# Supplementary material for: A method for identification of highly conserved elements and evolutionary analysis of superphylum Alveolata
Source: BMC Bioinformatics. 2016 Sep 20;17:385. doi: 10.1186/s12859-016-1257-5 (PMC5028923; doi:10.1186/s12859-016-1257-5)
Supplement: Additional file 2: — Presents in detail all clusters found in the final graph by our algorithm. The clusters are ordered by their numbers in column A; the first cluster is a giant one (shown partially). The first line of each cluster is marked with fixed numbers in columns C–D; it contains the number of vertices (words) of that cluster in column E. Each of the subsequent lines corresponds to a word and contains the following data in columns A–J: the cluster number (A), the number of species in the cluster (B), the vertex degree (C), the vertex density, i.e., the number of graph parts this vertex is connected to (D), the species name (E), the sequence name (F), start position of the word in the sequence (G), the word length (H), DNA strand indicator (I), and the word itself (J). A part of the word shown in capital letters corresponds to the intersection of all words merged at this vertex (a group); lowercase letters correspond to the union of those words. If the word overlaps with regions of a gene and its coding sequence (CDS) according to the genome annotation available in GenBank, this word corresponds to a protein. In such cases, the gene data including the protein description is shown in columns K–O; and CDS data, in columns P–R. If only the first condition is satisfied, the word belongs to a gene untranslated region such as an intron; in this case, only the data on the gene are shown. If a word is a fragment of a known non-protein-coding RNA according to Rfam database, columns S–AB contain the RNA name and other data. The clusters that correspond to untranslated regions or unknown HCEs are highlighted in gold or blue, respectively, in column A. (XLSX 10204 kb) [file 12859_2016_1257_MOESM2_ESM.xlsx]

## Sheet: 65.40
Elem#	Sz	Deg	Den	Organism	Contig	Pos	Len	Strand	Sequence	Gene	Begin	End	Strand	Description	CDS	Begin	End	Rfam name	accession	mdl from	mdl to	seq from	seq to	strand	trunc	score	E-value
1	30	99999	999	2085970	121706
1	30	402	29	Cyclospora cayetanensis	JROU01000073	40976	135	1	agaaccaaggagcaactggtaggcagcgtggctgtttagtctAGTGGTATGATTCTCGCTTAGGGTGCGAGAGGTCCCGGGTTCAATtcccggaacagccctttttctgcgcatggacatcttggtcgtcttgtg									tRNA	RF00005	1	71	30	101	+	no	57.1	5.2e-09
...
1	30	2	2	Stylonychia lemnae	ADNZ02031693.1	390	100	1	atttacaattaatccctaaaacccgagtattTTACTATATAAATATGTAACTATCTATCTATCTATCTATCaaagtcttaggaaatgaaatatatcataa
2	30	99999	999	690	121706
2	30	6	5	Cyclospora cayetanensis	JROU01000112	85477	134	1	tgccgctgcctggtgtcttcagacttgtttaccAGAGGCATTGATATTCAGTCTGTTAATGTTGTAATTAATTTTGATTTTCCtcaaaactcggaaacatacttgcacagaataggaaggtctggtcggtttgg
2	30	5	5	Cyclospora cayetanensis	JROU01000615	23900	132	1	cctgtgaaggtaggagtcactgctctccGGCATGTCGTAGTTGACGACAATATTAACTCGTTCAATGTCaattccgcggccaaagagatcggtcgccaccattatgcgtttctcgaagttcttgaactgctg
2	30	5	5	Cyclospora cayetanensis	JROU01000462	49456	80	1	catccaaAGAGAATTACATCCACAGAATTGGTAGGAGCGGCCGTTTTGGCCGTAAGGGAGTTGCCATCAACTTCGTtacc
2	30	5	5	Cyclospora cayetanensis	JROU01000230	13017	118	1	cccaccTTGACAAAGTTGATTGCCACACCCTTTCTTCCGTAGCGCCCCGAGCGACCGATGCGGTGAATATACAGCTCACGactgttggggagatcgtaattgatcaccaaagagacct
2	30	4	3	Cyclospora cayetanensis	JROU01000882	3784	98	1	cccgccctgccagtacggccaatgcggTGCACGTAGTCGTCTATGTTAGAGGGGAGATCGTAGTTGATAACatgcttaacattagagatatctaaacc
2	30	3	3	Cyclospora cayetanensis	JROU01000615	23934	110	1	tcgtagttgacgacaatattaactcgttcaatgTCAATTCCGCGGCCAAAGAGATCGGTCGCCACCATTATGCGTTTCTCGAAGTTCTTGAACTgctggtaccggttgat
2	30	3	3	Cyclospora cayetanensis	JROU01000230	12581	107	1	tcagaggtggggatttagatgaggtcggcaACGTTCATTGGCATCTCATCTATTTGGGTAGCATAGTACTgctcaatatccctcagaatgcggatgtcgtcgttcta
2	30	3	3	Cyclospora cayetanensis	JROU01000230	13259	132	1	ttacctggtgtacgtccagtccgcgcccccagacatcggtggcgataaggactctgctctggcccTTTCGGAAGTTCTTCATAATCTCGTCTCTCTCCTTCTGGGGCATGTCACCgtgcatccggctcacct
2	30	3	3	Cyclospora cayetanensis	JROU01000112	85311	111	1	gtttcagcttcagataAACCAGGCGATCATTTTCTGCAACAGTGTGACTCGCGTTGAGTTGTTAGCAAAGAAGATCACCGAATTGGGTTttacgtgtttctacattcatgc
2	30	3	3	Cyclospora cayetanensis	JROU01000078	55861	103	1	acTGACCAATGCGATGCAGGTACTGCTCAATTTCCTTCGGCATGTCGAAGTTGACGACAAGCCTAACGCCctccacgtcgataccacgcccggccacatctgt
2	30	3	3	Cyclospora cayetanensis	JROU01000054	99209	126	1	ttaggtagactggatagtgCAAGTAGATCCCCCTGATGATCCTCGGGAGTACATTCACCGTGTTGGCCGCACagcacgtggtgcgggcggcaagggcaaagctttgatgtttttgatgcctgaaga
2	30	4	2	Cyclospora cayetanensis	JROU01000277	59153	81	1	gccggctctACCCGTGCGACCTATGCGGTGAACGTAGTCCTCGATCTGATTCGGCATATCATAGTTGATGACatgacgaat
2	30	3	2	Cyclospora cayetanensis	JROU01000462	49365	89	1	ggttctaccCGTGTTCTGATTACTACCGATCTGTTGGCTAGAGGAATTGATGTGCAGCAGGTGTCTCTGGTCATCAACTATGACATtcc
2	30	8	7	Eimeria falciformis	EfaB_Contig_21840	137774	122	1	ggctctactcgtgtcttgcTCACAACCGATTTGTTGGCCCGTGGTATTGACGTTCAGCAAGTTTCTCTCGTcatcaactacgacatccccacgtcaaaggagaactacattcacagaattgg	EfaB_PLUS_21840.g1799	136231	138176	+	unspecified product	cds_EfaB_PLUS_21840.g1799-3	137636	138031
2	30	8	7	Eimeria falciformis	EfaB_Contig_8675	31639	113	1	ttgtttgtgttttaatcagaatgacgacattcgcattttgcgTGATATCGAGCAGTACTACGCGACACAGATTGATGAGATGCCGATGAATGTtgcggatctaatttaattct	EfaB_PLUS_8675.g857	29511	31796	+	unspecified product	cds_EfaB_PLUS_8675.g857-5	31658	31747
2	30	6	5	Eimeria falciformis	EfaB_Contig_22732	40568	134	1	cacccttcgctcccgctctgcctgtacgaccaatcCTGTGAACATAATCCTCAATTTGGTTCGGCATGTCGTAGTTGATAACgtgacgaatgtctttcacgtcaagtccacgagaggctacgtccgtggccacc	EfaB_MINUS_22732.g1964	40141	44750	-	unspecified product	cds_EfaB_MINUS_22732.g1964-10	40571	40700
2	30	4	4	Eimeria falciformis	EfaB_Contig_21840	137874	81	1	agaactacattcaCAGAATTGGCAGAAGCGGTCGTTTTGGTCGTAAGGGAGTTGCTATCAACCTTGTGActtccaatgaca	EfaB_PLUS_21840.g1799	136231	138176	+	unspecified product	cds_EfaB_PLUS_21840.g1799-3	137636	138031
2	30	4	4	Eimeria falciformis	EfaB_Contig_7715	43259	143	1	ccaagatgtccaaagcggcccgaacggccgATTCTGTGCAGGTATGTCTCCGAGTTGTGTGGGAAATCAAAATTAAttactacgttcactgactgaatatcaatacctcgtgtgaacaagtccgaggataccagacagcggca	EfaB_MINUS_7715.g725	42941	45980	-	unspecified product	cds_EfaB_MINUS_7715.g725-5	43352	43560
2	30	4	4	Eimeria falciformis	EfaB_Contig_1307	94666	117	1	aaggacgtgcttgtcggaacgGATGTGGCATCAAAAGGGCTCGACTTTCCTGCGATTCAACATGTGATAAACTTTGATATGCCCAAGGAAATtgaaaactatgtccatagaattggg	EfaB_PLUS_1307.g161	91331	95326	+	unspecified product	cds_EfaB_PLUS_1307.g161-9	94656	94941
2	30	3	3	Eimeria falciformis	EfaB_Contig_21840	137810	99	1	gcccgtggtattgacgttcagcaagtttctctCGTCATCAACTACGACATCCCCACGTCAAAGGAGAACTACATTCACAGAATtggcagaagcggtcgt	EfaB_PLUS_21840.g1799	136231	138176	+	unspecified product	cds_EfaB_PLUS_21840.g1799-3	137636	138031
2	30	3	3	Eimeria falciformis	EfaB_Contig_8675	31256	116	1	taggtgtctctgGTTATCAACTACGACCTTCCAAACAGTCGTGAGCTGTACATACACCGCATCGGCAGATCGGGtcgttacggaagaaagggtgtggccataaacttcgtcaaggt	EfaB_PLUS_8675.g857	29511	31796	+	unspecified product	cds_EfaB_PLUS_8675.g857-4	31259	31369
2	30	3	3	Eimeria falciformis	EfaB_Contig_7742	281204	101	1	ggcatgtcaTAGTTCACAACAATATTGACACGTTCGATATCGATACCACGGCCGAACAAATCAGTCGCGACCAtgattcgcttttcaaagttcttgaactg	EfaB_MINUS_7742.g748	280736	283605	-	unspecified product	cds_EfaB_MINUS_7742.g748-5	281177	281320
2	30	3	3	Eimeria falciformis	EfaB_Contig_7715	43319	94	1	gggAAATCAAAATTAATTACTACGTTCACTGACTGAATATCAATACCTCGTGTGAACAAGTCCGAGGATACCAGACAgcggcaggcaccgtttc	EfaB_MINUS_7715.g725	42941	45980	-	unspecified product	cds_EfaB_MINUS_7715.g725-5	43352	43560
2	30	2	2	Eimeria falciformis	EfaB_Contig_20412	302839	124	1	aggtcgattggattgttCAGGTAGATCCTCCCGATGATCCGCGGGAGTACATACACCGCGTGGGCCGTACGGCTCGTGGagcgggcggaaaagggaaagcacttatgtttttgatgcctgaaga	EfaB_PLUS_20412.g1721	300680	303765	+	unspecified product
2	30	2	2	Eimeria falciformis	EfaB_Contig_8675	30995	135	1	tgcaggtcactcgcATGCACGGCGACATGCCCCAAAAAGAGAGAGACGAAATTATGAGAAATTTCCGCGAAGGCCAaagcagagtcctcatcgccacggatgtgtggggccgtgggctggacgtacaccaggtaa	EfaB_PLUS_8675.g857	29511	31796	+	unspecified product	cds_EfaB_PLUS_8675.g857-3	31000	31125
2	30	2	2	Eimeria falciformis	EfaB_Contig_7715	43479	84	1	acCCCAATTCCGTAATCTTCTTCGCCAAGAGCTCGACGCGGGTCACACTGTTGCAGAAGATGATCGCTTGGTTGATTTGCAGct	EfaB_MINUS_7715.g725	42941	45980	-	unspecified product	cds_EfaB_MINUS_7715.g725-5	43352	43560
2	30	2	2	Eimeria falciformis	EfaB_Contig_1307	94719	73	1	gaTTCAACATGTGATAAACTTTGATATGCCCAAGGAAATTGAAAACTATGTCCATAGAATTGGGCGCACAGGg	EfaB_PLUS_1307.g161	91331	95326	+	unspecified product	cds_EfaB_PLUS_1307.g161-9	94656	94941
2	30	9	8	Hammondia hammondi	KL544044	774464	153	1	gcgcttaccaggcatgtcgtagttgataACAATGTTCACGCGCTCAATATCGATACCTCGTCCGAACAGGtctgtggcaaccatgattctcttctcaaagttcttgaactgctgatacctgttgatactggagaaaaacacataaacaccaca	HHA_216860	773676	777778	-	DEAD (Asp-Glu-Ala-Asp) box polypeptide DDX39	cds_HHA_216860-5	774472	774590
2	30	8	7	Hammondia hammondi	KL544072	114860	106	1	gacgtcacaaagttgatggcaacacccttcctaCCGAAACGACCAGAACGACCGATACGGTGAATGTAGTTCTCcttggtcgcgggcaagtcgtagttgatgacca	HHA_250770	114467	116813	-	eukaryotic initiation factor-4A, putative	cds_HHA_250770-3	114790	115170
2	30	7	7	Hammondia hammondi	KL544029	3679672	136	1	tgttCAGAACGACGATATTCGTATTCTTCGAGATATCGAGCAGTACTACGCAACACAGATCGACGAAATGCCAATGAATgtcgcagatcttatttaggcatgaagaaccgatgagaacagagtttggaatgcgcca	HHA_256770	3676790	3679768	+	eukaryotic translation initiation factor 4A, isoform 3, putative	cds_HHA_256770-6	3679679	3679768
2	30	7	6	Hammondia hammondi	KL544076	103181	195	1	atcgaggagaactgtttcttcctgattcttgttcacgaaggtcgtcgccactccggtgcggccgcagcgccccgtgcgtccaATGCGGTGCACGTAGTTTTCGATTTCCTTCGGCATGTCGAAGTTGAtcacgtgctgaattgccgggaagtccaggcccttcgacgcgacgtcggtgcccaccaacacgtcctt	HHA_210360	101941	109083	-	DEAD (Asp-Glu-Ala-Asp) box polypeptide 41 family protein	cds_HHA_210360-9	103100	103385
2	30	5	4	Hammondia hammondi	KL544029	3678971	153	1	ttttcaggtgtctctcgttattaacTACGACTTACCCAACAGTCGTGAGCTGTACATCCACCGCATCGGTCGCTCCGGTCGTTTCGGCCGCAAGGGTGTTGCTATCAAtttcgtgaaggtatgatacgccaactgggcaggaaagccgcttct	HHA_256770	3676790	3679768	+	eukaryotic translation initiation factor 4A, isoform 3, putative	cds_HHA_256770-5	3678978	3679088
2	30	4	4	Hammondia hammondi	KL544038	811173	117	1	cggccgcaacccgatcatGGTGGCGACGGACGTTGCGTCGCGTGGCCTAGACGTGAAGGACATCCgccacgtcatcaactacgacatgccgaaccaaatcgaagactacatccaccg	HHA_236650	807919	811557	+	DEAD (Asp-Glu-Ala-Asp) box polypeptide 17	cds_HHA_236650-7	811064	811557
2	30	4	4	Hammondia hammondi	KL544038	811216	98	1	ggcctagacgtgaaggacatccgccaCGTCATCAACTACGACATGCCGAACCAAATCGAAGACTACatccaccgcattggccgtactggtcgtgcggg	HHA_236650	807919	811557	+	DEAD (Asp-Glu-Ala-Asp) box polypeptide 17	cds_HHA_236650-7	811064	811557
2	30	4	3	Hammondia hammondi	KL544027	2999672	97	1	gcggccggtacgaccgatgCGATGCACATAGTCATCGATGTTGGTCGGCAAGTCGAAGTTGATCACGTgtgtgacgttggagatatccagaccacgg	HHA_226250	2999279	3002252	-	DEAD (Asp-Glu-Ala-Asp) box polypeptide DDX3X	cds_HHA_226250-2	2999279	3000325
2	30	4	3	Hammondia hammondi	KL544072	114943	117	1	gggcaagtcgtagttgatgaccagagacacttgtTGGACGTCAATACCACGAGCCAAAAGATCTGTGGTGATGAGAACACGCGtggagccagagcggaactcgcgcataatcatctc	HHA_250770	114467	116813	-	eukaryotic initiation factor-4A, putative	cds_HHA_250770-3	114790	115170
2	30	3	3	Hammondia hammondi	KL544072	114910	104	1	accgatacggTGAATGTAGTTCTCCTTGGTCGCGGGCAAGTCGTAGTTGATGACCAGAGACACTTGttggacgtcaataccacgagccaaaagatctgtggtga	HHA_250770	114467	116813	-	eukaryotic initiation factor-4A, putative	cds_HHA_250770-3	114790	115170
2	30	3	3	Hammondia hammondi	KL554842	545	73	1	cgtatTCAACTACGACTTGCCTGACGACTGCGAAGACTACGTCCACCGTATCGGTCGTACCGGTCGTgccggt
2	30	2	2	Hammondia hammondi	KL544030	2503525	88	1	tttcaGCTTCAAATCAACCAAGCAATCATTTTCTGCAACAGCGTGACCCGTGTGGAGCTTCTGGCGAAGAAGATCACGGAACTcggat	HHA_313010	2501161	2504461	+	DEAD (Asp-Glu-Ala-Asp) box polypeptide DDX6	cds_HHA_313010-4	2503531	2503880
2	30	2	2	Hammondia hammondi	KL544030	2503576	239	1	gtggagcttctggcgaagaagatcacggaactcggatacTCGTGCTTCTACATCCATGCGCGGATGATGCAGTCCCACAGAAACCGCGTTTTCCACGATTTCcggaacggggcatgtcgctgcctcgtgtcgtccgacctcttcacacgtggaattgacattcagtccgttaatgtcgttatcaacttcgacttcccaaagaactccgagacatacctgcaccgcattgggcgctccgg	HHA_313010	2501161	2504461	+	DEAD (Asp-Glu-Ala-Asp) box polypeptide DDX6	cds_HHA_313010-4	2503531	2503880
2	30	2	2	Hammondia hammondi	KL544030	2513856	106	1	gcttcccgttatctgtttcgttttTGACTGTGCAGAAGGGCATTCTTCTCTGCACGGACGTCGCCGCACGTGGTCTCGATATTCCCAAAGTgaggaacgttttcac	HHA_312990	2510505	2515507	+	DEAD/DEAH box ATP-dependent RNA helicase	cds_HHA_312990-6	2513891	2513944
2	30	2	2	Hammondia hammondi	KL544030	2514466	94	1	ttcTAGGTTGACTGGATCGTCCAGTACGACCCACCTGATGATCCGAAGGAGTACATTCACCGTGTCGGGCGTACAGCTCGAGGcgccgggggta	HHA_312990	2510505	2515507	+	DEAD/DEAH box ATP-dependent RNA helicase	cds_HHA_312990-7	2514472	2514756
2	30	2	2	Hammondia hammondi	KL544043	623341	127	1	tcagctttgtctgcatcttcctttgtcaagAACGTGTAGGCCACTCCTATGCGTCCTGCTCGTCCCGTGCGCCCAATGCGGTGGACGTAATCTTCGATgtggttcgggcatgtcatgttgatgacca	HHA_221660	619420	632653	-	DEAD/DEAH box helicase domain-containing protein	cds_HHA_221660-10	623328	623537
2	30	2	2	Hammondia hammondi	KL544038	811243	87	1	gtcaTCAACTACGACATGCCGAACCAAATCGAAGACTACATCCACCGCATTGGCCGTACTGGTCGTGCGGGtgcgaagggctgcgca	HHA_236650	807919	811557	+	DEAD (Asp-Glu-Ala-Asp) box polypeptide 17	cds_HHA_236650-7	811064	811557
2	30	2	2	Hammondia hammondi	KL544072	115001	107	1	agatctgtggtgatgagaacacgcgtgGAGCCAGAGCGGAACTCGCGCATAATCATCTCACGACTCTTCTGGTCCATGTCACCGTGCATCGAcgacaccgtgaagtc	HHA_250770	114467	116813	-	eukaryotic initiation factor-4A, putative	cds_HHA_250770-3	114790	115170
2	30	8	7	Neospora caninum	FR823393	4848857	113	1	atcgctcgacgtcacaaagttgatggcaacacccttcctACCGAAACGGCCAGATCGACCGATACGGTGGATGTAGTTTTCcttcgttgcaggcaagtcgtagttgataacca	NCLIV_066310	4848555	4850798	-	DEAD-box ATP-dependent RNA helicase 34, related	cds_NCLIV_066310-3	4848794	4849174
2	30	7	6	Neospora caninum	FR823386	2549227	136	1	tcgcgcattccaaactctgtttctcaggggttctgcatgcctagATGAGGTCCGCGACGTTCATCGGCATTTCGTCGATCTGTGTGGCGTAGTACTGCTCGATATCCCGGAGAATGCGAATGTCGTCGTTctgaaa	NCLIV_015210	2549267	2552224	-	putative ATP-dependent helicase, putaive	cds_NCLIV_015210-6	2549267	2549356
2	30	6	6	Neospora caninum	FR823392	5382930	151	1	tgcgatttgtgtgtgcttgtctccagcatcaacaggtatcagcagttcaagaatttcgagaagagaatcatggtaGCTACAGACCTGTTCGGACGTGGCATTGACATTGAGCGCGTGAACATCGTTATCAACTACGACATGCCtggtaagc	NCLIV_059450	5379999	5383785	+	hypothetical protein	cds_NCLIV_059450-5	5382956	5383074
2	30	4	4	Neospora caninum	FR823391	5061965	129	1	cgcgcagcctttcgcgcctgcacgcCCCGTGCGGCCAATGCGGTGGATGTAGTCTTCGATCTGGTTGGGCATATCGTAGTTGAtgacgtggcggatatccttcacgtccaagccgcgggaggcgacgtc	NCLIV_050680	5061737	5065750	-	hypothetical protein	cds_NCLIV_050680-8	5061737	5062230
2	30	3	3	Neospora caninum	FR823393	4848972	122	1	gacacctgttgcACGTCGATACCGCGAGCCAAAAGATCTGTGGTGATGAGGACACGCGTGGAACCCGATCGGAACTCGCGCATaatcatctcgcggctcttctggtccatgtcaccatgcat	NCLIV_066310	4848555	4850798	-	DEAD-box ATP-dependent RNA helicase 34, related	cds_NCLIV_066310-3	4848794	4849174
2	30	3	3	Neospora caninum	FR823392	2766932	110	1	gtgataaggttgatggcaagtCCAAGATGTCCAAAGCGGCCGGAGCGGCCAATGCGGTGGAGGTAtgtctctgaattctttgggaagtcgaagttgataacgacgttaac	NCLIV_056360	2766307	2769397	-	Eukaryotic initiation factor, related	cds_NCLIV_056360-4	2766905	2767254
2	30	2	2	Neospora caninum	FR823386	2549880	154	1	acaagctggccttcctgccctgtagctgtatcgtacctTCACGAAGTTGATAGCAACACCCTTGCGGCCGAAACGACCGGAGCGCCCGATGCGGTGGATGTACagttcacgactgttgggcaagtcgtagttgataacgagggacacctgatag	NCLIV_015210	2549267	2552224	-	putative ATP-dependent helicase, putaive	cds_NCLIV_015210-5	2549916	2550026
2	30	2	2	Neospora caninum	FR823386	2549947	72	1	ccgaaaCGACCGGAGCGCCCGATGCGGTGGATGTACAGTTCACGACTGTTGGGCAAGTCGTAGTTGATaacg	NCLIV_015210	2549267	2552224	-	putative ATP-dependent helicase, putaive	cds_NCLIV_015210-5	2549916	2550026
2	30	2	2	Neospora caninum	FR823392	2756948	110	1	ttggcaACGCTCCTCACCTTGGGGATATCTAGACCACGTGCGGCGACGTCGGTGCAGAGAAGAATGCCCTTCTGcaccgtcaatcaccaaacaaaccgcaggaagcgaaa	NCLIV_056340	2755444	2760298	-	ATP-dependent RNA helicase DDX55,related	cds_NCLIV_056340-6	2756965	2757018
2	30	2	2	Neospora caninum	FR823392	2766968	101	1	cgGCCGGAGCGGCCAATGCGGTGGAGGTATGTCTCTGAATTCTTTGGGAAGTCGAAGTTGATAACGacgttaacggactgaatatcgattccacgtgtgaa	NCLIV_056360	2766307	2769397	-	Eukaryotic initiation factor, related	cds_NCLIV_056360-4	2766905	2767254
2	30	2	2	Neospora caninum	FR823392	2767108	138	1	gaaatcgtggaaaacccggtttctgtgggactgcatcatccgcGCATGAATGTAGAAACACGAATATCCTAGCTCCGTGATCTTCTTAGCCAaaagctccactctggtcacgctgttgcagaaaatgatcgcttggtt	NCLIV_056360	2766307	2769397	-	Eukaryotic initiation factor, related	cds_NCLIV_056360-4	2766905	2767254
2	30	2	2	Neospora caninum	FR823385	4289430	210	1	tgcagggaagggcggaaggatgtgctcgtcggcacggacgtcgcctctaagggtctggatttccccgcgattcagCACGTGATAAACTTCGACATGCCGAAAGAAATCGAAAACTACGTCCACCGCATTGGGCGaacaggccgctgcggccggacgggcgtcgcgactaccttcgtgaacaagaaccaagaggagacagtcctcctcgat	NCLIV_043620	4284557	4290652	+	hypothetical protein	cds_NCLIV_043620-9	4289435	4289720
2	30	2	2	Neospora caninum	FR823382	519217	127	1	TGGTGATCAACATGACTTGTCCGAACCACATCGAGGATTACGTCCACCGCATTGGGCGAACCGGACGCGCAGGCCGCATCGGCGTTGCTTACACTTTCTTGACGAAGGACGACGCCGACAAAGCTGA	NCLIV_005180	511839	523334	+	hypothetical protein	cds_NCLIV_005180-11	519147	519356
2	30	7	7	Sarcocystis neurona	sneu_scaffold00020	1041597	117	1	cgatatcagcagttcaagaacttcgagAAGCGCATCATGGTGGCCACAGATTTATTCGGACGGGGCATCGACATTGAACGTGTGAACATCGTCATCAACTACGATATGCCtggtagg	SN3_02000265	1035129	1043430	+	dead (asp-glu-ala-asp) box polypeptide ddx39	cds_SN3_02000265-5	1041590	1041708
2	30	7	7	Sarcocystis neurona	sneu_scaffold00005	5180533	120	1	gttatattagatctgcaacaTTCATGGGCATCTCGTCAATTTGAGTCGCGTAGTACTGCTCGATATCTCTCAAAATTCGAATGTCGTCgctctgacacacacacacacaaccccacacac	SN3_00501485	5178342	5192548	-	eukaryotic translation initiation	cds_SN3_00501485-7	5180534	5180623
2	30	3	3	Sarcocystis neurona	sneu_scaffold00016	2234777	140	1	gacacctgctgcacgtcaataccgcgtgccagcaggTCGGTAGTGATCAGGACACGCGTGGATCCTGATCGGAATTCACGCATAATCAACTCCCTGGTCTTCTGGTCCATGTCACCATGCATcgacgacacagtgaagtc	SN3_01600605	2233381	2238408	-	eukaryotic initiation factor-4a	cds_SN3_01600605-3	2234599	2234979
2	30	3	3	Sarcocystis neurona	sneu_scaffold00007	1004812	99	1	ttcacccGAGGTATCGACATTCAGTCGGTCAACGTAGTGGTGAACTTCGACTTCCCGAAAAACGCGGAGACATATCTtcaccgcattggccgctccggc	SN3_00700350	990103	1009736	+	atp-dependent rna	cds_SN3_00700350-5	1004626	1004975
2	30	3	3	Sarcocystis neurona	sneu_scaffold00005	5182030	116	1	acccgaacaaaattgatggcaacgccctttCGTCCGTACCGACCCGAGCGGCCGATGCGGTGTATGTACAGCTCacggctgttcgggaggtcgtagttgataaccagggaaaccta	SN3_00501485	5178342	5192548	-	eukaryotic translation initiation	cds_SN3_00501485-6	5182032	5182142
2	30	3	3	Sarcocystis neurona	sneu_scaffold00004	3254012	90	1	ttcttcttgatttttattgataAACGTGGTGGCGACCCCGGTGCGGCCGCATCTCCCAGTGCGACCtatgcggtggacgtaattttcaat	SN3_00400885	3249470	3271379	-	dead deah box	cds_SN3_00400885-9	3253916	3254201
2	30	3	3	Sarcocystis neurona	sneu_scaffold00004	3254049	122	1	ccggtgcggccgcatctcccagtgCGACCTATGCGGTGGACGTAATTTTCAATTTCATGGGGCATGTCGAAGTTGATAACgtgctgaatcgctgggaagtccagtccctttgacgccacgtc	SN3_00400885	3249470	3271379	-	dead deah box	cds_SN3_00400885-9	3253916	3254201
2	30	2	2	Sarcocystis neurona	sneu_scaffold00049	258056	95	1	gacgtgaaggatatccgccaCGTGATTAATCACGACATGCCTAACCAAATTGAGGACTACATTCATCGCATCGGAAGAACTGGACGTGCtggctc	SN3_04900060	240639	261151	+	dead (asp-glu-ala-asp) box polypeptide 17
2	30	2	2	Sarcocystis neurona	sneu_scaffold00007	1004624	107	1	agCTGCAGATCAACCAGGCCATAATTTTTTGCAACAGCGTGACGCGGGTCGAGCTGCTGGCGAAGAAGATAACAGAGCTGGGATACTCatgtttttacatccacgcg	SN3_00700350	990103	1009736	+	atp-dependent rna	cds_SN3_00700350-5	1004626	1004975
2	30	2	2	Sarcocystis neurona	sneu_scaffold00001	8353831	107	1	cccagattacctgcgcgcCCAGTACGGCCGATGCGGTGCACGTAGTCGTCAATATTGGTCGGTAGATCGAAATTGAtaacgtgggttacattcgaaatatcaagacc	SN3_00102715	8352639	8358271	-	dead (asp-glu-ala-asp) box polypeptide ddx3x	cds_SN3_00102715-2	8353410	8354516
2	30	2	2	Sarcocystis neurona	sneu_scaffold00001	10305118	74	1	ttggttgtcAATATGACATGTCCCAACCATCTTGAAGACTACGTCCACCGCATCGGCCGTACCGGtcgcgccgg	SN3_00103330	10287152	10316948	+	atp-dependent rna	cds_SN3_00103330-10	10305049	10305285
2	30	8	7	Toxoplasma gondii	TGME49_chrXI	5847815	149	1	gtgtttatgtgtgtttctctccagtatcaacaggtatcagcagttcaagaacttcgagaagaGAATCATGGTTGCGACAGACCTGTTCGGACGAGGTATCGATATTGAGCGCGTgaatattgttatcaactacgacatgccaggtaagc	TGME49_216860	5844514	5849376	+	DEAD (Asp-Glu-Ala-Asp) box polypeptide DDX39 (DDX39)	cds_TGME49_216860-5	5847839	5847957
2	30	8	7	Toxoplasma gondii	TGME49_chrXII	5196556	101	1	gtcacaaagttgatggcaacacccttcctACCGAAACGACCAGAACGACCAATACGGTGAATGTAGTTCTCctttgtcgcgggcaagtcgtagttgatgac	TGME49_250770	5194019	5198807	-	eukaryotic initiation factor-4A, putative	cds_TGME49_250770-3	5196465	5196863
2	30	7	7	Toxoplasma gondii	TGME49_chrVIIb	4478948	134	1	tctgttcAGAACGACGATATTCGTATTCTTCGAGATATCGAGCAGTACTACGCAACACAGATCGACGAAATGCCAATGAATGTcgcagatcttatttaggcatgaagaaccgatgaggacagagtttggaatgc	TGME49_256770	4475166	4479299	+	eukaryotic translation initiation factor 4A, isoform 3, putative	cds_TGME49_256770-6	4478957	4479046
2	30	5	5	Toxoplasma gondii	TGME49_chrX	5471573	103	1	gtgtatgcgcagcccttcgcgcccgcaCGACCAGTGCGGCCAATGCGGTGGATGTAGTCTTCGATTTGGTTCGGCATGTCGTAGTTGAtgacgtggcggatgt	TGME49_236650	5470423	5476985	-	DEAD (Asp-Glu-Ala-Asp) box polypeptide 17 (DDX17)	cds_TGME49_236650-7	5471350	5471843
2	30	5	4	Toxoplasma gondii	TGME49_chrX	1762092	107	1	gcggcccgaggtctggatatctccaacgtcacacACGTGATCAACTTCGACTTGCCGACCAACATCGATGACTATGTGCATCGcatcggtcgtacaggtcgcgctgg	TGME49_226250	1759628	1763949	+	DEAD (Asp-Glu-Ala-Asp) box polypeptide DDX3X (DDX3X)	cds_TGME49_226250-2	1761540	1762586
2	30	4	4	Toxoplasma gondii	TGME49_chrIX	4846678	185	1	ttcttgttcacgaaggtcgtcgccactccagtgcgcccgcagcgtcccgtgcGTCCAATGCGGTGCACATAGTTTTCGATTTCCTTCGGCATGTCGAAGTTGAtcacatgctgaatcgccggaaagtcgagacccttcgacgcgacgtcggtgcccaccaacacatccttccggccttccctgca	TGME49_210360	4844748	4854201	-	DEAD (Asp-Glu-Ala-Asp) box polypeptide 41 family protein	cds_TGME49_210360-9	4846572	4846857
2	30	4	3	Toxoplasma gondii	TGME49_chrVIIb	4478280	147	1	ttctcaggtgtctctcgttattaactacgactTACCCAACAGTCGTGAGCTCTACATCCATCGCATCGGTCGCTCCGGTCGTTTCGGCCGCAAGGGTGTTGCTATCAATTTCGTGAAGGTatgatacgccaactggacaggaaagcc	TGME49_256770	4475166	4479299	+	eukaryotic translation initiation factor 4A, isoform 3, putative	cds_TGME49_256770-5	4478287	4478397
2	30	3	3	Toxoplasma gondii	TGME49_chrX	5471618	111	1	cggtggatGTAGTCTTCGATTTGGTTCGGCATGTCGTAGTTGATGACGTGGCGGATGTCCTTCACGTCTAGGCCacgcgacgcaacgtccgtcgccaccatgatcgggttg	TGME49_236650	5470423	5476985	-	DEAD (Asp-Glu-Ala-Asp) box polypeptide 17 (DDX17)	cds_TGME49_236650-7	5471350	5471843
2	30	3	2	Toxoplasma gondii	TGME49_chrXII	5196697	104	1	tctgtggtaatgagaacacgcgtgGAACCAGAGCGGAACTCGCGCATAATCATCTCACGACTCTTCTGGTCCAtgtcaccgtgcatcgacgacaccgtgaagtc	TGME49_250770	5194019	5198807	-	eukaryotic initiation factor-4A, putative	cds_TGME49_250770-3	5196465	5196863
2	30	2	2	Toxoplasma gondii	TGME49_chrII	526630	127	1	tggtcatcaacatgacatgtccgaaccatATCGAAGATTACGTCCACCGCATTGGGCGCACAGGACGAGCAGGGCGCATAGGAGTCGCCTACACGTTCttgaccaaggaagatgcagacaaagctga	TGME49_221660	515549	531804	+	DEAD/DEAH box helicase domain-containing protein	cds_TGME49_221660-10	526560	526769
2	30	2	2	Toxoplasma gondii	TGME49_chrX	5471655	80	1	agttgatgacgtggcGGATGTCCTTCACGTCTAGGCCACGCGACGCAACGTCCGTCGCCACCATGATCGGgttgcggccg	TGME49_236650	5470423	5476985	-	DEAD (Asp-Glu-Ala-Asp) box polypeptide 17 (DDX17)	cds_TGME49_236650-7	5471350	5471843
2	30	2	2	Toxoplasma gondii	TGME49_chrXI	3022892	105	1	aaacgttcctcACCTTGGGAATATCGAGACCACGTGCAGCGACGTCCGTGCAGAGAAGAATGCCCTTCTGCACAGTCAAAAcgaaacaaataacgagaagctaaa	TGME49_312990	3020547	3026523	-	DEAD/DEAH box ATP-dependent RNA helicase	cds_TGME49_312990-6	3022905	3022958
2	30	2	2	Toxoplasma gondii	TGME49_chrXI	3033283	89	1	atCCGAGTTCCGTGATCTTCTTCGCCAGAAGCTCCACACGAGTCACGCTGTTGCAGAAAATGATTGCTTGGTTGATttgaagctgaaaa	TGME49_313010	3031922	3038301	-	DEAD (Asp-Glu-Ala-Asp) box polypeptide DDX6 (DDX6)	cds_TGME49_313010-5	3033015	3033364
2	30	2	2	Toxoplasma gondii	TGME49_chrXI	5847891	75	1	acagaccTGTTCGGACGAGGTATCGATATTGAGCGCGTGAATATTGTTATCAACTACGACATGCCaggtaagcgc	TGME49_216860	5844514	5849376	+	DEAD (Asp-Glu-Ala-Asp) box polypeptide DDX39 (DDX39)	cds_TGME49_216860-5	5847839	5847957
2	30	2	2	Toxoplasma gondii	TGME49_chrXII	5196604	104	1	ccaatacggTGAATGTAGTTCTCCTTTGTCGCGGGCAAGTCGTAGTTGATGACAAGCGACACTTGCTGGACGTCAATACCacgagccaaaagatctgtggtaat	TGME49_250770	5194019	5198807	-	eukaryotic initiation factor-4A, putative	cds_TGME49_250770-3	5196465	5196863
2	30	11	10	Plasmodium berghei	berg05	869502	152	1	aattccagagaatgTTATATTCATAGAATTGGAAGAAGTGGTAGATTTGGAAGAAAAGGTGTTGCAATTAATTTtgtaaaaaatgatgatattaaaattttgagggatatagaacagttttattctacacaaattgatgaaatgccaatgaa
2	30	10	9	Plasmodium berghei	berg14	984640	94	1	tacctatatttccaGCTCTACCTGTTCTACCAATTCTATGTATATAATCATCTATATTGCTTGGAAGGTCAAAATTtattacatgtttaatatt
2	30	10	9	Plasmodium berghei	berg12	1253456	83	1	ttttggaagaTCAAAATTAATAACTAATTTAACTCCATGTACATCAATACCTCTACCAGCTACATCTGTtgctactaaaatat
2	30	9	8	Plasmodium berghei	berg05	869470	113	1	aagtttcgttagttgTTAATTATGATTTACCAAATTCCAGAGAATGTTATATTCATAGAATTGGAAGaagtggtagatttggaagaaaaggtgttgcaattaattttgtaaaa
2	30	11	7	Plasmodium berghei	berg13	1289851	110	1	gatttaattatgagagaatttagatctggatcaacaagagtGTTGGTTACCACAGATTTATTAGCAAGAGGTATTGATGTACaacaagtatctttagttatcaattatga
2	30	10	7	Plasmodium berghei	berg14	1527831	107	1	cctttattacctgctctgcctgtacgcccaatcctaTGAATATAATCTTCAATCGTATTTGGTATATCATAATTAATAACaatcgaaatatttttaatatctaaccc
2	30	9	7	Plasmodium berghei	berg13	433570	123	1	cttgatattaaaaatgtaaaatttgtaataaattatgattttCCTAATCAAATTGAAGATTATGTTCACAGAATTGGTAGAACAGGAagagcaggcgcgcatggtgcctcttttacattttta
2	30	7	7	Plasmodium berghei	berg03	241555	142	1	aaagtaatagctaaaccttttgtaccaaatcttccagctcttCCAACTCTGTGTAAATAAGAATCTGAATTTTCTGGCATATCATAATTAATAACGATGTTTAttctttcaatatcaataccccttccaaataaatcagtgg
2	30	6	6	Plasmodium berghei	berg13	433537	80	1	attttaataGCAACAGATGTTGCATCAAGAGGTCTTGATATTAAAAATGTAAAATTTGTAATAAATTatgattttcctaa
2	30	6	6	Plasmodium berghei	berg05	869545	124	1	gatttggaagaaaaggtgttgcaattaattttgtaaaaaatGATGATATTAAAATTTTGAGGGATATAGAACAGTTTTATTCTACACAAATTGATGAAATGCCaatgaatattactgagttatt
2	30	6	6	Plasmodium berghei	berg12	1589754	176	1	gcatctaagggattagattttccatctattgagcatgtcataaatTATGATATGCCAAAAGATATTGAAAATTATGTACATAGAATTGGTAGAACAGGTcgatgtgggaaaacaggaatagctactacatttataaataaaaatcaagaagaagctatattattagatttaaaagc
2	30	7	5	Plasmodium berghei	berg12	1253382	151	1	acaaatgaaatagctaatcctttcattCCAGCTCTTCCTGTTCTTCCAATTCTGTGTGTATATGATGCAATATCTTTTGGAAGATCAAAattaataactaatttaactccatgtacatcaatacctctaccagctacatctgttgctacta
2	30	6	5	Plasmodium berghei	berg14	984683	99	1	ataatcatctatattgcttggaaggtcaaAATTTATTACATGTTTAATATTAGATATATCAAGACCTCTAGCAGCTACATCTGTTGCTACtaatatatt
2	30	5	5	Plasmodium berghei	berg13	1289979	86	1	tacatatatTCACAGAATTGGCCGTTCTGGTCGTTTTGGACGTAAGGGTGTTGCAATCAACTTTGTTActaatgatgataaggaaa
2	30	5	5	Plasmodium berghei	berg03	525393	151	1	ttcatcaatgtcagtgaacttatcaatttttttatttaattgtttttcaatagttaaaaACGTTTCAACATCATATTGAGTTACAAAAGTTATTGATTTtccagttttaccagctcgggcagttctaccaactctatgtatatattcttta
2	30	5	5	Plasmodium berghei	berg14	1527889	83	1	ttggtatatcatAATTAATAACAATCGAAATATTTTTAATATCTAACCCCCTTGAAGCTACATCTGTTGCTACtaatatatta
2	30	5	5	Plasmodium berghei	berg12	650846	118	1	atcttcctgatCTGCCAATTCTATGTAGATAAGTTTCTGAATTTTTAGGAAAATCAAAATTAATTACtacattaacagattgtatgtctatacctcttgtaaaaagatctgaggaaac
2	30	5	5	Plasmodium berghei	berg12	1253486	85	1	aactccatgtacatcaataCCTCTACCAGCTACATCTGTTGCTACTAAAATATCAAATTCTCCATTTTTaaaagcatttaatgct
2	30	4	4	Plasmodium berghei	berg13	915860	120	1	aaatcaaaatgtaaacatggAAACTTATATTCATAGAATAGGAAGAACAGGAAGATTTGGAACAAAGGGtatggctattaattttattagtaaaattcaaataccacatattcatcaaat
2	30	4	4	Plasmodium berghei	berg13	1289897	104	1	ttaccACAGATTTATTAGCAAGAGGTATTGATGTACAACAAGTATCTTTAGTTATCAATTATGACTTGCCatgctcaccagatacatatattcacagaattggc
2	30	4	4	Plasmodium berghei	berg11	298489	146	1	ttaattgcaacatctgttatggctagaggaattgatattaaaaatattattttagtaATTAACTATGAATGCCCAGATCATATTGAAGATTATATACATAAAATTGGAAGAACggggagatcgaataatataggatatgcatatac
2	30	4	4	Plasmodium berghei	berg14	2379457	113	1	gaggaatagatatagatcatataaaatatgttattaattatagttTGCCAGCTAATGTGGTAAAATATGTACATAGAATTGGTAGAACggcaagaataggaaaacaaggaact
2	30	4	4	Plasmodium berghei	berg12	1253375	81	1	ttcagtaacaaatgaaATAGCTAATCCTTTCATTCCAGCTCTTCCTGTTCTTCCAATTCTGTGTGTatatgatgcaatatc
2	30	4	3	Plasmodium berghei	berg12	1589730	122	1	gatgttttagttggaACAGATGTTGCATCTAAGGGATTAGATTTTCCATCTATTGAGCATGTCATAAATTATGATATGCCAAAAGATattgaaaattatgtacatagaattggtagaacagg
2	30	3	3	Plasmodium berghei	berg13	1289806	128	1	ttcactgtttcatgtatgcatggtgatatggaccAAAAAGACAGAGATTTAATTATGAGAGAATTTAGATCTGGATCAACAAGagtgttggttaccacagatttattagcaagaggtattgatgtaca
2	30	3	3	Plasmodium berghei	berg13	1834431	78	1	gctctagcagtcCTACCTATTCTATGAATATATTGAATAGTATCATTTGGAAAATCAAAATTAATTACAaaagcaact
2	30	3	3	Plasmodium berghei	berg13	1834458	110	1	atatattgaatagtatcattTGGAAAATCAAAATTAATTACAAAAGCAACTTTAGGAATGTCAATACCTCTACTTATTATATCTGtggctattaaaattttacataatcc
2	30	3	3	Plasmodium berghei	berg03	241606	137	1	tgtaaataagaatctgaatTTTCTGGCATATCATAATTAATAACGATGTTTATTCTTTCAATATCAATACCCCTTCCAAATAaatcagtggatactaatattctgttttcaaactttttaaatttatcatatctttc
2	30	3	3	Plasmodium berghei	berg03	525463	82	1	tcatattgagttaCAAAAGTTATTGATTTTCCAGTTTTACCAGCTCGGGCAGTTCTACCAACTCTATGTATATATTCTTtac
2	30	3	3	Plasmodium berghei	berg12	650893	187	1	ggaaaatcaaaattaattactacattaacaGATTGTATGTCTATACCTCTTGTAAAAAGATCTGAGGAAACTAAACAtcgacaagcaccatttctaaaatcatgaaaaacacgatttcgatgtgtttgcgacattcttgcatgtatataaaaagagctataacctaattctgtaattttttttgcta
2	30	4	2	Plasmodium berghei	berg03	241471	173	1	attttatttggcatttcagaaatagctacctcaaatctggtttgtacttcatttaaggctaatgtatCTTCTTGAGAAGATACAAAAGTAATAGCTAAACCTTTTGTACCAAATCTTCCAGCtcttccaactctgtgtaaataagaatctgaattttctggcatatcataatt
2	30	2	2	Plasmodium berghei	berg13	915742	73	1	taatatgcACAGATCTATTATCTAGGGGTATTGATGTCCCATCTATAAGCTTAGTTATTAATTTTGAtttgcc
2	30	2	2	Plasmodium berghei	berg11	1109708	209	1	tggtatattataaaattttaaataatttaaaaatttaagttcatgtttcattaaaaaaataatagctgacccagcagaatcatttcctctgcatGTTCGTCCTACTCTATGTATATATTCTTTCGAATCATCAGGAGGgtcatattgaataatataattaacatttggtatatctaatccccttgctgcaacatttgtacataataaga
2	30	2	2	Plasmodium berghei	berg11	1109802	117	1	gttcgTCCTACTCTATGTATATATTCTTTCGAATCATCAGGAGGGTCATATTGAATAATATAATTAACATTTGGTATATCTAATCCCCTTGCTGCAACATTTGTACATAATAAgata
2	30	2	2	Plasmodium berghei	berg14	2379516	77	1	gtaaaatatgTACATAGAATTGGTAGAACGGCAAGAATAGGAAAACAAGGAACTTCTTGTACTTTTTTcttaccaaa
2	30	2	2	Plasmodium berghei	berg12	650764	124	1	gttcctagttctaattctattttatataaattaaaacggtcttcatatgtaatTAAATTAATGGCTAACCCTAAGTGACCATATCTTCCTGATCTGCCAATTCTATGTAGATAAGTTTCtgaat
2	30	2	2	Plasmodium berghei	berg12	1589814	81	1	gATATTGAAAATTATGTACATAGAATTGGTAGAACAGGTCGATGTGGGAAAACAGGAATAGCTACTACATTTATAaataaa
2	30	13	9	Plasmodium chabaudi	chab13	1024844	132	1	aaatcaaaatgtaaacatggaaactTATATTCATAGAATTGGAAGAACAGGAAGATTTGGAACAAAGGGTAtggctattaattttattagtaaaatgcaaatgccacatattcaacaaattgaaaaatatta
2	30	11	9	Plasmodium chabaudi	chab12	1239044	81	1	ttggtagatcaaAATTAATAACTAATTTAACTCCATGTACATCAATACCTCTACCAGCAACATCTGTTGctactaaaatat
2	30	10	9	Plasmodium chabaudi	chab05	855557	132	1	gaagtctcattagttgttaattatgatttaccaAACTCTCGAGAAAGTTATATTCATAGAATTGGAAGAAGTGGTcgatttggaagaaaaggtgttgcaattaattttgtaaaaaatgatgatataaaaatt
2	30	10	9	Plasmodium chabaudi	chab03	312784	169	1	gtatcttcttgagaagatacaaaagtaacagctaaaccttttgtaccaaatcttccagctcttccgactctgtgtaaataagaaTCTGAATTTTCTGGCATATCATAATTAATAACGATATTTATTctttcaatatcaatacctcttccaaataaatcagtggatacta
2	30	9	9	Plasmodium chabaudi	chab12	1238934	126	1	taaatcataaaataaatgagtatcttgttcagtaacaaatgaAATAGCTAGTCCTTTCATTCCAGCTCTTCCAGTTCTTCCAATTCTgtgtgtatatgatgcaatatcttttggtagatcaaaatt
2	30	13	8	Plasmodium chabaudi	chab13	547296	99	1	cttgatattaaagatgtaaaatttgtaATTAATTATGATTTTCCTAATCAAATTGAAGATTATGTTCACAGAATTGGTagaacaggaagagcaggtgca
2	30	8	8	Plasmodium chabaudi	chab14	1042518	95	1	tttccagctctacctgttCTACCAATTCTATGAATATAATCATCTATATTGCTTGGAAGGTCAAAATTTATTACatgcttaatattagatatatc
2	30	7	7	Plasmodium chabaudi	chab05	855595	150	1	tcgaGAAAGTTATATTCATAGAATTGGAAGAAGTGGTCGATTTGGAAGAAAAGGTGTTGCAATTAATTTTGTaaaaaatgatgatataaaaattttgagagatatagaacagttttattctacacaaattgatgaaatgccaatgaatat
2	30	7	7	Plasmodium chabaudi	chab05	855632	129	1	cgatttggaagaaaaggtgttgcaattaattttgtaaaaaatgatgatATAAAAATTTTGAGAGATATAGAACAGTTTTATTCTACACAAATTGAtgaaatgccaatgaatattaccgagttattgtaa
2	30	8	5	Plasmodium chabaudi	chab14	1042553	99	1	ataatcatctatattgcttggaaggtcaaaatttATTACATGCTTAATATTAGATATATCGAGACCTCTAGCAGCTACATCTGTTGCTACtaatatatt
2	30	7	5	Plasmodium chabaudi	chab13	547259	117	1	cccaattttaatagcaactgatgttgcatcaagaggtcttgATATTAAAGATGTAAAATTTGTAATTAATTATGATTTTCCtaatcaaattgaagattatgttcacagaattggtag
2	30	6	5	Plasmodium chabaudi	chab13	1024719	85	1	aaagttttaatatgTACAGATCTATTATCTAGAGGTATTGATGTTCCATCTATAAGTTTGGTTATTAATTTTGAtttgccatata
2	30	6	5	Plasmodium chabaudi	chab12	1238970	149	1	aaatgaaatagctagtcctttcattccagctCTTCCAGTTCTTCCAATTCTGTGTGTATATGATGCAATATCTTTTGGTAGATCAAAATTAATAACtaatttaactccatgtacatcaatacctctaccagcaacatctgttgctacta
2	30	6	5	Plasmodium chabaudi	chab12	1562345	173	1	tctaagggattagattttccatctattgaacatgtcataaattatgatatgCCTAAAGATATTGAAAATTATGTACATAGAATTGGTAGAACaggtagatgtggaaaaacaggaatagctactacatttataaataaaaatcaagaagaagctatactattagatttaaaagc
2	30	6	5	Plasmodium chabaudi	chab03	312873	90	1	attttctGGCATATCATAATTAATAACGATATTTATTCTTTCAATATCAATACCTCTTCCAAATAAATCAGtggatactaatattctgtt
2	30	5	5	Plasmodium chabaudi	chab13	1409836	171	1	ctcaccagatacctatattcacAGAATTGGTCGTTCTGGTCGTTTTGGACGTAAGGGTGTTGCTATAAACTTTGTTACtaatgatgataaggaaaaggataaattgaagaaaatcgaatcatactatagtactcaaattgaagaaatgcctttagaagtaattaaaaaata
2	30	5	5	Plasmodium chabaudi	chab14	1042485	104	1	tcatcatttacaaatgacgttgctataCCTATATTTCCAGCTCTACCTGTTCTACCAATTCTATGAATATAAtcatctatattgcttggaaggtcaaaatttat
2	30	5	5	Plasmodium chabaudi	chab14	1579263	73	1	ggtatatCATAATTAATAACGATTGAAATATTTTTAATATCTAACCCTCTTGATGCTACATCGGTTGCtacta
2	30	5	5	Plasmodium chabaudi	chab12	653365	149	1	gttcctagttctaattctattttatataaattaaaacggtcttcatatgtaattaaattaatggctaaccctaagtgaCCATATCTTCCTGATCTACCAATTCTATGTAGATAAGTTTCtgaatttttaggaaaatcaaaattaattac
2	30	5	5	Plasmodium chabaudi	chab12	653440	113	1	tgaccatatcttcctgaTCTACCAATTCTATGTAGATAAGTTTCTGAATTTTTAGGAAAATCAAAATTAATTACtacattaacagattgtatatcgatacctcttgtaaaaag
2	30	6	4	Plasmodium chabaudi	chab11	274655	151	1	aaaataaaatattaattgcaacatctgttatggctagaggaattgatattaaaaatattattttaGTAATTAATTATGAATGCCCAGATCATATTGAAGATTATATACATAAAATTGGAAGAACAGGtagatcgaataatataggatatgc
2	30	6	4	Plasmodium chabaudi	chab13	1409758	108	1	gttggttactACAGATTTATTAGCAAGAGGTATTGATGTGCAACAAGTATCTTTAGTTATCAATTATGActtgccatgctcaccagatacctatattcacagaattgg
2	30	5	4	Plasmodium chabaudi	chab13	1940596	90	1	agctctagcggttctaCCTACTCTATGAATATATTGAATAGTATCATTGGGAAAATCAAAATTAATtacaaatgcaactttaggaatatc
2	30	4	4	Plasmodium chabaudi	chab11	1062536	72	1	tATTGGATAATATAATTAACATTTGGTATATCTAATCCTCTTGCTGCAACATTTGTACATAATAAAAtagca
2	30	4	4	Plasmodium chabaudi	chab13	1409671	129	1	attcactgtttcatgcatgcatggtgatatggatcAAAAAGACAGAGATTTAATTATGAGAGAATTTAGGTCTGGATCAACaagagtgttggttactacagatttattagcaagaggtattgatgtgca
2	30	4	4	Plasmodium chabaudi	chab14	1579208	117	1	attgcctgctctacctgttcttccgatcCTATGAATATAATCTTCAATCGTATTTGGTATATCATAATTAATAACgattgaaatatttttaatatctaaccctcttgatgctacatc
2	30	4	4	Plasmodium chabaudi	chab12	653479	202	1	gtttctgaatttttaggaaaatcaaaattaattactacattaacaGATTGTATATCGATACCTCTTGTAAAAAGGTCTGAGGAAACTAAACATCGGCAagcaccatttctaaaatcatgaaaaacacgatttcgatgtgtttgcgacattcttgcatgtatataaaaagagctataacctaattctgtaattttttttgcta
2	30	3	3	Plasmodium chabaudi	chab13	1409721	102	1	taattatgagagaatttaggtctggatcaacaagAGTGTTGGTTACTACAGATTTATTAGCAAGAGGTATTGATGTgcaacaagtatctttagttatcaatt
2	30	3	3	Plasmodium chabaudi	chab13	1940621	125	1	tgaatatattgaatagtatcattgggaaaaTCAAAATTAATTACAAATGCAACTTTAGGAATATCAATACCTCTACTTATAATATCagtagctactaaaattttacataatccatttttaaattt
2	30	3	3	Plasmodium chabaudi	chab12	1239082	84	1	acatcaatacctctaCCAGCAACATCTGTTGCTACTAAAATATCAAACTCACCATTTTTAAAAGCATTTAatgcttcttctctc
2	30	3	3	Plasmodium chabaudi	chab12	1341971	141	1	aaagaaaataaatattcatgtgctatattaaaaggtaaaatgtcaaatgatgaaagagcaaataatttaAATGCTTTTAAAAAAGGTGAAATTCGTTTTTTAATATGTACTGATGTAGCAGCAAGAGGTATTGATATtcaa
2	30	3	3	Plasmodium chabaudi	chab12	1562314	130	1	aaaagatgttttagttggaacaGATGTTGCATCTAAGGGATTAGATTTTCCATCTATTGAACATGTCATAAATTATGATATGCCTAAAGATATtgaaaattatgtacatagaattggtagaacaggtaga
2	30	3	3	Plasmodium chabaudi	chab12	1562401	94	1	agatattgaaaattatgtacatagaattGGTAGAACAGGTAGATGTGGAAAAACAGGAATAGCTACTACATTTATAaataaaaatcaagaagaa
2	30	3	3	Plasmodium chabaudi	chab09	143270	85	1	gaattttaataacTACAGATTTGTTAAGTAGAGGTATTGATACAAAAAATGTTGATCATGTAATTAATTTTCATTTTCCaggtga
2	30	2	2	Plasmodium chabaudi	chab11	1062478	126	1	tcctctacaTGTTCGCCCTACTCTGTGTATATATTCTTTCGAATCATCAGGGGGGTCATATTGGATAATataattaacatttggtatatctaatcctcttgctgcaacatttgtacataataaaat
2	30	2	2	Plasmodium chabaudi	chab13	547342	163	1	atcaaattgaagattatgttCACAGAATTGGTAGAACAGGAAGAGCAGGTGCACATGGTGCCTCCTTCACATTTTTaacatcggataaatatcgattagctaaagaattagttaaaatattaagagaatcagaacaacctataccaccacaattagaaaaaat
2	30	12	10	Plasmodium falciparum	Pf3D7_14_v3	1888022	103	1	atgttaaatatgttatcaattttgatttTCCTAATCAAATTGAAGATTATGTACATAGAATTGGAAGAACAGGAAGAgcaggttctcatggtgcttcttttac	PF3D7_1445900	1885443	1888323	+	ATP-dependent RNA helicase DDX5, putative (DDX5)	cds_PF3D7_1445900-2	1887763	1888323
2	30	10	8	Plasmodium falciparum	Pf3D7_14_v3	2826384	129	1	aaaaagacagagatttaattatgagagaattcagatctggatcaacaagagTTTTAGTAACAACAGATTTGTTAGCAAGAGGTATTGATGTAcaacaagtttcattagttatcaattatgatttaccag	PF3D7_1468700	2825370	2826918	+	eukaryotic initiation factor 4A (eIF4A)	cds_PF3D7_1468700-2	2825819	2826537
2	30	10	8	Plasmodium falciparum	Pf3D7_08_v3	544098	104	1	gatatatcaaatattaaacatgtaatcaattttGATTTACCAAGTAATATAGATGATTATATTCATAGAATTGGAAGaaccggaagagctggaaatattggtat	PF3D7_0810600	541971	544796	+	RNA helicase, putative	cds_PF3D7_0810600-1	541971	544796
2	30	8	8	Plasmodium falciparum	Pf3D7_05_v3	763658	141	1	taaatcataaaataaatgagaatcatgttctgttataaatgaaatagctaatcctttcataccagCTCTTCCTGTACGTCCAATTCTATGTGTATAAGATTCAATatcctttggcatatcaaagtttataactaatttgac	PF3D7_0518500	763532	766903	-	ATP-dependent RNA helicase DDX23, putative (DDX23)	cds_PF3D7_0518500-1	763532	766903
2	30	8	8	Plasmodium falciparum	Pf3D7_12_v3	1093657	104	1	cgaaaagaacaagattgatttccctTTTTTCCCAGCTCTTCCTGTTCTTCCTATTCTATGTATATAatcttctatagtattaggtatatcataattaatgacaa	PF3D7_1227100	1093543	1095771	-	DNA helicase 60 (DH60)	cds_PF3D7_1227100-1	1093543	1095771
2	30	8	7	Plasmodium falciparum	Pf3D7_12_v3	1093686	94	1	tcccagctcttcctGTTCTTCCTATTCTATGTATATAATCTTCTATAGTATTAGGTATATCATAATTAATGACaacagaaatatttttaatatc	PF3D7_1227100	1093543	1095771	-	DNA helicase 60 (DH60)	cds_PF3D7_1227100-1	1093543	1095771
2	30	7	7	Plasmodium falciparum	Pf3D7_06_v3	1291434	210	1	tggtatattataaaactttaaataatttaagaatttcaattcatgtttcattagaaaaataatggctgatccatttgaatcttgtcctctacatGTTCTTCCAACTCTATGTATATATTCTTTGGAATCATCAGGTGGatcatactgtattatataattaacatttggtatatcaagacctctagcagctacatttgtacataataagat	PF3D7_0630900	1291035	1292972	-	ATP-dependent RNA helicase HAS1 (HAS1)	cds_PF3D7_0630900-1	1291311	1292972
2	30	6	6	Plasmodium falciparum	Pf3D7_04_v3	1041472	155	1	aattcaagagaaagtTATATTCATAGAATTGGTAGGAGTGGAAGGTTTGGAAGAAAAGGAGTAGCTATTAATTTTGTTAAaaatgatgatataaaaattcttagggacatcgaacagtattattcaacacaaattgatgaaatgccaatgaacat	PF3D7_0422700	1040470	1041642	+	eukaryotic initiation factor, putative	cds_PF3D7_0422700-1	1040470	1041642
2	30	6	6	Plasmodium falciparum	Pf3D7_02_v3	404423	158	1	cttccagcacgtcctactctatgtaaataagagtctgaattttctGGCATATCATAATTGATAACAATATTAACTCTTTCAATATCgatacctcttccgaatagatctgttgatactaggattctattttcgaattttttaaatttatcatatctttc	PF3D7_0209800	404281	406355	-	ATP-dependent RNA helicase UAP56 (UAP56)	cds_PF3D7_0209800-2	404281	405380
2	30	6	6	Plasmodium falciparum	Pf3D7_12_v3	1093736	83	1	ttaggtatatcatAATTAATGACAACAGAAATATTTTTAATATCTAATCCTCTTGAAGCTACATCGGTTGCtactaatatatt	PF3D7_1227100	1093543	1095771	-	DNA helicase 60 (DH60)	cds_PF3D7_1227100-1	1093543	1095771
2	30	6	5	Plasmodium falciparum	Pf3D7_05_v3	1155257	176	1	gcttctaaaggtttagatttcccatctattgaacatgtaataaattatgatatgccaaaagATATAGAAAATTATGTACACAGAATTGGAAGAACAGGACGttgtggaaaaacagggatagcaactacttttataaataaaaatcaagaggaagcaatattattagatttaaaagc	PF3D7_0527900	1153676	1155673	+	RNA helicase 1	cds_PF3D7_0527900-1	1153676	1155673
2	30	6	5	Plasmodium falciparum	Pf3D7_08_v3	544064	102	1	tttagttgcaacaGATGTAGCAGCAAGAGGTTTAGATATATCAAATATTAAACATGTAATCAATTTTGAtttaccaagtaatatagatgattatattcatag	PF3D7_0810600	541971	544796	+	RNA helicase, putative	cds_PF3D7_0810600-1	541971	544796
2	30	6	5	Plasmodium falciparum	Pf3D7_08_v3	544137	97	1	ccaagtaatatagatgatTATATTCATAGAATTGGAAGAACCGGAAGAGCTGGAAATATTGGTATagcaacatcctttgtaaatgaagataataaaa	PF3D7_0810600	541971	544796	+	RNA helicase, putative	cds_PF3D7_0810600-1	541971	544796
2	30	5	5	Plasmodium falciparum	Pf3D7_04_v3	1041418	153	1	ggaagaggtttagatgtacaagaagtgtcacttgttgTTAATTATGATTTGCCTAATTCAAGAGAAAGTTATATTCATAGAATTGGtaggagtggaaggtttggaagaaaaggagtagctattaattttgttaaaaatgatgatataaaaatt	PF3D7_0422700	1040470	1041642	+	eukaryotic initiation factor, putative	cds_PF3D7_0422700-1	1040470	1041642
2	30	6	4	Plasmodium falciparum	Pf3D7_14_v3	2826440	103	1	gtaacaacagatttgttaGCAAGAGGTATTGATGTACAACAAGTTTCATTAGTTATCAATTATGATTTACCAgcttcaccagatacatatattcacaggtaat	PF3D7_1468700	2825370	2826918	+	eukaryotic initiation factor 4A (eIF4A)	cds_PF3D7_1468700-2	2825819	2826537
2	30	5	4	Plasmodium falciparum	Pf3D7_05_v3	1155224	132	1	ggaaaaaaagatatactagtaggtactgatgtagcttctaaaggtttagatttcccATCTATTGAACATGTAATAAATTATGATATGCCAAAAGATatagaaaattatgtacacagaattggaagaacagga	PF3D7_0527900	1153676	1155673	+	RNA helicase 1	cds_PF3D7_0527900-1	1153676	1155673
2	30	4	4	Plasmodium falciparum	Pf3D7_05_v3	361319	157	1	aaaataaagttttaatagcgacatctgTTATGGCTAGAGGTATTGATATAAAAAATATTATTTTAGTAATTAATTATCAATgtcctgatcatattgaagattatatacatcgaatagggagaaccggaagatctaataatattggatatgcttatac	PF3D7_0508700	358261	362733	+	pre-mRNA-processing ATP-dependent RNA helicase PRP5, putative (PRP5)	cds_PF3D7_0508700-1	358261	362733
2	30	4	4	Plasmodium falciparum	Pf3D7_14_v3	2422794	123	1	tgttaatatggaaacaTATATACACAGAATAGGTAGAACAGGTAGATTCGGAACTAAGGGTATGGCAATTAATTTtattagtaaaaaccaaatgtctcatattaaacaaatagaggaatatta	PF3D7_1459000	2420764	2422989	+	ATP-dependent RNA helicase DBP5 (DBP5)	cds_PF3D7_1459000-1	2420764	2422989
2	30	4	4	Plasmodium falciparum	Pf3D7_14_v3	2826248	206	1	ttatgtgatttatatgaaacattaaccattacacaatctataatatattgtaacactaggaaaaaggttgatatattaactcaagaaatgcacaatcgtcttttcactgtatcatgTATGCACGGAGATATGGACCAAAAAGACAGAGATTTAATTATGAGAGAATTcagatctggatcaacaagagttttagtaacaacagattt	PF3D7_1468700	2825370	2826918	+	eukaryotic initiation factor 4A (eIF4A)	cds_PF3D7_1468700-2	2825819	2826537
2	30	4	4	Plasmodium falciparum	Pf3D7_14_v3	2826628	150	1	tAGAATTGGTCGTTCTGGAAGATTTGGTCGTAAGGGAGTTGCTATCAACTTTGTTACCAACGATGATAaggaaaaagataagttaaagaaaatcgaatcctactatagtactcaaatagaagaaatgcccttagaagtaataaaaataaa	PF3D7_1468700	2825370	2826918	+	eukaryotic initiation factor 4A (eIF4A)	cds_PF3D7_1468700-3	2826631	2826763
2	30	4	4	Plasmodium falciparum	Pf3D7_03_v3	871978	202	1	tagccaaaaaaattaccgaactaggatatagctctttttacattcatgcaagaatgtcacaaacacatcgtAATCGTGTTTTTCATGATTTTAGAAATGGAGCATGCAGATGTTTAGTTtcatcagatctattcacaagaggtatcgacatacagtcagtcaatgttgttatcaattttgatttcccaaagaattctgaaac	PF3D7_0320800	870817	872342	+	ATP-dependent RNA helicase DDX6 (DOZI)	cds_PF3D7_0320800-2	871432	872342
2	30	4	4	Plasmodium falciparum	Pf3D7_03_v3	872174	120	1	tGAAACTTATTTACATAGAATAGGAAGATCAGGAAGATACGGACATCTAGGACTAGCTATTAATCTtataacttttgaagatcgttttaatttatataaaatagaagtagaactaggaac	PF3D7_0320800	870817	872342	+	ATP-dependent RNA helicase DDX6 (DOZI)	cds_PF3D7_0320800-2	871432	872342
2	30	4	4	Plasmodium falciparum	Pf3D7_13_v3	1345068	125	1	tgtatatattgaacagtATCATTTGGGAAATCAAAATTAATTACAAAAGAGATTTTTGGAATATCTATACCTCTACTAATAATATCcgtagcaacaagtattttacataatccgtttttaaattt	PF3D7_1332700	1344806	1346278	-	DEAD/DEAH box ATP-dependent RNA helicase, putative	cds_PF3D7_1332700-1	1344806	1346278
2	30	3	3	Plasmodium falciparum	Pf3D7_04_v3	1041535	98	1	gctattaattttgttaaaaATGATGATATAAAAATTCTTAGGGACATCGAACAGTATTATTCAACACAAATTGATGAAATGCCAATGAAcataacgga	PF3D7_0422700	1040470	1041642	+	eukaryotic initiation factor, putative	cds_PF3D7_0422700-1	1040470	1041642
2	30	3	3	Plasmodium falciparum	Pf3D7_05_v3	763692	151	1	ataaatgaaatagctaatcctttcataccagctcttcctgtacgtCCAATTCTATGTGTATAAGATTCAATATCCTTTGGCATATCAAAGTTTATAACTAATTTGACTCcatgaacatcgatacctctaccagcaacatctgtagctacta	PF3D7_0518500	763532	766903	-	ATP-dependent RNA helicase DDX23, putative (DDX23)	cds_PF3D7_0518500-1	763532	766903
2	30	3	3	Plasmodium falciparum	Pf3D7_05_v3	1155323	76	1	gaaaaTTATGTACACAGAATTGGAAGAACAGGACGTTGTGGAAAAACAGGGATAGCAACTACTTTTATAAATAaaa	PF3D7_0527900	1153676	1155673	+	RNA helicase 1	cds_PF3D7_0527900-1	1153676	1155673
2	30	3	3	Plasmodium falciparum	Pf3D7_02_v3	404309	221	1	attttatttggcatttctgagatggcaacttcaaatcttgtttggacttcattcaatgccaaaGTATCTTCTTGTGAAGAAACAAAAGTAACGGCTAGACCTTTGGTACCAAATCTTCCAGCacgtcctactctatgtaaataagagtctgaattttctggcatatcataattgataacaatattaactctttcaatatcgatacctcttccgaatagatc	PF3D7_0209800	404281	406355	-	ATP-dependent RNA helicase UAP56 (UAP56)	cds_PF3D7_0209800-2	404281	405380
2	30	3	3	Plasmodium falciparum	Pf3D7_06_v3	1291567	77	1	ggtggaTCATACTGTATTATATAATTAACATTTGGTATATCAAGACCTCTAGCAGCTACATTTGTACATAATAAgat	PF3D7_0630900	1291035	1292972	-	ATP-dependent RNA helicase HAS1 (HAS1)	cds_PF3D7_0630900-1	1291311	1292972
2	30	3	3	Plasmodium falciparum	Pf3D7_13_v3	335028	69	1	aTTATTCAAGTTAATACACCCATATCAAGAGAACAATATATTCATAGAGTTGGAAGAACAGCTAGAagt	PF3D7_1307300	333597	335489	+	DEAD box helicase, putative	cds_PF3D7_1307300-1	333597	335489
2	30	3	2	Plasmodium falciparum	Pf3D7_03_v3	902587	70	1	aACAGATTTGATGTCTAGAGGAATAGATCTTATCAATTTAAATTTTGTTATTAATTATGATTGTCCtagt	PF3D7_0321600	900857	903369	+	ATP-dependent RNA helicase, putative	cds_PF3D7_0321600-1	900857	902711
2	30	2	2	Plasmodium falciparum	Pf3D7_05_v3	361372	81	1	aatattattttagtAATTAATTATCAATGTCCTGATCATATTGAAGATTATATACATCGAATAGGGAGAACCGGaagatct	PF3D7_0508700	358261	362733	+	pre-mRNA-processing ATP-dependent RNA helicase PRP5, putative (PRP5)	cds_PF3D7_0508700-1	358261	362733
2	30	2	2	Plasmodium falciparum	Pf3D7_05_v3	884251	139	1	aaagaaaataaatattcctgtgttatattaaaaggaaaaatgtcaaatgacgaaagaaaaaacaatcttcaagcTTTCAAAAAAGGTGAAGTACGTTTTTTAATATGTACAGATGTCGCTGCAAGAGGTATTGATATac	PF3D7_0521700	882376	884901	+	DEAD/DEAH box ATP-dependent RNA helicase, putative	cds_PF3D7_0521700-1	882376	884901
2	30	2	2	Plasmodium falciparum	Pf3D7_02_v3	750154	115	1	aacatcgttttcatcaaggTCTGTAAATTTATCAATTTTTTTATTCAACTGTTTTTCTATTGCTAAGAAATTTTCCACATCATATTGTGTAACAAAGGTTATGGATTTcccagat	PF3D7_0218400	750049	751737	-	DEAD/DEAH box ATP-dependent RNA helicase, putative	cds_PF3D7_0218400-1	750049	751737
2	30	2	2	Plasmodium falciparum	Pf3D7_12_v3	2101194	111	1	gaggaatagatatagatcatGTTTTATATGTAATTAATTATAATGTACCATCTAATGTTATTAAATATGTACATAGAATCGGTAGAaccgcaagaatcgggaaagaaggaa	PF3D7_1251500	2099852	2101969	+	DEAD/DEAH box ATP-dependent RNA helicase, putative	cds_PF3D7_1251500-1	2099852	2101969
2	30	2	2	Plasmodium falciparum	Pf3D7_14_v3	1887992	109	1	atgtagcttcaagaggattgGATATAAAAAATGTTAAATATGTTATCAATTTTGATTTTCCTAATcaaattgaagattatgtacatagaattggaagaacaggaagagc	PF3D7_1445900	1885443	1888323	+	ATP-dependent RNA helicase DDX5, putative (DDX5)	cds_PF3D7_1445900-2	1887763	1888323
2	30	2	2	Plasmodium falciparum	Pf3D7_14_v3	1888063	155	1	gaagattatgtaCATAGAATTGGAAGAACAGGAAGAGCAGGTTCTCATGGTGCTTCTTTTACATTTTTaacagcagataaatatagacttgcaaaagatttagttaaaatattaagagaatcggaacaaccagtaccaccacaattagaaaaaat	PF3D7_1445900	1885443	1888323	+	ATP-dependent RNA helicase DDX5, putative (DDX5)	cds_PF3D7_1445900-2	1887763	1888323
2	30	2	2	Plasmodium falciparum	Pf3D7_14_v3	2422660	81	1	aaagtattaaTATGTACAGATTTGTTATCTCGTGGTATTGATGTACCATCCATAAGTTTAGTTATTAATTTTGAtttgcca	PF3D7_1459000	2420764	2422989	+	ATP-dependent RNA helicase DBP5 (DBP5)	cds_PF3D7_1459000-1	2420764	2422989
2	30	2	2	Plasmodium falciparum	Pf3D7_03_v3	872127	143	1	atacagtcagtcaatgTTGTTATCAATTTTGATTTCCCAAAGAATTCTGAAACTTATTTACATAGAATAGGAAgatcaggaagatacggacatctaggactagctattaatcttataacttttgaagatcgttttaatttata	PF3D7_0320800	870817	872342	+	ATP-dependent RNA helicase DDX6 (DOZI)	cds_PF3D7_0320800-2	871432	872342
2	30	2	2	Plasmodium falciparum	Pf3D7_08_v3	544035	99	1	aaattatttaaaagaggtataaaaAATATTTTAGTTGCAACAGATGTAGCAGCAAGAGGTTTAGATATatcaaatattaaacatgtaatcaattttgat	PF3D7_0810600	541971	544796	+	RNA helicase, putative	cds_PF3D7_0810600-1	541971	544796
2	30	2	2	Plasmodium falciparum	Pf3D7_10_v3	867998	135	1	acaaacatcataattaataacagtttcaatacctTTGATATCTATACCCCTGCTTAATATATCAGTACATATAAGataccatatatgtccttgttgaaatttttgaaaaataatttttctttcttcttttgattt	PF3D7_1021500	867635	869677	-	RNA helicase, putative	cds_PF3D7_1021500-1	867635	869677
2	30	18	11	Plasmodium yoelii	PyYM_13_v1	954108	120	1	aaatcaaaatgtaaacatggaaactTATATTCATAGAATTGGAAGAACAGGAAGATTTGGAACAAAGGGTAtggctattaattttattagtaaagttcaaattccacatattcatcaaat	PYYM_1323500	952198	954312	+	ATP-dependent RNA helicase DBP5, putative	cds_PYYM_1323500-1	952198	954312
2	30	13	11	Plasmodium yoelii	PyYM_14_v1	1690501	100	1	tattacctgctctacctgtacgtccaATTCTATGAATATAATCTTCAATCGTATTTGGTATATCATAATTAATaacaatcgaaatatttttaatatctaa	PYYM_1446000	1690361	1692508	-	ATP-dependent RNA helicase, putative	cds_PYYM_1446000-1	1690361	1692508
2	30	11	9	Plasmodium yoelii	PyYM_05_v1	926634	128	1	gatgtacatgaagtttcgctagttgttAATTATGATTTACCAAATTCTAGAGAAAGCTATATTCACAGAATTGGaagaagtggtagatttggaagaaaaggtgttgcaattaattttgtaaaaaatga	PYYM_0523600	925698	926846	+	eukaryotic initiation factor, putative	cds_PYYM_0523600-1	925698	926846
2	30	10	9	Plasmodium yoelii	PyYM_12_v1	1748471	130	1	ttagttggaaccgatgttgcatctaaaggattagattttccatctattgaacatGTTATAAATTATGATATGCCAAAAGATATTGAAAATTATGTACATagaattggtaggacaggtcgatgtggaaaaa	PYYM_1245100	1747019	1748908	+	RNA helicase, putative	cds_PYYM_1245100-1	1747019	1748908
2	30	9	9	Plasmodium yoelii	PyYM_12_v1	1400666	83	1	ttttgggagaTCAAAATTAATAACTAATTTAACTCCATGTACATCAATACCTCTACCAGCTACATCTGTTGctactaaaatat	PYYM_1235900	1400435	1403338	-	ATP-dependent RNA helicase DDX23, putative (DDX23)	cds_PYYM_1235900-1	1400435	1403338
2	30	9	8	Plasmodium yoelii	PyYM_14_v1	1130077	117	1	atcatttacaaatgatgttgctatacctatatttccaGCTCTACCTGTTCTACCAATTCTATGTATATAATCATCGATATtgcttggaaggtcaaaattgattacatgtttaatatt	PYYM_1430700	1129483	1132209	-	RNA helicase, putative	cds_PYYM_1430700-1	1129483	1132209
2	30	8	8	Plasmodium yoelii	PyYM_12_v1	1400558	116	1	taaatcataaaataaatgtgtatcttgttcagtaacaaatgaAATAGCTAGCCCTTTCATTCCAGCTCTTCCAGTTCTTCCAATTCTgtgtgtatatgatgcaatatcttttggga	PYYM_1235900	1400435	1403338	-	ATP-dependent RNA helicase DDX23, putative (DDX23)	cds_PYYM_1235900-1	1400435	1403338
2	30	9	7	Plasmodium yoelii	PyYM_13_v1	462789	123	1	cttgatattaaaaatgtaaaatttgtaataaattatgatttTCCCAATCAAATTGAAGATTATGTCCACAGAATTGGTAGAACAGGaagagcaggtgctcacggtgcctcttttacattttta	PYYM_1310500	460111	463106	+	ATP-dependent RNA helicase DDX5, putative (DDX5)	cds_PYYM_1310500-3	462634	463106
2	30	8	7	Plasmodium yoelii	PyYM_03_v1	293625	149	1	aaagtaatagctaaaccttttgtaccaaatcttccaGCTCTTCCAACTCTGTGTAAATAAGAATCTGAATTTTCTGGCATATCATAATTAATAACGATGTTTAttctttcaatatcaatacctcttccaaataaatcagtggatactaa	PYYM_0307700	293513	295021	-	ATP-dependent RNA helicase UAP56, putative (UAP56)	cds_PYYM_0307700-2	293513	294627
2	30	7	7	Plasmodium yoelii	PyYM_13_v1	1338204	121	1	aaaaagacagagatttaattatgagagaatttaggtctggatcaacaagagTGTTGGTTACCACCGATTTATTAGCAAGAGGTATTGATGTacaacaagtatctttagttatcaattatga	PYYM_1333600	1337081	1339153	+	eukaryotic initiation factor 4a, putative (eIF4A)	cds_PYYM_1333600-2	1337639	1339153
2	30	7	7	Plasmodium yoelii	PyYM_13_v1	1338317	188	1	aattatgacttgccatgctcaccagatacatatattcaCAGAATTGGTCGTTCTGGTCGTTTTGGACGTAAGGGTGTTGCAATTAACTTTGTTActaatgatgataaggaaaaggataagttgaagaaaatcgaatcgtactatagtactcaaattgaagaaatgcctttagaagtaattaaaaaaaa	PYYM_1333600	1337081	1339153	+	eukaryotic initiation factor 4a, putative (eIF4A)	cds_PYYM_1333600-2	1337639	1339153
2	30	7	7	Plasmodium yoelii	PyYM_12_v1	759660	122	1	aagtgaccatatcttcctgatctaccaattctatgtAGATAAGTTTCTGAATTTTTAGGAAAATCAAAATTAATTACtacattaacagattgaatgtcgatacctcttgtaaaaagatctga	PYYM_1220300	759539	761045	-	ATP-dependent RNA helicase DDX6, putative (DOZI)	cds_PYYM_1220300-2	759539	760449
2	30	7	6	Plasmodium yoelii	PyYM_13_v1	1912395	111	1	ataatctcatttggaaaatcaAAATTAATTACAAAAGCAACTTTAGGAATATCAATACCTCTACTTATTATATCTGTAGctattagaattttacagaatccgtttttaaat	PYYM_1349200	1912121	1913599	-	ATP-dependent RNA helicase, putative	cds_PYYM_1349200-1	1912121	1913599
2	30	7	5	Plasmodium yoelii	PyYM_14_v1	1130143	99	1	ataatcatcgatattgcttggaaggtcaaAATTGATTACATGTTTAATATTAGATATATCGAGACCTCTAGCAGCTACATCTGTTGCTACtaatatatt	PYYM_1430700	1129483	1132209	-	RNA helicase, putative	cds_PYYM_1430700-1	1129483	1132209
2	30	6	5	Plasmodium yoelii	PyYM_11_v1	391018	140	1	ttaattgcaacatctgttatggctcgaggaattgatattaaaaatattatttTAGTAATTAACTATGAATGTCCAGATCATATTGAAGATTATATACATAAAATTGGAAGAACtggtagatcgaataacataggatatgc	PYYM_1110500	388267	392412	+	ATP-dependent RNA helicase, putative	cds_PYYM_1110500-1	388267	392412
2	30	5	5	Plasmodium yoelii	PyYM_11_v1	1234774	209	1	tggtatattataaaattttaaataatttaaaaatttaagctcatgtttcattaaaaaaataatagctgatccagcagaatcatttcctctgcatGTTCGTCCTACTCTATGTATATATTCTTTTGAATCATCAGGAGGgtcatattgaataatataattaacatttggtatatctaatcctcttgctgcaacatttgtacataataaaa	PYYM_1132000	1233859	1236549	-	ATP-dependent RNA helicase HAS1, putative (HAS1)	cds_PYYM_1132000-1	1234651	1236549
2	30	5	5	Plasmodium yoelii	PyYM_05_v1	926685	119	1	gaaagctatattcacagaattggaagaagtGGTAGATTTGGAAGAAAAGGTGTTGCAATTAATTTTGTAAaaaatgatgatattaaaattttgagagatatagaacaattttattctac	PYYM_0523600	925698	926846	+	eukaryotic initiation factor, putative	cds_PYYM_0523600-1	925698	926846
2	30	5	5	Plasmodium yoelii	PyYM_14_v1	1690477	102	1	gaaaaaataatatagattttCCTTTATTACCTGCTCTACCTGTACGTCCAATTCTATGAATATAATcttcaatcgtatttggtatatcataattaataacaa	PYYM_1446000	1690361	1692508	-	ATP-dependent RNA helicase, putative	cds_PYYM_1446000-1	1690361	1692508
2	30	5	5	Plasmodium yoelii	PyYM_12_v1	759588	149	1	gttcctagttctaattctattttatataaattaaaacggtcttcatatgtaattaaattaatggctaaccctaagtgACCATATCTTCCTGATCTACCAATTCTATGTAGATAAGTTTCtgaatttttaggaaaatcaaaattaattac	PYYM_1220300	759539	761045	-	ATP-dependent RNA helicase DDX6, putative (DOZI)	cds_PYYM_1220300-2	759539	760449
2	30	6	4	Plasmodium yoelii	PyYM_13_v1	1338257	107	1	ttggttaccaccGATTTATTAGCAAGAGGTATTGATGTACAACAAGTATCTTTAGTTATCAATTATGActtgccatgctcaccagatacatatattcacagaattgg	PYYM_1333600	1337081	1339153	+	eukaryotic initiation factor 4a, putative (eIF4A)	cds_PYYM_1333600-2	1337639	1339153
2	30	5	4	Plasmodium yoelii	PyYM_03_v1	293691	92	1	gaatttTCTGGCATATCATAATTAATAACGATGTTTATTCTTTCAATATCAATACCTCTTCCAAATAAATCAGtggatactaatattctgtt	PYYM_0307700	293513	295021	-	ATP-dependent RNA helicase UAP56, putative (UAP56)	cds_PYYM_0307700-2	293513	294627
2	30	4	4	Plasmodium yoelii	PyYM_13_v1	462757	73	1	ttttaATAGCAACAGATGTTGCATCAAGAGGGCTTGATATTAAAAATGTAAAATTTGTAATAAATTAtgattt	PYYM_1310500	460111	463106	+	ATP-dependent RNA helicase DDX5, putative (DDX5)	cds_PYYM_1310500-3	462634	463106
2	30	4	4	Plasmodium yoelii	PyYM_13_v1	953963	100	1	attttaaaaaaggtatatcaaaagtttTAATATGTACAGATTTATTATCTAGAGGTATTGATGTTCCatctataagcttagttattaattttgatttgcc	PYYM_1323500	952198	954312	+	ATP-dependent RNA helicase DBP5, putative	cds_PYYM_1323500-1	952198	954312
2	30	4	4	Plasmodium yoelii	PyYM_13_v1	1338068	206	1	ttgtgtgatttatatgaaacattaacaatcactcaatctattatatattgtaacacaagaaaaaaggttgacattttaacccaagaaatgcacaatcgtttattcactgtttcatGCATGCATGGTGATATGGATCAAAAAGACAGAGATTTAATTATGAGAGAATTtaggtctggatcaacaagagtgttggttaccaccgattt	PYYM_1333600	1337081	1339153	+	eukaryotic initiation factor 4a, putative (eIF4A)	cds_PYYM_1333600-2	1337639	1339153
2	30	4	4	Plasmodium yoelii	PyYM_12_v1	1400616	83	1	attccagctCTTCCAGTTCTTCCAATTCTGTGTGTATATGATGCAATATCTTTTGGGAGATCAAAATTAATAACtaatttaac	PYYM_1235900	1400435	1403338	-	ATP-dependent RNA helicase DDX23, putative (DDX23)	cds_PYYM_1235900-1	1400435	1403338
2	30	4	3	Plasmodium yoelii	PyYM_03_v1	595839	89	1	tttcaacatcatattgagTTACAAAGGTTATTGACTTTCCAGTTTTACCAGCTCGAGCAGTTCTACCAACTCGATGTATATATtcttta	PYYM_0315900	595654	597207	-	DEAD/DEAH helicase, putative	cds_PYYM_0315900-1	595654	597207
2	30	3	3	Plasmodium yoelii	PyYM_13_v1	953992	74	1	atatgtACAGATTTATTATCTAGAGGTATTGATGTTCCATCTATAAGCTTAGTTATTAATTTTGATTTgccata	PYYM_1323500	952198	954312	+	ATP-dependent RNA helicase DBP5, putative	cds_PYYM_1323500-1	952198	954312
2	30	3	3	Plasmodium yoelii	PyYM_11_v1	1234897	90	1	tgaatcatcaggagggtcaTATTGAATAATATAATTAACATTTGGTATATCTAATCCTCTTGCTGCAACATttgtacataataaaatagc	PYYM_1132000	1233859	1236549	-	ATP-dependent RNA helicase HAS1, putative (HAS1)	cds_PYYM_1132000-1	1234651	1236549
2	30	3	3	Plasmodium yoelii	PyYM_14_v1	2572773	136	1	ttagcatctcgagggatagatatagatcatataaaatatgttattaattatagtttaccagcTAATGTAGTAAAATATGTACATAGAATAGGTAGAACAGCAAGAATaggaaaagaaggaacttcttgtacttttt	PYYM_1468400	2571651	2573603	+	DEAD/DEAH box ATP-dependent RNA helicase, putative	cds_PYYM_1468400-1	2571651	2573603
2	30	3	3	Plasmodium yoelii	PyYM_12_v1	1400702	79	1	atgtacatcaataCCTCTACCAGCTACATCTGTTGCTACTAAAATATCAAATTCTCCATTTTTAAAAGCATTTAatgct	PYYM_1235900	1400435	1403338	-	ATP-dependent RNA helicase DDX23, putative (DDX23)	cds_PYYM_1235900-1	1400435	1403338
2	30	4	2	Plasmodium yoelii	PyYM_03_v1	293541	212	1	attttatttggcatttcagaaatagctacctcaaatctggtttgtacttcatttaaggctaatgtatCTTCTTGAGAAGATACAAAAGTAATAGCTAAACCTTTTGTACCAAATCTTCCAGCtcttccaactctgtgtaaataagaatctgaattttctggcatatcataattaataacgatgtttattctttcaatatcaatacctcttcc	PYYM_0307700	293513	295021	-	ATP-dependent RNA helicase UAP56, putative (UAP56)	cds_PYYM_0307700-2	293513	294627
2	30	3	2	Plasmodium yoelii	PyYM_12_v1	1748437	117	1	tattaatttatttagaaatggagAAAAAGATGTTTTAGTTGGAACCGATGTTGCATCTAAAGGATTAGAttttccatctattgaacatgttataaattatgatatgccaaaagatat	PYYM_1245100	1747019	1748908	+	RNA helicase, putative	cds_PYYM_1245100-1	1747019	1748908
2	30	2	2	Plasmodium yoelii	PyYM_13_v1	1912354	82	1	tattagctctaGCAGTTCTACCGATTCTATGTATATATTGGATAATCTCATTTGGAAAATCAAAATTAATTACaaaagcaac	PYYM_1349200	1912121	1913599	-	ATP-dependent RNA helicase, putative	cds_PYYM_1349200-1	1912121	1913599
2	30	2	2	Plasmodium yoelii	PyYM_03_v1	595768	125	1	aacatcatgttcatctatatcagtaaatttatcaatttttttatttaattgttTTTCGATTGTTAAAAAAGTTTCAACATCATATTGAGTTACAAAGGTTATTGACTTtccagttttaccagctc	PYYM_0315900	595654	597207	-	DEAD/DEAH helicase, putative	cds_PYYM_0315900-1	595654	597207
2	30	2	2	Plasmodium yoelii	PyYM_05_v1	926721	119	1	tttggaagaaaaggtgttgcaattaattttgtaaaaaatGATGATATTAAAATTTTGAGAGATATAGAACAATTTTATTCTACACAAATAGAcgagatgccaatgaatattacagagtt	PYYM_0523600	925698	926846	+	eukaryotic initiation factor, putative	cds_PYYM_0523600-1	925698	926846
2	30	2	2	Plasmodium yoelii	PyYM_14_v1	1690564	73	1	cataattaATAACAATCGAAATATTTTTAATATCTAACCCCCTTGATGCTACATCGGTTGCTACTAAtatatt	PYYM_1446000	1690361	1692508	-	ATP-dependent RNA helicase, putative	cds_PYYM_1446000-1	1690361	1692508
2	30	2	2	Plasmodium yoelii	PyYM_12_v1	759714	92	1	ttaggaAAATCAAAATTAATTACTACATTAACAGATTGAATGTCGATACCTCTTGTAAAAAGATCTGaggaaactaaacatcggcaagcacc	PYYM_1220300	759539	761045	-	ATP-dependent RNA helicase DDX6, putative (DOZI)	cds_PYYM_1220300-2	759539	760449
2	30	2	2	Plasmodium yoelii	PyYM_12_v1	1748552	74	1	attGAAAATTATGTACATAGAATTGGTAGGACAGGTCGATGTGGAAAAACAGGAATAGCTACTACATTTATAaa	PYYM_1245100	1747019	1748908	+	RNA helicase, putative	cds_PYYM_1245100-1	1747019	1748908
2	30	7	7	Babesia bovis	AAXT01000002	1539349	94	1	ttaaaggagttcagcgATATTCATTGGCATTTCGTCAATTTGCGTTGAGTAATACTGTTCTATGTCACGTAGAATgcgaatgtcatcatcctga	BBOV_IV010990	1539349	1540571	-	eukaryotic initiation factor 4A-3 (eIF4A-3) , putative	cds_BBOV_IV010990-2	1539349	1539438
2	30	4	4	Babesia bovis	AAXT01000004	623158	112	1	cccacacgatgaagataagagtcagtagaatCAGGCATGTCGTAGTTTATCACAATGTTGACGCGCTCTACATCAATGCCacgaccgaataaatcagtcgaaaccattatac	BBOV_IV002750	622968	624386	-	eIF-4A-like DEAD family RNA helicase, putative	cds_BBOV_IV002750-1	622968	624386
2	30	3	3	Babesia bovis	AAXT01000001	2204446	96	1	ctaactcccatggatgttgaatgcATGAAGAACATTGAAAACTACTACAACACCCAAATCGAAGAAATGCCtgcagaggtaagagcagtggttcac	BBOV_III010250	2203149	2204715	+	eukaryotic translation initiation factor 4A, putative	cds_BBOV_III010250-2	2203678	2204523
2	30	2	2	Babesia bovis	AAXT01000004	623200	92	1	tagtttatcACAATGTTGACGCGCTCTACATCAATGCCACGACCGAATAAATCAGTCGAAACCATTATACGCTTGTCAAAGTTCTTGAACTG	BBOV_IV002750	622968	624386	-	eIF-4A-like DEAD family RNA helicase, putative	cds_BBOV_IV002750-1	622968	624386
2	30	2	2	Babesia bovis	AAXT01000002	434164	70	1	ACGTGATAAACTACGACTTCCCTACTTCCATAGCTAAATATATACATCGCATCGGTCGTACAGCTCGGta	BBOV_IV005740	432828	434547	+	DEAD/DEAH box helicase family protein	cds_BBOV_IV005740-5	434015	434230
2	30	2	2	Babesia bovis	AAXT01000002	1539476	121	1	tgacaaagttaattgcaacccccttacgaccgtAACGACCGGAGCGTCCTATGCGGTGAATATAGTTCTCACGActgtttggcaggtcgtagtttactacaagtgacacctgttgaacatc	BBOV_IV010990	1539349	1540571	-	eukaryotic initiation factor 4A-3 (eIF4A-3) , putative	cds_BBOV_IV010990-1	1539474	1540571
2	30	2	2	Babesia bovis	AAXT01000001	1973451	70	1	GTCCTTCCAACACGGTGAATGTAATCACGCGGGTCAGATGGTGGATCATATTGTACAATCCAGTCAACCT	BBOV_III009130	1973051	1974746	-	DEAD/DEAH box domain containing protein	cds_BBOV_III009130-5	1973051	1973518
2	30	4	4	Babesia microti	FO082871	976797	95	1	tccaGTATGCATGGTGATATGGACCAGAAGGAAAGGGATTTGATTATGAGAGAGTTTAGGTCTGGTTCGACTCGCGTgttgattacaactgatct	BBM_I02710	975873	977145	+	unspecified product	cds_BBM_I02710-1	975873	976975
2	30	3	3	Babesia microti	FO082871	687164	83	1	ttgacaaaagatgtggcTAGACCAAAATTACCTGCCCTTCCAGTCCTTCCAATTCTGTGAACGTAATcgtctatgttgctagg	BBM_I01910	686929	688614	-	unspecified product	cds_BBM_I01910-1	686929	688614
2	30	3	3	Babesia microti	FO082874	1737084	113	1	aagcgcattatggtagcaactgatttatttggcaggGGCATAGATATCGAGAGGGTTAATATAGTAATCAACTACGATATGCCagattccactgattcctacctgcaccgagt	BBM_III04810	1735631	1737374	+	unspecified product	cds_BBM_III04810-2	1737050	1737194
2	30	3	3	Babesia microti	FO082874	2437205	73	1	ggTATTTTGTTATGTACCGATGTAGCTGCAAGAGGATTAGATATACCTAATGTAAGTAAATGTCTTACAtagg	BBM_III06645	2435923	2437775	+	unspecified product	cds_BBM_III06645-7	2437202	2437255
2	30	3	3	Babesia microti	FO082874	2799208	77	1	tgtggTAAATTTTGATATACCAACAAAAACCCAGGTTTATATTCATCGAGTCGGTAGAACCGGAAGAGCTGGtagaa	BBM_III07640	2797809	2799417	+	unspecified product	cds_BBM_III07640-7	2799146	2799292
2	30	2	2	Babesia microti	FO082871	372820	73	1	tagcaACCGATGTAGCAGCTAGAGGTCTGGATGTTAAAGATATTAACGTAATTATCAATATGGATATgccaaa	BBM_I01030	371214	373113	+	unspecified product	cds_BBM_I01030-5	372779	372916
2	30	2	2	Babesia microti	FO082872	1385214	75	1	ccagcCCTTCCAGTTCGCCCTATTCTATGCACATAATCTTCTATCTGATTGGGAAAATCGTAATTGATCACGaat	BBM_II03965	1384709	1386767	-	unspecified product	cds_BBM_II03965-2	1385206	1385463
2	30	2	2	Babesia microti	FO082872	1487423	75	1	aaGGAAAGTCAAAGTTTATCACATTATTCACAATTGGTATATCCAAACCTCTAGCTGCCACATCTGTtactatta	BBM_II04230	1485741	1488922	-	unspecified product	cds_BBM_II04230-3	1487371	1487652
2	30	2	2	Babesia microti	FO082874	1095819	86	1	actggtgttgcttccaagGGTTTGGACTTCCCAGACATAAAACATGTTATAAATTTTGACATGCCTagagaaattgaagattacgt	BBM_III03065	1094090	1096266	+	unspecified product	cds_BBM_III03065-5	1095791	1096076
2	30	2	2	Babesia microti	FO082874	1301829	123	1	ttttacaaaattaatggcaactccctttcgcccaaATCGACCTGACCTTCCTATGCGGTGAATATAACTTTCTCTACTATTgggcaaatcatagtttacaaccagtgaaacctgttgaacatc	BBM_III03695	1301716	1302947	-	unspecified product	cds_BBM_III03695-2	1301829	1302065
2	30	9	9	Theileria annulata	tannA_chr01	1622087	127	1	aaaaaataaaattaattttaaatgcgattacaacagttctgaaataTTCATTGGCATTTCATCGATTTGAGTCGAGTAGTACTGCTCAATATCTCTCAAGATTCGGATATCATCatcctaaacatta	TA06920	1622114	1623494	-	eukaryotic translation initiation factor, putative	cds_TA06920-4	1622114	1622203
2	30	7	6	Theileria annulata	CR940352	1023452	110	1	gtcctaccaatccgatgtacatagtcatcaatattcgttGGTAAATCACAATTAATTACATGAGTTATATTACTGATATCTAGACCTCTAGCTGCTACATCTGTTGCtac	TA04765	1022963	1025516	-	DEAD-box family (RNA) helicase, putative	cds_TA04765-2	1023215	1025315
2	30	6	6	Theileria annulata	CR940348	1307190	72	1	tgattacATTCACAGAGTTGGAAGAACAGGAAGAGGAGGAAGACAAGGTATCGCATTTTCATTCATtgatga	TA12575	1305952	1307418	+	ATP-dependent RNA helicase, putative	cds_TA12575-2	1306921	1307418
2	30	5	5	Theileria annulata	CR940348	1717952	90	1	ttttAGAATTGGCCGTTCTGGAAGGTTTGGAAGGAAGGGCGTAGCAATTAACTTTGTTACACACCAGGAtatggaaacaatgaaaagtat	TA11470	1716733	1718170	+	eukaryotic translation initiation factor 4a, putative	cds_TA11470-4	1717958	1718084
2	30	4	4	Theileria annulata	CR940353	1622201	119	1	aataatattgcttttcctttaccttcagcaccacgtgctGTTCTACCAACTCTATGTATATAATCTTTAGGATCATCTGGTGGATCAtattgtactatccaatctacctataataatat	TA11380	1621634	1623905	-	DEAD-box family ATP-dependent helicase, putative	cds_TA11380-5	1622023	1622307
2	30	3	3	Theileria annulata	tannA_chr01	1747482	175	1	agGTTCCTGAATCACCGATTCTAGCAGTTCTTCCTGATCTGTGTATGAATTCATCAAGTTGCTGCGGggggtcgtattgaatcactcgatcaacttttgaaaagttcagtcctctcgatgccacatccgttgatatcaaaatcgagcattcagaattgatgaactgctccatgta	TA05845	1746872	1749036	-	DEAD-box family helicase, putative	cds_TA05845-5	1747339	1747663
2	30	3	3	Theileria annulata	CR940353	1622387	86	1	gtaagaaatacctttGGAATATCTAAACCTCTAGCGGCAACATCAGTACATAATAAATGACCCTTCTaaaaatacaaattattata	TA11380	1621634	1623905	-	DEAD-box family ATP-dependent helicase, putative	cds_TA11380-4	1622398	1622451
2	30	2	2	Theileria annulata	CR940348	1337319	145	1	ttatttatgattaaatacctctttctcctctTCTTCCAGTTCTCCCAATTCGGTGTACATAATTTTCGACATCTCTGGGAAGGTCAAAGTTGATTACatggtgtattgaggggaagtctagccccttggaggcgacatcagtgcc	TA12495	1336987	1339089	-	RNA helicase, putative	cds_TA12495-4	1337337	1337881
2	30	2	2	Theileria annulata	CR940348	1717995	95	1	gcaattaactttgttacacaCCAGGATATGGAAACAATGAAAAGTATTGAAAATTATTACAATACACAGATTGAAGAAATGCCTGCAGATGTaag	TA11470	1716733	1718170	+	eukaryotic translation initiation factor 4a, putative	cds_TA11470-4	1717958	1718084
2	30	2	2	Theileria annulata	CR940352	778631	135	1	ttaataatttaTAGGACTTGACCAGAGTGAGAGGATAAATAGGTACACTCAGTTTAAGAATTTCGACAAGAGGATAATGGTTGCAACTGACCTGTTTGGcagaggaatagacgtggaacgcgtaaacatagtgat	TA04190	777477	778967	+	DEAD-box family helicase, putative	cds_TA04190-2	778645	778967
2	30	2	2	Theileria annulata	CR940352	1023413	101	1	actaatgaagtggctataccaaTATTACCAGCTCGACCTGTCCTACCAATCCGATGTACATAGTCATCAATATTcgttggtaaatcacaattaattacatg	TA04765	1022963	1025516	-	DEAD-box family (RNA) helicase, putative	cds_TA04765-2	1023215	1025315
2	30	10	10	Theileria equi	ACOU01000004	57604	112	1	tatagcttgtaccaaaatttcctgctCTTCCTGTTCTACCCACTCTATGAACATAGTCTTCAAAATgatcaggagccgcgtaatttatgactaatacgacagacttaacgtc	BEWA_012120	56785	59686	-	DEAD box ATP-dependent RNA helicase family member protein	cds_BEWA_012120-1	57376	59686
2	30	6	5	Theileria equi	CP001669	188908	92	1	ttttcattgcctcacTATCATGTTGAGTAACGAAGTTAATAGCAACACCCTTACGACCAAACCTTCCAGAACGACCAATTCtgcacattgct	BEWA_018480	188693	190413	-	DEAD box ATP-dependent RNA helicase family member protein	cds_BEWA_018480-4	188693	188987
2	30	5	5	Theileria equi	ACOU01000003	85083	86	1	gacgtcaaagatatagattttGTTGTTAATTTGGATGTTCCTAAAACCTTTGAAGATTATATTCACAGAATCGGAcgtactgcacg	BEWA_051670	83327	85333	+	DEAD box ATP-dependent RNA helicase family member protein	cds_BEWA_051670-2	83968	85319
2	30	5	5	Theileria equi	CP001670	1506880	86	1	attatgattGCAACTGATGTAGCATCTAGAGGTTTAGACGTCCATGATGTAAAATACGTCATTAATTacgacttcccaaaccaaat	BEWA_007500	1505677	1507233	+	DEAD box ATP-dependent RNA helicase family member protein	cds_BEWA_007500-1	1505677	1507233
2	30	5	4	Theileria equi	CP001669	546756	77	1	tggcatatccaAATTGATAACAAAACGAACGGATGGTACATCAATACCTCTCGCAACCAAATCTGTTGcaacgagca	BEWA_020450	546507	548097	-	DEAD box ATP-dependent RNA helicase family member protein	cds_BEWA_020450-1	546507	548012
2	30	4	4	Theileria equi	ACOU01000002	773228	88	1	agttccgaaatgttcatgGGCATTTCATCAATTTGAGTGGAATAATACTGTTCAATATCCCTTAAAATGCGAATATCATCATCctgta	BEWA_038400	773206	774631	-	eukaryotic translation initiation factor 4A, putative	cds_BEWA_038400-6	773221	773310
2	30	4	4	Theileria equi	CP001670	2174826	143	1	cctctagctgttcttcccacacgatggatataatccctaggatcatctggtggatcatattggactatccagtcgACCTTCGGTATATCCAGTCCCCTTGCAGCAACATCGGTACAaaggagatgaccactctaaaaatcgtt	BEWA_010790	2174405	2176075	-	DEAD box ATP-dependent RNA helicase family member protein	cds_BEWA_010790-4	2174618	2174956
2	30	3	3	Theileria equi	CP001669	189018	142	1	attacctgtggatataattgtctggtgaaattggaagatcatagttgataacaagtGAGACTTGTTGTACATCAATTCCTCTGGCTAGCAAGTCAGTggtgatcaatacacgggtagatccagatctgaactctctcataat	BEWA_018480	188693	190413	-	DEAD box ATP-dependent RNA helicase family member protein	cds_BEWA_018480-3	189023	189500
2	30	3	3	Theileria equi	CP001669	786648	104	1	ttatgtaccgatcttttttctaggggaattGACATTCCAAAAATAGACTGGATTATTCAATTTGATCCGCCccaagatccaaatttttatgttcatagaattgg	BEWA_021700	785382	787661	+	DEAD box ATP-dependent RNA helicase family member protein	cds_BEWA_021700-1	785382	787661
2	30	3	3	Theileria equi	CP001669	1342013	83	1	aaccaagctcTGTAATCTTTTTAGCCAATAATTCCACACGGGCCACGCTGTTGCAGAAAATTATAGCCTGATTAATctggagc	BEWA_024210	1341455	1343264	-	DEAD box ATP-dependent RNA helicase family member protein	cds_BEWA_024210-4	1341745	1342585
2	30	3	2	Theileria equi	CP001670	1506925	94	1	gatgtaaaatACGTCATTAATTACGACTTCCCAAACCAAATTGAGGATTATGTTCATCGCATTGGtcgtaccggtcgagccggaactaaaggag	BEWA_007500	1505677	1507233	+	DEAD box ATP-dependent RNA helicase family member protein	cds_BEWA_007500-1	1505677	1507233
2	30	3	2	Theileria equi	CP001669	188859	131	1	acatctgcaggcatttcctctatctgtgtgttataatagttttcgATGTTTTTCATTGCCTCACTATCATGTTGAGTAACGAAGTTaatagcaacacccttacgaccaaaccttccagaacgaccaattct	BEWA_018480	188693	190413	-	DEAD box ATP-dependent RNA helicase family member protein	cds_BEWA_018480-4	188693	188987
2	30	3	2	Theileria equi	CP001669	2866893	71	1	ctggCAGTTCTTCCAATTCTGTGAATATATGTAGCCAGTTTCTTTGGGAAATCGTAATTTACAACTAcaga	BEWA_030700	2866594	2868369	-	DEAD box ATP-dependent RNA helicase family member protein	cds_BEWA_030700-7	2866893	2867030
2	30	2	2	Theileria equi	ACOU01000002	773345	70	1	tTTACAAAGTTGATTGCAACTCCTTTGCGACCATATCTTCCAGAACGTCCAATTCTGTACATCATACATT	BEWA_038400	773206	774631	-	eukaryotic translation initiation factor 4A, putative	cds_BEWA_038400-5	773344	773398
2	30	2	2	Theileria equi	ACOU01000004	62433	73	1	gCCAGCCCTTCCGGTCCTACCTATTCTGTGAACATAATCGTCTATATTTGTGGGTAAATCACAATTGATAACG	BEWA_012140	62127	64107	-	DEAD box ATP-dependent RNA helicase family member protein	cds_BEWA_012140-2	62127	63766
2	30	2	2	Theileria equi	ACOU01000004	596420	101	1	ggcatatcatagTTGATAACAATGTTGACACGTTCGACATCGATTCCACGTCCAAATAAGTCAGTagcaaccatgatacgtttgtcaaaatttttgaattg	BEWA_014390	596081	597974	-	DEAD box ATP-dependent RNA helicase family member protein	cds_BEWA_014390-3	596244	596555
2	30	2	2	Theileria equi	CP001669	1632430	81	1	tccaGCTCTTGCTGTTCTTCCAACCCTGTGAATGTAGTCCTTGGAACTCTGCGGAATGTCAAAGTTGATGACTAAATCgac	BEWA_025660	1632178	1634468	-	DEAD box ATP-dependent RNA helicase family member protein	cds_BEWA_025660-2	1632178	1633292
2	30	8	8	Theileria orientalis	AP011949	232946	83	1	taattattttccagAAAGGCTTTTTGCTTTGTACTGATGTTGCTGCAAGGGGTCTCGATATTCCCAAGGTattttcacatatt	TOT_040000109	231835	233627	+	DEAD-box family ATP-dependent helicase	cds_TOT_040000109-4	232960	233013
2	30	7	7	Theileria orientalis	AP011946	1760154	84	1	accttcttacctttaCAAAGTTTATTGCTACGCCCTTCCTTCCGTACCTTCCTGATCTTCCAATTCTAtgaatgtaactttcac	TOT_010000718	1759969	1761488	-	eukaryotic translation initiation factor	cds_TOT_010000718-3	1760107	1760274
2	30	6	6	Theileria orientalis	AP011949	787997	129	1	cccaatcatgatcgccacggacgtggcgagcagaggactcgacgtgcacgacgtcaagtACGTCATCAACTACGACTTCCCCGCACAGATCGAGGACTAcgtgcacaggatcggcaggacgggcagagc	TOT_040000363	786411	788420	+	DEAD-box family RNA-dependent helicase	cds_TOT_040000363-2	787246	788420
2	30	6	5	Theileria orientalis	AP011947	1244642	158	1	gctccgtttctgaagtcgtggaagactctgtttctgtggttctgcatcatcttgGCGTGGATGTAGAAGCATGAGAATCCGAGCTCCGTGATCTTCTTCGCCAgcagctccactctcacaacagagttgcaaaatattatggcctggttgatctgcag	TOT_020000603	1244191	1246028	-	ATP-dependent RNA helicase	cds_TOT_020000603-3	1244450	1245356
2	30	5	5	Theileria orientalis	AP011946	1759955	115	1	tttacatattgcgattaaagcagctctgaaataTTCATTGGCATCTCGTCGATTTGAGTCGAGTAGTACTGCTCAATGTCTCTTAAAATCCTGATATCGTCgtcctacagaataa	TOT_010000718	1759969	1761488	-	eukaryotic translation initiation factor	cds_TOT_010000718-4	1759969	1760058
2	30	4	4	Theileria orientalis	AP011948	1029530	132	1	actctgtgcaggtacgagtcggtcgagtccGGCATATCGTAGTTGATCACGATGTTCACGCGTTCGACGTCGATGCCgcgcccgaagaggtcggtggccaccagaatcctcttgtcgaagttcttgaactgc	TOT_030000922	1029373	1031065	-	DEAD-box family helicase	cds_TOT_030000922-2	1029373	1029695
2	30	4	3	Theileria orientalis	AP011946	1760189	80	1	ttccttccgtacCTTCCTGATCTTCCAATTCTATGAATGTAACTTTCACGACTATTCGGCAAATCATAATTTACAACgag	TOT_010000718	1759969	1761488	-	eukaryotic translation initiation factor	cds_TOT_010000718-3	1760107	1760274
2	30	3	3	Theileria orientalis	AP011947	1533989	86	1	gattttcctGCTCTTGCTGTTCTTCCCACTCTGTGTATATAGTCCTTGCTCGTTTGTGGGACATCAAAATTgatcaccaagtcgac	TOT_020000726	1533647	1535651	-	ATP-dependent RNA helicase	cds_TOT_020000726-6	1533962	1534133
2	30	3	3	Theileria orientalis	AP011948	814152	128	1	ccgatcatggtggcgacgGACGTGGCAGCCAGAGGACTGGACATCAGCAACATCACGCACGTGATCAACTgcgacctgccgacgaacatcgacgactacgtgcacaggatcggaaggacgggcagagc	TOT_030000373	812027	814559	+	DEAD-box family RNA helicase	cds_TOT_030000373-2	812449	814559
2	30	3	3	Theileria orientalis	AP011948	1029578	132	1	acgatgttcacgcgttcgacgtcgatgccgcgcCCGAAGAGGTCGGTGGCCACCAGAATCCTCTTGTCGAAGTTCTTGAACTGCgtgtacctgctaatcctctcactctggtccagtcctaaaaataaataa	TOT_030000922	1029373	1031065	-	DEAD-box family helicase	cds_TOT_030000922-2	1029373	1029695
2	30	2	2	Theileria orientalis	AP011949	233133	94	1	ttttAGGTCGATTGGATTGTTCAGTACGACCCTCCTGATGACCCTAAGGACTACATTCACCGTGTCGGGAGGACTGCTCGTGGcgctgacggca	TOT_040000109	231835	233627	+	DEAD-box family ATP-dependent helicase	cds_TOT_040000109-5	233139	233423
2	30	2	2	Theileria orientalis	AP011947	226690	116	1	cttacgtctgcgGGCATTTCCTCGATTTGCGTGTTGTAGTAGTTTTCAATGCTTTTCATGGCGTCCATGTCCTGAGGAGTCACaaaattaattgcgacaccctttcttccaaacct	TOT_020000111	226680	228254	-	eukaryotic translation initiation factor 4a	cds_TOT_020000111-4	226680	226821
2	30	2	2	Theileria orientalis	AP011946	1894488	90	1	ACGTTCCAGAGTCACCTATCCTGGCCGTCCTTCCTGATCTGTGTATGAACTCATCCAACTGCTGCGGCGGGTCGTATTGAACAACTCTGT	TOT_010000776	1893590	1896156	-	DEAD-box family helicase	cds_TOT_010000776-6	1894345	1894669
2	30	10	10	Theileria parva	AAGK01000001	1615159	126	1	aaaaacaaaattaaatttattaaatgcgattacaagagttctgaaatATTCATTGGCATTTCGTCGATTTGAGTAGAGTAGTACTGCTCAATATCcctcaatattctgatgtcatcgtcctaatca	TP01_0765	1615188	1616576	-	eukaryotic translation initiation factor 4A, putative	cds_TP01_0765-4	1615188	1615277
2	30	8	7	Theileria parva	AAGK01000002	635538	145	1	ggcaccgatatagcctccaagggactagacttcccctcaatacaacacgtaatcaactttgaccTGCCCAGAGATATGGAAAACTATGTGCATAGAATAGGTAGAACTGGAAGAagaggagaaaaaggtattgaatcataaataa	TP02_0316	633855	635849	+	RNA helicase-1, putative	cds_TP02_0316-3	635120	635664
2	30	5	5	Theileria parva	AAGK01000004	1618691	89	1	agtgttgtataccttAGGAATGTCTAAACCTCTAGCAGCAACATCAGTACACAGTAAAATACCCTTctaaaaatcatatcaaatatact	TP04_0821	1617783	1620462	-	ATP-dependent RNA helicase, putative	cds_TP04_0821-4	1618703	1618756
2	30	4	4	Theileria parva	AAGK01000002	254508	115	1	acgagagaaactTGCTGAACGTCAATACCTCTTGCGAGGAGGTCAGTTGTAATGAGCACACGGGTTGATCCTGATCTGAATTCACGCATAATGAggtctctctccttctgaccca	TP02_0123	254134	255848	-	RNA helicase-1, putative	cds_TP02_0123-3	254463	254940
2	30	4	4	Theileria parva	AAGK01000002	667148	72	1	ctcatcgATAAATGAAAATGCGATACCTTGTCTTCCTCCTCTTCCAGTTCTTCCAACTCTGTGAATgtaatc	TP02_0332	666992	668521	-	ATP-dependent RNA helicase, putative	cds_TP02_0332-1	666992	668458
2	30	3	3	Theileria parva	AAGK01000005	766261	141	1	taggacttgaccagagtgagagaattaacaggtatacccagtttaagaactttGATAAGAGGATAATGGTGGCGACAGACTTGTTTGGTAGAGGAATAGATGTGGAGCGTGTAAACATAGTTATtaactacgacatgccag	TP03_0373	764995	766586	+	ATP-dependent RNA helicase, putative	cds_TP03_0373-2	766264	766586
2	30	3	3	Theileria parva	AAGK01000001	1728174	175	1	aaGTTCCTGAATCACCGATTCTAGCAGTTCTTCCTGATCTGTGTATGAACTCATCAAGTTGTTGTGGAGGgtcatattgaatcactctgtcaacttttgaaaagtttagccctctcgacgccacatctgttgatattagaattgaacattcagagttgatgaactggtccatgta	TP01_0822	1727583	1729776	-	DEAD box RNA helicase, putative	cds_TP01_0822-5	1728031	1728355
2	30	3	3	Theileria parva	AAGK01000002	254270	116	1	cttacatctgcaGGCATTTCTTCAATCTGTGTATTGTAGTAGTTTTCAATACTTTTCATAGTGTCCATATCCTGGTGggtaacaaagttgattgctacacccttccttccaaacct	TP02_0123	254134	255848	-	RNA helicase-1, putative	cds_TP02_0123-4	254275	254401
2	30	2	2	Theileria parva	AAGK01000005	766372	76	1	TAAACATAGTTATTAACTACGACATGCCAGACAGCACCGACTCCTATTTACACAGAGTTGGACGCGCCGGGCGTTT	TP03_0373	764995	766586	+	ATP-dependent RNA helicase, putative	cds_TP03_0373-2	766264	766586
2	30	2	2	Theileria parva	AAGK01000005	994352	148	1	attcgttaacgagtgatgtggcaattccgatgtttcccGCTCTCCCAGTCCTTCCAATCCTGTGCACATAGTCGTCGATGTTcgtgggtaagtcacagttaataacgtgggtaatgttactaatgtccagacccctggccgccacgtc	TP03_0478	994018	997095	-	RNA helicase, putative	cds_TP03_0478-2	994068	996169
2	30	2	2	Theileria parva	AAGK01000001	298215	160	1	atcttaggttcagctctaataaaaagtccATTTTGATATGCACCGATGTAGCGTCTAGAGGATTAGATATACCAAATATTGAcattgtgatccacttctacccaccaaaaaacaaatcactctttttacaccgatcaggaagaacagcacgacttaaatc	TP01_0146	296612	298957	+	ATP-dependent RNA helicase, putative	cds_TP01_0146-6	298222	298379
2	30	2	2	Theileria parva	AAGK01000002	254322	92	1	ttttcatagTGTCCATATCCTGGTGGGTAACAAAGTTGATTGCTACACCCTTCCTTCCAAACCTTCCAGAACGGCCAATTCTACgacaatat	TP02_0123	254134	255848	-	RNA helicase-1, putative	cds_TP02_0123-4	254275	254401
2	30	10	8	Cryptosporidium baileyi	Cbai_ctg7180000000686	71278	124	1	cgccctacccttccaattctatgaATATAATCTTCAAATGATCTTGGAAAGTCAAAATTTATAACAAactcaatatctggtatgtctaaacctcgtgtagctactcctgtagctactagtaatt
2	30	7	7	Cryptosporidium baileyi	Cbai_ctg7180000000699	25718	87	1	tcttaaaaaaattattccaGTTCCCTTATCACCCATTCTAGCAGTTCTTCCAACTCTATGTATATAttcctcaatagattgaggagg
2	30	7	7	Cryptosporidium baileyi	Cbai_ctg7180000000656	57637	140	1	aaacaatcatctagaatgcaaacttattacgatttttgttctgctgagaaaggtttatTATTATGTACTGATGTTGCTGCAAGAGGTTTAGATATTCCAAatgtcgattggattattcaatatgatcctccagatgatcc
2	30	10	6	Cryptosporidium baileyi	Cbai_ctg7180000000692	30387	95	1	atttcctgctctaCCTGTTCTACCAATTCTATGTATGTAATCTTCAATATGATGGGGGGCTCCATAATTtataacaagaagaatattatcaacat
2	30	8	5	Cryptosporidium baileyi	Cbai_ctg7180000000695	10273	173	1	tcttgtttttatatacatgccagaatgttacaatctcatagaAATCGTGTGTTTCATGATTTTAGAAATGGTGCATGTAGATGTcttgtttcatccgatctaattactagaggtattgatatacagtccgttaatgtagttatcaattttgattttcccaagtattctgaaac
2	30	6	5	Cryptosporidium baileyi	Cbai_ctg7180000000667	53026	87	1	atatagatattgttattAATTATGATGTTCCAAATAATATTCAAACATATATTCATAGAGCAGGAAGAACagcaagagcaggaaaaa
2	30	6	5	Cryptosporidium baileyi	Cbai_ctg7180000000656	57691	101	1	ttattattatgtactgatgttgctgcaAGAGGTTTAGATATTCCAAATGTCGATTGGATTATTCAATATGATCCTCCAGATgatccaagagaatatataca
2	30	5	5	Cryptosporidium baileyi	Cbai_ctg7180000000698	170760	124	1	aaagagataatattatacaaagatttagaactagtaagatatggatttTAATTTGTACAGATTTAATGGCAAGAGGTGTTGATTTTAAaaatatatcgtgtgtaattaattatgattttcctca
2	30	5	5	Cryptosporidium baileyi	Cbai_ctg7180000000686	222040	206	1	caagctattatctattgtaacacgcgtagacgtgtcgatcagcttacaaagcaaatgagggaaagggattttacatgctcatcTATGCACGGTGATATGGATCAAAAGGACCGTGAAGTAATCATGAGACAATTTAGATCtggttcgtcgcgtgtccttattaccacagatttattagcaaggggaatcgatgttcagcaagtttc
2	30	5	5	Cryptosporidium baileyi	Cbai_ctg7180000000686	222277	122	1	cccGAAACTTATATCCACCGAATTGGTCGATCTGGCCGTTTTGGTAAGAAAGGTGTTTCCATCAACTTCGTTAccgatgacgatattgtatgtttaagagatattgaaagacactataatac
2	30	5	5	Cryptosporidium baileyi	Cbai_ctg7180000000640	73699	82	1	gcaccgGCTCTTCCTGTTCTTCCGATGCGATGAATGTAGTCTTCAATTTGATTCGGAAAGTCATAATTTActacaaaattta
2	30	5	5	Cryptosporidium baileyi	Cbai_ctg7180000000635	17824	135	1	gcaagaggtcttgatgttcaagaagtttctgctGTTGTTAATTTTACTATACCATTAGATGCTTCTAGATATATACATAGAGTTGGTAGAACTGCAAGAattggttttaaaggtaattgtataacaatatatact
2	30	5	5	Cryptosporidium baileyi	Cbai_ctg7180000000537	135700	116	1	gtaaaacatgttATTAACTTTGATATGCCAAAAGAAATCGAAAATTACGTTCATAGAATTGGTCGTACTGGAAGAGGagattctgtaggagtttcaacaacttttattgataattc
2	30	8	4	Cryptosporidium baileyi	Cbai_ctg7180000000692	30355	109	1	tttggaagtaaaagtgtaaaagatgTACCAAAATTTCCTGCTCTACCTGTTCTACCAATTCTATGTAtgtaatcttcaatatgatggggggctccataatttataacaa
2	30	6	4	Cryptosporidium baileyi	Cbai_ctg7180000000688	73876	78	1	tgaaaatgAAACTTATTTACATAGAATTGGTAGAACTGGTAGATTTGGTTTAAATGGAATATCTATTAATTTcatact
2	30	5	4	Cryptosporidium baileyi	Cbai_ctg7180000000695	10360	125	1	gtttcatccgatctaaTTACTAGAGGTATTGATATACAGTCCGTTAATGTAGTTATCAATTTTGATTTTCCcaagtattctgaaacatatctacatagaattggcagatctggaagatttggaca
2	30	4	4	Cryptosporidium baileyi	Cbai_ctg7180000000700	354251	158	1	gaagttataagtgaaaatgctcttcctggccttcctgctctagctgttctaccggttCTATGAACAAATAATTTAGGACTTAATGGATAATCAAAATTaataacaaactgaaccattggaatatcaatgcctctggcagcaatatcagttactatcaa
2	30	4	4	Cryptosporidium baileyi	Cbai_ctg7180000000699	301481	98	1	acgaaagatgtcgccaaaccagtattGCCAGCTCTTCCAGTTCTACCTATTCTGTGCACATAGTCATCaatattacacggcatatcgagattaataac
2	30	4	4	Cryptosporidium baileyi	Cbai_ctg7180000000660	174592	148	1	agatttaccaaatttaCCTGCTCTTGCAGTTCTACCAATTCTATGAATATAATATGAAGGATCTTGAGGAGCATCAAATTGcaaaatccattctatatctggtatatctattcctctagcagcaagatctgttgaaatcaaaacacca
2	30	4	3	Cryptosporidium baileyi	Cbai_ctg7180000000699	25753	67	1	tTCTAGCAGTTCTTCCAACTCTATGTATATATTCCTCAATAGATTGAGGAGGATCTAATTGTATAAc
2	30	3	3	Cryptosporidium baileyi	Cbai_ctg7180000000700	354335	73	1	ggataATCAAAATTAATAACAAACTGAACCATTGGAATATCAATGCCTCTGGCAGCAATATCAGTtactatca
2	30	3	3	Cryptosporidium baileyi	Cbai_ctg7180000000699	332545	124	1	attctattctttgaaaggTTTCAACATCATATTGAGTTACAATTGAAATAGCTCTTCCTGTTCTACCTGCTCtcgctgtacgacccacacgatgcacgtaatccttacttgatgttggaatgtc
2	30	3	3	Cryptosporidium baileyi	Cbai_ctg7180000000699	332607	135	1	ctacctgctctcgctgtacgacccacacgatgcacgtaatccttacttgatgttGGAATGTCAAAATTAATAACAAAATCTACATGAGGTATATCTAAACCTCTGctacctacatctgtagtaaataataatttc
2	30	3	3	Cryptosporidium baileyi	Cbai_ctg7180000000695	10381	155	1	agaggtattgatatacagtccgttaatgtagttatcaattttgattttcccAAGTATTCTGAAACATATCTACATAGAATTGGCAGATCTGGAAGAtttggacatcttggacttgctattaatcttataacttatgaagatcgttataatttata
2	30	3	3	Cryptosporidium baileyi	Cbai_ctg7180000000688	73748	73	1	atatctACTGATGTTTTATCAAGAGGAATTGATGTTCCACAGGTTACACTTGTTATTAATTTTGATatacctg
2	30	3	3	Cryptosporidium baileyi	Cbai_ctg7180000000688	246700	71	1	ttATTGCGAGACCTTTAGTTCCAAATCTTCCTGCTCTTCCAACACGATGAAGATAAGAATCAGTATTctca
2	30	3	3	Cryptosporidium baileyi	Cbai_ctg7180000000688	246738	140	1	ccaacacgatgaagataagaatcagtattctcaGGCATATCATAGTTAATAACTATGTTAACCCTCTCAATATCTATTCCtctaccaaaaagatctgtagcaaccattattctcttttcaaaatttttgaattgttgata
2	30	3	3	Cryptosporidium baileyi	Cbai_ctg7180000000660	174542	143	1	ttttcaatgtattctataaatgcaccttcatgtggttgaagtataattaaagatttaCCAAATTTACCTGCTCTTGCAGTTCTACCAATTCTATGAATATAATatgaaggatcttgaggagcatcaaattgcaaaatccattc
2	30	3	3	Cryptosporidium baileyi	Cbai_ctg7180000000635	26458	77	1	tTTTCCAGCTCTTCCAGTTCTACCAGATCTATGAATATATGTATCAATATCTCTTGGTGGAGCTAATTGAATAACTA
2	30	2	2	Cryptosporidium baileyi	Cbai_ctg7180000000700	44080	84	1	accaaaaactatagatacaTATATTCATAGAGTTGGCCGCACTGGTAGAGCAGGAAAAAGTGGAATTGCAATATcatttgttac
2	30	2	2	Cryptosporidium baileyi	Cbai_ctg7180000000699	301505	128	1	ttgccagcTCTTCCAGTTCTACCTATTCTGTGCACATAGTCATCAATATTACACGGCATATCGAGATTAATAACGTGAGtaatattaggaatgtcgagtccacgagcagcaacgtcagttgccacaag
2	30	2	2	Cryptosporidium baileyi	Cbai_ctg7180000000698	170815	70	1	TACAGATTTAATGGCAAGAGGTGTTGATTTTAAAAATATATCGTGTGTAATTAATTATGATTTTCCTcat
2	30	2	2	Cryptosporidium baileyi	Cbai_ctg7180000000698	170903	137	1	catcgtgttgggCGTTGTGGTCGTGCAGGTAGAACAGGCTATGCAATAACTTTTTTCACATTGAAAGATATTCCAAAAATAAAATCAATTGCAAAGGTTATAAAATCTTCaggattcgatgttccatcttggatgct
2	30	2	2	Cryptosporidium baileyi	Cbai_ctg7180000000686	222158	85	1	TAATCATGAGACAATTTAGATCTGGTTCGTCGCGTGTCCTTATTACCACAGATTTATTAGCAAGGGGAATCGATGTtcagcaagt
2	30	2	2	Cryptosporidium baileyi	Cbai_ctg7180000000667	52953	104	1	aaaaaatttaaaaataatatgtttaatatTCTTGTTTGTTCTGATATATTATCGAGAGGTATTGATATATCTGATATAGATATTGTTATTAATTATGATGTTCc
2	30	2	2	Cryptosporidium baileyi	Cbai_ctg7180000000640	73735	99	1	tagtcttcaatttgattcggaAAGTCATAATTTACTACAAAATTTATATCTTTCACATCCAGACCTCTGGCCGCAACATCAGTTGCTATcattattgga
2	30	2	2	Cryptosporidium baileyi	Cbai_ctg7180000000635	26430	86	1	tattacagaataatattgcagTACCAAATTTTCCAGCTCTTCCAGTTCTACCAGATCTATGAATATATgtatcaatatctcttggt
2	30	2	2	Cryptosporidium baileyi	Cbai_ctg7180000000632	15000	82	1	tttcttccaaaacgtCCACTTCTACCTATTCTATGTATATATAGTTCTTTATTCATAGGAATATCATAgttgacaactagat
2	30	2	2	Cryptosporidium baileyi	Cbai_ctg7180000000632	15066	143	1	tagttgacaactagattaacctgttgaacatctattCCTCTTCCCCAAAGATCAGTTGTAATTAAAACTCTTGTTCGACCTTCTCTAAATTCTCGCATTATTTCTTCTCTtttaatttgaggaaaatctccatgtacaaaaga
2	30	2	2	Cryptosporidium baileyi	Cbai_ctg7180000000537	135646	92	1	gccgatgttttggtaGGAACTGATATAGCATCTAAAGGACTTGATTTTCCAACTGTAAAACATGTTATTAACTTTGATatgccaaaagaaat
2	30	13	10	Cryptosporidium hominis	chTU502N_ctg7180000000416	66569	126	1	ctcctcttgcggttcttccaactctaTGAATATATTCTCTAGGATCATCAGGAGGGTCATATTGAACAAtccaatcaacatttggaatatccaaaccccttgcagcaacatcagtacataataata
2	30	10	8	Cryptosporidium hominis	chTU502N_ctg7180000000405	176566	152	1	agaattatggtagcaaccgacttatttggaagaggtATTGATATTGAAAGAGTAAATATTGTAATTAATTACGATATGCCAgagaatacagattcttatcttcatagagtcggaagagccggtagatttggtacaaaaggtcttgcaattac
2	30	11	7	Cryptosporidium hominis	chTU502N_ctg7180000000407	1045641	120	1	cttgttgggactgatgtggcatcaaaaggattagactTTGAAAATATCCAACATGTAATCAATTTTGATATGCCAAAAGatattgaaaattatgttcatagaattgggagaacagggaga
2	30	9	6	Cryptosporidium hominis	chTU502N_ctg7180000000377	16595	82	1	ttcaagttgaaaatGAGACATATTTGCATAGAATTGGAAGAACTGGAAGATTTGGATTAAATGGTAtatctattaactttat
2	30	8	6	Cryptosporidium hominis	chTU502N_ctg7180000000407	889510	114	1	agagaagaaatattgagagagtttagagaaggaaaaacacgagtTTTAATTACAACAGATTTATGGGGAAGAGGTATTGATGTACAacaagtcaatttagttgtaaactacgat
2	30	7	6	Cryptosporidium hominis	chTU502N_ctg7180000000302	59090	88	1	tcttcaaaagatcttggaaaATCATAGTTAATGACAAACTCTACATCAGGTATATCCAAACCTCTtgcagcaacaccggtggcaacta
2	30	6	5	Cryptosporidium hominis	chTU502N_ctg7180000000416	12837	104	1	ggtgttataaatgaaatagcaataccaTTTTTCCCAGCTCTTCCTGTTCTTCCAATACGGTGAGTATAAGTAtcaatcgattttgggaaatcataatttataac
2	30	5	5	Cryptosporidium hominis	chTU502N_ctg7180000000411	156558	176	1	taattaattacaagagaaacttgctgaacatcgatacctcttgctagtAAATCTGTTGTAATTAGAACACGAGATGAGCCTGATCTAAATTGTCTCAtaatgacttcacggtccttttggtccatatctccgtgcatagatgaacatgtaaagtctctctccctcatttgctttgt
2	30	5	5	Cryptosporidium hominis	chTU502N_ctg7180000000407	1045681	121	1	aaaatatccAACATGTAATCAATTTTGATATGCCAAAAGATATTGAAAATTATGTTCATAGAATTGGGAGAACAGGGAgaggaggttctgtaggagtgtcaaccacatttatagataatac
2	30	7	4	Cryptosporidium hominis	chTU502N_ctg7180000000377	16462	81	1	aaagttttaattGCTACTGATGTTTTATCAAGAGGTATTGATGTTCCTCAAGTCACTCTTGTGATTAATTttgatattcct
2	30	6	4	Cryptosporidium hominis	chTU502N_ctg7180000000411	156554	107	1	atcataattaattACAAGAGAAACTTGCTGAACATCGATACCTCTTGCTAGTAAATCTGTTGTAATtagaacacgagatgagcctgatctaaattgtctcataatga
2	30	5	4	Cryptosporidium hominis	chTU502N_ctg7180000000411	156504	110	1	cgaccggatctgCCAATTCTGTGAATATAAGTTTCTGGTGAGACAGGTAGATCATAATTAATTACAAgagaaacttgctgaacatcgatacctcttgctagtaaatctgt
2	30	5	4	Cryptosporidium hominis	chTU502N_ctg7180000000382	86208	137	1	gcaagaggattggatgtacaagatgtttctgcagttatcaatttcactattccattagaagcttctagaTATATTCATAGAGTTGGAAGAACTGCAAGAATTGGATCTAAAGGTaattgcattacaatttacactca
2	30	4	4	Cryptosporidium hominis	chTU502N_ctg7180000000416	12870	79	1	ccagctcttCCTGTTCTTCCAATACGGTGAGTATAAGTATCAATCGATTTTGGGAAATCATAATTTAtaacaaggttaa
2	30	4	4	Cryptosporidium hominis	chTU502N_ctg7180000000416	66612	94	1	atcatcaggagggtcatattgaacaatccAATCAACATTTGGAATATCCAAACCCCTTGCAGCAACATCAGTAcataataataaacctttatca
2	30	4	4	Cryptosporidium hominis	chTU502N_ctg7180000000407	889558	75	1	attaCAACAGATTTATGGGGAAGAGGTATTGATGTACAACAAGTCAATTTAGTTGTAAACTACGATCTACCTAtt
2	30	4	4	Cryptosporidium hominis	chTU502N_ctg7180000000407	889605	84	1	tttagttgtaaacTACGATCTACCTATTAATAAAGAATTATATATTCATCGAATTGGAAGAAGTGGCAGATTTGGAAGAtctgg
2	30	4	4	Cryptosporidium hominis	chTU502N_ctg7180000000387	129175	97	1	tttttccagctcttgcagttcttccagctCTGTGAATATAAGTTTTAATATTATTAGGAACGTCATAATTAATAACaatatcaatatcagaaatatc
2	30	4	4	Cryptosporidium hominis	chTU502N_ctg7180000000382	96158	84	1	tatagcagttccgaaCTTTCCTGCTCTTCCTGTTCTTCCTGATCTATGTATATAAGTATCAATATcacgtggaggggctaattg
2	30	4	4	Cryptosporidium hominis	chTU502N_ctg7180000000382	96255	118	1	acatcatcaatgtgtaatcctcttGCTGCAACATCTGTTGCTACTAAACAACGATACCTTCCTTCTTTAAAAGCTTGTAAAGCTatttctctttgattttgttgtatatcaccatgta
2	30	4	4	Cryptosporidium hominis	chTU502N_ctg7180000000377	16430	79	1	aagttatggattcATTTAGATCAGGTGAAAGCAAAGTTTTAATTGCTACTGATGTTTTATCAAGAGGTAttgatgttcc
2	30	2	2	Cryptosporidium hominis	chTU502N_ctg7180000000420	68991	93	1	gaaagatagtgaaactccggtggcgCCAGCTCTTCCAGTTCTGCCTATGCGGTGGATATAGTCTTCtatttggtttgggaagtcgaagttaat
2	30	2	2	Cryptosporidium hominis	chTU502N_ctg7180000000420	69058	80	1	atttggtttGGGAAGTCGAAGTTAATTACAAAGTTTATGTCCTTTATGTCTAAACCTCTCGCTGCAACGTCCGTTGCtat
2	30	2	2	Cryptosporidium hominis	chTU502N_ctg7180000000414	130111	184	1	ctacagatcttacagcaagaggaattgatattcctgatattGAATGGATTATCCAATTTGATGCTCCTCAAGATCCTTCATATTATATACATAGGATTGGAAGAACTGCAAGGGCTGGTAAgcttggaaaatctataataatgcttcaacctcatgaaggagcatttattgaatatattgaaaa
2	30	2	2	Cryptosporidium hominis	chTU502N_ctg7180000000411	156457	87	1	tgtcgtcgtcagtaACAAAGTTTATTGAAACCCCTTTCTTACCGAAACGACCGGATCTGCCAATTCTGTGAATataagtttctggtg
2	30	2	2	Cryptosporidium hominis	chTU502N_ctg7180000000406	418679	83	1	gactttcccaaaaTTGATTGGGTTATTCAATTAGACATTCCTGAAAATGCAGATACTTATGTTCATAGAATTGGtaggacagc
2	30	2	2	Cryptosporidium hominis	chTU502N_ctg7180000000401	224284	106	1	gaagtaataagcgaaaatgctctgccatgTTGTCCTGCCCTTGCTGTTCTTCCAGTCCTATGAACAAATAATTTTGGGCTCAATGGAAAATCAAAATTtatgacat
2	30	2	2	Cryptosporidium hominis	chTU502N_ctg7180000000387	129228	78	1	ttaggaacgTCATAATTAATAACAATATCAATATCAGAAATATCAATACCTCTTGCTAAAATATCAGaacagacaaga
2	30	2	2	Cryptosporidium hominis	chTU502N_ctg7180000000382	96236	67	1	TAATTGTATTACTACTGCAACATCATCAATGTGTAATCCTCTTGCTGCAACATCTGTTGCTACTAAA
2	30	11	10	Cryptosporidium meleagridis	Cmel_ctg7180000024121	38755	158	1	tgcttttccagtaccaccagctcctcttgccgttcttccaaccctatggatatattctctaggatcatcaggagggtcatattgaacaatccAATCAACATTTGGGATATCCAAACCTCTTGCAGCAACATCAGTacataataataaacctttatcgg
2	30	10	8	Cryptosporidium meleagridis	Cmel_ctg7180000047672	54076	152	1	gtaattgcaagaccttttgtaccaaatctaccggctcttccaactctatgaagataagaatccgtattctcTGGCATATCGTAATTAATTACAATATTTACTCTTTCAATATCAATACCTCttccaaataagtcggttgctaccataattct
2	30	7	7	Cryptosporidium meleagridis	Cmel_ctg7180000024913	2256	103	1	aagtcaacttagttgtaaactacgatctacctaaTAATAAAGAATTATATATTCATAGAATTGGAAGAAGCGGCAGatttggaagatctggaattgctataaa
2	30	7	6	Cryptosporidium meleagridis	Cmel_ctg7180000024125	144370	80	1	caggaatatcaaAATTAATAACAAGTGTAACCTGAGGAACATCAATACCTCTTGATAAAACATCAGTagcaatcaaaact
2	30	6	6	Cryptosporidium meleagridis	Cmel_ctg7180000024097	91940	146	1	tcattatgagacaatttagatcagggtcatctcgtgttctaattacAACGGATTTACTAGCAAGAGGTATCGATGTTCAGCAAGTTTCTCTTGTaattaattatgatttgcctgtctcaccagaaacttatattcacagaattggc
2	30	6	6	Cryptosporidium meleagridis	Cmel_ctg7180000024108	219519	148	1	ataaaagtggttgatactcccacagaccctcctctccctgttctcccaattctATGGACATAATTTTCAATCTCTTTTGGCATATCAAAATTTATTACATGTTggatattttcaaagtctaatccttttgatgccacatcagtcccaa
2	30	6	6	Cryptosporidium meleagridis	Cmel_ctg7180000024166	66475	136	1	taatgaaaaaatttaataataatgaattcaatattcttgtctgttctgatatattagcaagaggtattGATATTTCTGATATTGATATTGTTATTAATTATGATGTTCCTaacaatattaaaacttatattcacag
2	30	6	6	Cryptosporidium meleagridis	Cmel_ctg7180000047672	531550	126	1	tcttgtatcatctgatcttatcacaAGAGGTATTGATATCCAGTCTGTTAATGTTGTTATTAATTTTGAtttccccaaatattccgaaacataccttcacagaattggtagatctgggagatttgg
2	30	8	5	Cryptosporidium meleagridis	Cmel_ctg7180000024125	144237	82	1	ataaagttaatagataTACCATTTAATCCAAATCTTCCAGTTCTTCCAATTCTATGCAAATATGTCTCattttcaacctgaa
2	30	6	5	Cryptosporidium meleagridis	Cmel_ctg7180000024097	92001	133	1	aagaggtatcgatgttcagcaagtttctcttgtaattAATTATGATTTGCCTGTCTCACCAGAAACTTATATTCACAGAATTGGcagatccggtcgtttcggtaagaaaggtgtttcaattaactttgttact
2	30	5	5	Cryptosporidium meleagridis	Cmel_ctg7180000024097	92056	125	1	tcaccagaaacttatattcacagaATTGGCAGATCCGGTCGTTTCGGTAAGAAAGGTGTTTCAATTAACTTTGTtactgacgacgacattgtctgtttgagagatattgagagacattataatac
2	30	5	5	Cryptosporidium meleagridis	Cmel_ctg7180000024913	2180	90	1	ttgagagattttagagaaGGAAAAACACGAGTTCTAATTACAACAGATTTATGGGGAAGAGGCATTGATGTACAacaagtcaacttagtt
2	30	5	5	Cryptosporidium meleagridis	Cmel_ctg7180000046830	13994	100	1	gttataaattatgatttcccaaaatcGATTGATACTTATACTCACCGTATTGGAAGAACAGGAAGAGCTGGgaaaaatggtattgctatttcatttataa
2	30	5	4	Cryptosporidium meleagridis	Cmel_ctg7180000024166	66556	83	1	ttgatattGTTATTAATTATGATGTTCCTAACAATATTAAAACTTATATTCACAGAGCTGGAAGAACTGcaagagctggaaaa
2	30	4	4	Cryptosporidium meleagridis	Cmel_ctg7180000024113	190183	106	1	gcagtaataaattttactattccattagaagcttctagaTATATTCATAGAGTTGGAAGAACTGCGAGAATTGGATCTAAAGGTaattgcattacaatttacactc
2	30	4	4	Cryptosporidium meleagridis	Cmel_ctg7180000024113	200001	110	1	acatcatcaatatgtagtcctcttGCTGCAACATCTGTTGCTACTAAGCAACGATACCTTCCTTCTTTAAAAGCTTGTAATGCTatttctctctgattttgttgtatatc
2	30	4	4	Cryptosporidium meleagridis	Cmel_ctg7180000024913	2294	77	1	aaagaattATATATTCATAGAATTGGAAGAAGCGGCAGATTTGGAAGATCTGGAATTGCTATAAACctgattactaa
2	30	4	4	Cryptosporidium meleagridis	Cmel_ctg7180000046830	13947	118	1	caactgatgttgctgggcgtggaattgatattaataatattaacctTGTTATAAATTATGATTTCCCAAAATCGATTGATACTTATACtcaccgtattggaagaacaggaagagctgg
2	30	4	4	Cryptosporidium meleagridis	Cmel_ctg7180000047675	202234	98	1	agagtaaatgaagtaccgaaattcCCAGCTCTCCCAGTTCTTCCAATTCTGTGAATATAATCCTCAATATGGTGAGGagccccaaagttaataacaag
2	30	4	4	Cryptosporidium meleagridis	Cmel_ctg7180000047679	72217	104	1	tattagtcgccactggcgttgctgcaAGAGGTTTAGATATACCTGATGTAGAGTTTGTCATTAATTATGAttttccaagatcttttgaagattatatccataga
2	30	4	4	Cryptosporidium meleagridis	Cmel_ctg7180000047679	72252	90	1	gatatacctgatgtagagtttgtcATTAATTATGATTTTCCAAGATCTTTTGAAGATTATATCCATAGAATTGGTAGggttggccgtgca
2	30	4	3	Cryptosporidium meleagridis	Cmel_ctg7180000024113	199913	75	1	tccaaactttCCTGCTCTTCCTGTTCTTCCTGATCTATGTATATAAGTATCAATATCACGTGGAGGAgctaattg
2	30	3	3	Cryptosporidium meleagridis	Cmel_ctg7180000024253	16396	131	1	ttattatttactacggaagtaggaagcAGAGGTTTAGATATTCCACATGTTGACTTTGTCATTAACTTTGAtataccaacatcgagtaaggattatgtgcatcgtgttggacgtactgcaagagcaggtag
2	30	3	3	Cryptosporidium meleagridis	Cmel_ctg7180000047672	531575	140	1	agaggtattgatatccagtcTGTTAATGTTGTTATTAATTTTGATTTCCCCAAATATTCCGAAACATACCTTCACAGAATTGGTAGATCTGGGAGAtttggtcatcttgggcttgcaatcaaccttataacttatgaaga
2	30	2	2	Cryptosporidium meleagridis	Cmel_ctg7180000024097	91822	221	1	caagcaattatttactgtaacacaagaagacgagttgatcagctcacaaagcaaatgagggagagagactttacatgttcatctatgcacGGAGATATGGACCAAAAGGACCGTGAAGTCATTATGAGACAATTTAGATCagggtcatctcgtgttctaattacaacggatttactagcaagaggtatcgatgttcagcaagtttctcttgtaattaatta
2	30	2	2	Cryptosporidium meleagridis	Cmel_ctg7180000024108	219585	77	1	tcaatcTCTTTTGGCATATCAAAATTTATTACATGTTGGATATTTTCAAAGTCTAATCCTTTTGATGCCACATCagt
2	30	2	2	Cryptosporidium meleagridis	Cmel_ctg7180000024113	199981	67	1	CTAATTGTATTACTACTGCAACATCATCAATATGTAGTCCTCTTGCTGCAACATCTGTTGCTACTAA
2	30	2	2	Cryptosporidium meleagridis	Cmel_ctg7180000024125	144406	75	1	gaacatcaaTACCTCTTGATAAAACATCAGTAGCAATCAAAACTTTGCTTTCACCCGATCTAAAAgaatccataa
2	30	2	2	Cryptosporidium meleagridis	Cmel_ctg7180000024253	47266	75	1	cacgtaattAATTTGGACATGCCCTGCAACATAGATGACTATGTACACAGAATAGGTAGAACTGGTAGAGCTGGa
2	30	2	2	Cryptosporidium meleagridis	Cmel_ctg7180000046830	14021	77	1	attgaTACTTATACTCACCGTATTGGAAGAACAGGAAGAGCTGGGAAAAATGGTATTGCTATTTCATTTATaacacc
2	30	2	2	Cryptosporidium meleagridis	Cmel_ctg7180000046830	319163	100	1	ataagtgaaaacgctctgccatatTGCCCTGCTCTTGCTGTTCTTCCAGTCCTATGAACAAATAATTTTGGACTCAATGGGAAATCAAAATTtacgacat
2	30	2	2	Cryptosporidium meleagridis	Cmel_ctg7180000047651	312066	145	1	agcatccaagaaggtacatctgcaccagaagattttataacctttgcaattgacttaatttttggaatatctcttaAAGTAAAAAAGGTTATTGCATATCCTGTTCTTCCAGCACGACCACAACGtcccactctgtgaatgtaat
2	30	2	2	Cryptosporidium meleagridis	Cmel_ctg7180000047680	125272	74	1	ataGCAACTGACGTTGCAGCAAGAGGTTTAGACATAAAGGACATAAACTTTGTAATTAACTTCGATTTCCCAAa
2	30	11	10	Cryptosporidium muris	DS989736	282709	201	1	tgctttaccagtcccattagctcctctagctgttcttcctactctatggatatattctttaggatcatcaGGTGGATCATATTGAATAATCCAGTCAACATTTGGTATATCTAGACCTCTTGCAGCAACATCTGTacataaaagtaaccctttctcagatgaacagaattcataatatgtttgcattcttgatgattgttt	CMU_032070	282265	283785	-	DEAD/DEAH box ATP-dependent RNA helicase, putative	cds_CMU_032070-1	282265	283785
2	30	12	9	Cryptosporidium muris	DS989734	160466	140	1	aaggttatagccaatccttttgttccaaaacgtccagcTCTACCTACTCTGTGCAGATATGAGTCTGTATTTTCTGGCATATCATAATTAATAACAAtatttactctttcaatatcaattccacggccgaaaagatctgt	CMU_005730	160354	161637	-	ATP-dependent RNA helicae DDX39, putative	cds_CMU_005730-1	160354	161637
2	30	8	8	Cryptosporidium muris	DS989733	83657	153	1	cttcacttgttcttgtatgcatggtGATATGGATCAAAAGGATCGTGAAGTCATCATGAGACAATTTAGATCTGGTTCATCtcgtgtactcattacgacggatttgttggctagaggtattgatgtacagcaagtctctcttgttattaatta	CMU_035600	82776	83990	+	eukaryotic translation initiation factor 4A, putative	cds_CMU_035600-1	82776	83990
2	30	6	6	Cryptosporidium muris	DS989730	604836	171	1	aaaggatgtcttaattgggacagatgtagcatccaaaggactagatttccccaatattcatcatgtcATAAACTATGATATGCCTAAGGAGATTGAAAATTATGTACATcgtataggccgtactggtagaggtgattctgtcggtgtttctacaacttttattgataattc	CMU_014760	603505	605277	+	DEAD/DEAH box helicase family protein	cds_CMU_014760-1	603505	605277
2	30	6	6	Cryptosporidium muris	DS989739	75251	142	1	caagctgtataacaacagctACATCATCAATATGTAACCCTCTGGCTGCTACATCGGTTGCTACTAagcaccgataacgaccttctttgaaagcttgaagagctatttctctttgactttgctgaatatctccatgtagtac	CMU_021310	74319	76322	-	DEAD/DEAH box helicase family protein	cds_CMU_021310-1	74319	76322
2	30	5	5	Cryptosporidium muris	DS989726	1309284	135	1	ttccctgccctagctgttcttcctattctatgaatatagaatgatggatcttgaggagcatcgaATTGAATAATCCATTCTATATCTGGAATATCAATACCTCTTGCTGCAACATCTGTAGctaataatatacca	CMU_043250	1308314	1310644	-	DEAD/DEAH box helicase family protein	cds_CMU_043250-1	1308314	1310644
2	30	5	5	Cryptosporidium muris	DS989728	571455	112	1	gtccttccaatcctatgaacatagtcatcaatgttacaaggcatATCTAAATTAATTACATGAGTTATATTAGGTATATCCAAACCTCTAGCTGCTACATCTGTTGCaacta	CMU_018130	571052	573094	-	DEAD/DEAH box helicase family protein	cds_CMU_018130-1	571052	573094
2	30	5	5	Cryptosporidium muris	DS989732	284767	103	1	cagttactaatgaaaaagCTTTACCCATCTTTCCAGCTCTTCCAGTTCTACCAGTTCTATGAACAAATaatttagcacttaagggataatcgaaatttattac	CMU_001160	283007	285826	-	DEAD/DEAH box helicase family protein	cds_CMU_001160-1	283007	285826
2	30	5	5	Cryptosporidium muris	DS989731	547500	139	1	ccttctttacctgcacgccctgtacgtccaatacgATGAATATAATCTTCAAATGATCTTGGAAAATCAAAATTTATAACgaatcctacatctggaatatccaatcctctagaagctacaccagttgcaactagtaatt	CMU_034920	547247	548707	-	DEAD/DEAH box helicase family protein	cds_CMU_034920-1	547247	548707
2	30	5	4	Cryptosporidium muris	DS989736	84733	87	1	ttgtggaaaatcataattaaTAACTGTAGCAACATTTTTAAAATCAACACCTCTCGCAATCAAATCAGTGCatattaagacccaaat	CMU_031270	84523	86019	-	DEAD/DEAH box helicase family protein	cds_CMU_031270-1	84523	86019
2	30	4	4	Cryptosporidium muris	DS989728	603548	90	1	tcctgctctggcagttCTTCCAACTCTATGAACATAATCTTTGCTTGACATGGGTATATCAAAATTTAtaacaaagtctacatgaggtat	CMU_018300	603308	604636	-	DEAD/DEAH box helicase family protein	cds_CMU_018300-1	603308	604636
2	30	4	4	Cryptosporidium muris	DS989737	175175	81	1	aggtaagTCAAAATTAATAACTAGTGTAACTTGTGGCACATCAATACCACGAGATAGAACATCTGTTGaaattagaacttt	CMU_011190	174875	176407	-	DEAD/DEAH box helicase family protein	cds_CMU_011190-1	174875	176407
2	30	4	4	Cryptosporidium muris	DS989727	759621	112	1	aagtgaccaaatctaccagacctaccaatcctaTGAAGATATGTCTCAGAATATTTTGGAAAATCAAAATTTATAACAAcattgacagactgaatgtcgatacctctagtaa	CMU_025780	759500	760720	-	ATP-dependent RNA helicase, putative	cds_CMU_025780-1	759500	760720
2	30	4	4	Cryptosporidium muris	DS989733	83829	84	1	gaaacTTATATTCATCGAATTGGTCGCTCAGGTCGCTTTGGAAGAAAAGGTGTTGCTGTCAACTTTGTTAcagttgatgatatt	CMU_035600	82776	83990	+	eukaryotic translation initiation factor 4A, putative	cds_CMU_035600-1	82776	83990
2	30	5	3	Cryptosporidium muris	DS989727	759675	131	1	tttggaaaatcaaaatttATAACAACATTGACAGACTGAATGTCGATACCTCTAGTAATTAAATCTGAAGataccaaacatctacatgcaccattcctaaagtcatggaatacacgatttctatgagattg	CMU_025780	759500	760720	-	ATP-dependent RNA helicase, putative	cds_CMU_025780-1	759500	760720
2	30	4	3	Cryptosporidium muris	DS989729	718016	89	1	tccaactttaccagctctagctGTTCTACCAATCCTATGTATATATACTTTCCAATTGATAGGAACATCATAATTAATAACtatatcaa	CMU_010040	717790	719550	-	ATP-dependent RNA helicase DBP6, putative	cds_CMU_010040-2	717986	719435
2	30	3	3	Cryptosporidium muris	DS989726	1309251	137	1	tgtttttgtaaaagtataatAGATTTACCACTTTTCCCTGCCCTAGCTGTTCTTCCTATTCTATGAATAtagaatgatggatcttgaggagcatcgaattgaataatccattctatatctggaatatcaatacctct	CMU_043250	1308314	1310644	-	DEAD/DEAH box helicase family protein	cds_CMU_043250-1	1308314	1310644
2	30	3	3	Cryptosporidium muris	DS989732	284795	80	1	cttTCCAGCTCTTCCAGTTCTACCAGTTCTATGAACAAATAATTTAGCACTTAAGGGATAATCGAAATTTATTACGTtct	CMU_001160	283007	285826	-	DEAD/DEAH box helicase family protein	cds_CMU_001160-1	283007	285826
2	30	3	3	Cryptosporidium muris	DS989734	160532	116	1	gtattttctggcatatcataaTTAATAACAATATTTACTCTTTCAATATCAATTCCACGGCCGAAAAGATCTGTAGCAACCATAATACgcttctcaaaatttttgaattgttgata	CMU_005730	160354	161637	-	ATP-dependent RNA helicae DDX39, putative	cds_CMU_005730-1	160354	161637
2	30	3	3	Cryptosporidium muris	DS989733	83712	84	1	atgagacAATTTAGATCTGGTTCATCTCGTGTACTCATTACGACGGATTTGTTGGCTAGAGGTATTGATGTACAgcaagtctct	CMU_035600	82776	83990	+	eukaryotic translation initiation factor 4A, putative	cds_CMU_035600-1	82776	83990
2	30	2	2	Cryptosporidium muris	DS989726	1309367	75	1	atctgGAATATCAATACCTCTTGCTGCAACATCTGTAGCTAATAATATACCACAATTACTCTTTTTAAAAttatt	CMU_043250	1308314	1310644	-	DEAD/DEAH box helicase family protein	cds_CMU_043250-1	1308314	1310644
2	30	2	2	Cryptosporidium muris	DS989728	571408	110	1	tttcattaacaaacgatgttgcaaggcctgtatttccagctcTGCCAGTCCTTCCAATCCTATGAACATAGTCATCAATGTTacaaggcatatctaaattaattacatga	CMU_018130	571052	573094	-	DEAD/DEAH box helicase family protein	cds_CMU_018130-1	571052	573094
2	30	2	2	Cryptosporidium muris	DS989728	603521	68	1	tACTAGTGAAATTGCCTTACCACTACGTCCTGCTCTGGCAGTTCTTCCAACTCTATGAACATAATCtt	CMU_018300	603308	604636	-	DEAD/DEAH box helicase family protein	cds_CMU_018300-1	603308	604636
2	30	2	2	Cryptosporidium muris	DS989737	72420	102	1	gtatacgtatcaattgttgaagggacatcataaTTTATAACTAAGTTTACATTTGCAATGTCAATTCCTCTCCCAGCAACATCAGTTGcaactaaaatatca	CMU_010750	72272	73888	-	DEAD/DEAH box helicase family protein	cds_CMU_010750-1	72272	73888
2	30	2	2	Cryptosporidium muris	DS989737	72477	72	1	atgTCAATTCCTCTCCCAGCAACATCAGTTGCAACTAAAATATCATATATCCCATTTCTAAATAAATTcaaa	CMU_010750	72272	73888	-	DEAD/DEAH box helicase family protein	cds_CMU_010750-1	72272	73888
2	30	2	2	Cryptosporidium muris	DS989736	153885	89	1	aaaattgatttagttattcaaTTTGATCCACCACAAAGTATAGAAGAATATGTACATAGAATTGGtagaactgcacgcatgggagaaaa	CMU_031540	152172	154763	+	DEAD/DEAH box helicase family protein	cds_CMU_031540-1	152172	154763
2	30	2	2	Cryptosporidium muris	DS989736	153911	70	1	tcCACCACAAAGTATAGAAGAATATGTACATAGAATTGGTAGAACTGCACGCATGGGAGAAAAAGGCACT	CMU_031540	152172	154763	+	DEAD/DEAH box helicase family protein	cds_CMU_031540-1	152172	154763
2	30	2	2	Cryptosporidium muris	DS989729	555270	94	1	cctgcacgacccgtacgcccaatacgATGAATATAATCTTCCATCTGATTAGGAAAGTCGTAGTTAACaacaaatgtaatatctttcacatcaa	CMU_009360	555053	556741	-	DEAD/DEAH box helicase family protein	cds_CMU_009360-1	555053	556741
2	30	2	2	Cryptosporidium muris	DS989729	718075	111	1	taggaaCATCATAATTAATAACTATATCAATATCTGAAATATCAATACCACGAGATAATATATCTGAACAAAcaagtatattatatttatttttagaaaattcttttatta	CMU_010040	717790	719550	-	ATP-dependent RNA helicase DBP6, putative	cds_CMU_010040-2	717986	719435
2	30	2	2	Cryptosporidium muris	DS989733	83748	75	1	attacgACGGATTTGTTGGCTAGAGGTATTGATGTACAGCAAGTCTCTCTTGTTATTAATTACGACCTTCCtgtt	CMU_035600	82776	83990	+	eukaryotic translation initiation factor 4A, putative	cds_CMU_035600-1	82776	83990
2	30	11	9	Cryptosporidium parvum	CM000431	976498	128	1	ctcctcttgcggttcttccaactctATGAATATATTCTCTAGGATCATCAGGAGGGTCATATTGAACAAtccaatcaacatttggaatatctaaaccccttgcagcaacatcagtacataataataaa	cgd3_3920	976034	977593	-	DEAD/DEAH box ATP-dependent RNA helicase, putative	cds_cgd3_3920-1	976034	977593
2	30	9	7	Cryptosporidium parvum	CM000436	975551	155	1	aaaagaattatggtagcaaccgacTTATTTGGAAGAGGTATTGATATTGAGAGAGTAAATATTGTAATTAATTACGATATGCCAGAgaatacagattcttatcttcatagagtcggaagagccggtagatttggtacaaaaggtcttgcaattac	cgd8_3900	974528	975820	+	Sub2p like superfamily II helicase involved in snRNP biogenesis	cds_cgd8_3900-1	974528	975820
2	30	9	6	Cryptosporidium parvum	CM000436	1176437	86	1	aagaataaagttaatagataTACCATTTAATCCAAATCTTCCAGTTCTTCCAATTCTATGCAAATATgtctcattttcaacttgaa	cgd8_4750	1176323	1177879	-	Dbp5p-like eIF4A-1-family RNA SFII helicase	cds_cgd8_4750-1	1176323	1177879
2	30	6	6	Cryptosporidium parvum	CM000429	226911	179	1	ctcacaaagcaaatgagggagagagactttacatgttcatctatgcacggagatatggaccaaaaggaccgtgaagtcattaTGAGACAATTTAGATCAGGCTCATCTCGTGTTCTAATTACAACAGATTTactagcaagaggtatcgatgttcagcaagtttctcttgtaattaatta	cgd1_880	226056	227273	+	eukaryotic initiation factor 4A (eIF4A) (eIF-4A)	cds_cgd1_880-1	226056	227273
2	30	8	5	Cryptosporidium parvum	CM000436	1176575	81	1	aggaataTCAAAATTAATCACAAGAGTGACTTGAGGAACATCAATACCTCTTGATAAAACATCAGTagcaattaaaacttt	cgd8_4750	1176323	1177879	-	Dbp5p-like eIF4A-1-family RNA SFII helicase	cds_cgd8_4750-1	1176323	1177879
2	30	7	5	Cryptosporidium parvum	CM000435	894970	73	1	attaCAACAGATTTATGGGGAAGAGGTATTGATGTACAACAAGTCAACTTAGTTGTAAACTACGATctaccta	cgd7_3940	894022	895212	+	eIF4A-1; eukaryotic translation initiation factor 4A-1; RNA SFII helicase	cds_cgd7_3940-1	894022	895212
2	30	6	5	Cryptosporidium parvum	CM000431	922756	104	1	ggtgttataaatgaaatagcaataccaTTTTTCCCAGCTCTTCCTGTTCTTCCAATACGGTGAGTATAAGTAtcaatcgattttgggaaatcataatttataac	cgd3_3690	922671	924260	-	U5 snRNP 100 kD protein, putative	cds_cgd3_3690-1	922671	924260
2	30	6	5	Cryptosporidium parvum	CM000431	976534	97	1	ctctaggatcatcaggagggtcatattgaacAATCCAATCAACATTTGGAATATCTAAACCCCTTGCAGCAACATCAGTAcataataataaaccttt	cgd3_3920	976034	977593	-	DEAD/DEAH box ATP-dependent RNA helicase, putative	cds_cgd3_3920-1	976034	977593
2	30	6	5	Cryptosporidium parvum	CM000429	61307	97	1	atataatcttcaaaagatcttggaAAATCATAATTAATGACAAACTCTACATCAGGTATATCCAAACCTCTtgcagcaacaccggtggcaactaata	cgd1_250	61000	62499	-	ATP-dependent RNA helicase, putative	cds_cgd1_250-1	61000	62499
2	30	5	5	Cryptosporidium parvum	CM000435	894889	125	1	tcttttgtgcatggagatctcccacaagttaccagagaagaaatatTGAGAGAGTTTAGAGAAGGAAAAACACGAGTTTTAATTACAACAGATTTATGGGGAAGAGGtattgatgtacaacaagt	cgd7_3940	894022	895212	+	eIF4A-1; eukaryotic translation initiation factor 4A-1; RNA SFII helicase	cds_cgd7_3940-1	894022	895212
2	30	5	5	Cryptosporidium parvum	CM000429	227107	112	1	cagaaacttatattcatagaATTGGCAGATCCGGTCGTTTCGGTAAGAAAGGTGTTTCAATAAACTTTgttactgacgacgacattgtctgtttgagagatattgagagaca	cgd1_880	226056	227273	+	eukaryotic initiation factor 4A (eIF4A) (eIF-4A)	cds_cgd1_880-1	226056	227273
2	30	6	4	Cryptosporidium parvum	CM000435	1051666	112	1	ttgggactgatgtggcatcaaaaggattagactTTGAAAATATTCAACATGTAATAAATTTTGATATGCCAAAAGAgattgaaaattatgttcatagaattgggagaacagg	cgd7_4600	1050381	1052093	+	abstrakt protein SF II helicase + Znknuckle C2HC (PA)	cds_cgd7_4600-1	1050381	1052093
2	30	5	4	Cryptosporidium parvum	CM000429	227046	122	1	gcaagaggtatcgatgttcagcaagtttctcttgtaaTTAATTATGATTTGCCTGTCTCACCAGAAACTTATATTCATAGAATTGGCAGatccggtcgtttcggtaagaaaggtgtttcaat	cgd1_880	226056	227273	+	eukaryotic initiation factor 4A (eIF4A) (eIF-4A)	cds_cgd1_880-1	226056	227273
2	30	4	4	Cryptosporidium parvum	CM000435	895016	80	1	acttagttgtaAACTACGATCTACCTATTAATAAAGAATTATATATCCATCGAATTGGAAGAAGTGGCAGATTTGGAAGA	cgd7_3940	894022	895212	+	eIF4A-1; eukaryotic translation initiation factor 4A-1; RNA SFII helicase	cds_cgd7_3940-1	894022	895212
2	30	4	4	Cryptosporidium parvum	CM000435	1051704	119	1	aatattcAACATGTAATAAATTTTGATATGCCAAAAGAGATTGAAAATTATGTTCATAGAATTGGGAGAACAGGGAGaggaggttctgtaggagtgtcaaccacgtttatagataatac	cgd7_4600	1050381	1052093	+	abstrakt protein SF II helicase + Znknuckle C2HC (PA)	cds_cgd7_4600-1	1050381	1052093
2	30	4	4	Cryptosporidium parvum	CM000434	1158245	87	1	tatagcagttccgaaCTTTCCTGCTCTTCCTGTTCTTCCTGATCTATGTATATAAGTATCAATATcacgtggaggagctaattgtat	cgd6_4860	1157330	1159546	-	nucleolar protein GU2. eIF4A-1-family. RNA SFII helicase	cds_cgd6_4860-1	1157330	1159546
2	30	4	4	Cryptosporidium parvum	CM000434	1158342	122	1	acatcatcaatatgtaatcctcttGCTGCAACATCTGTTGCTACTAAACAACGATACCTTCCTTCTTTAAAAGCTTGTAAAGCTatttctctttgattttgttgtatatcaccatgtaatac	cgd6_4860	1157330	1159546	-	nucleolar protein GU2. eIF4A-1-family. RNA SFII helicase	cds_cgd6_4860-1	1157330	1159546
2	30	4	4	Cryptosporidium parvum	CM000431	922789	119	1	ccagctcttcctgttcttccaatacggTGAGTATAAGTATCAATCGATTTTGGGAAATCATAATTTAtaacaaggttaatattattaatatcaataccacgtccagcaacatcggtaga	cgd3_3690	922671	924260	-	U5 snRNP 100 kD protein, putative	cds_cgd3_3690-1	922671	924260
2	30	4	4	Cryptosporidium parvum	CM000430	37506	96	1	ttttccagctcttgcagttcttccagctctgTGAATATAAGTTTTAATATTGTTAGGAACGTCATAATTAATAACaatatcaatatcagaaatatc	cgd2_110	37368	38954	-	Dbp6p, eIF4a-1 family RNA SFII helicase	cds_cgd2_110-1	37368	38954
2	30	4	4	Cryptosporidium parvum	CM000429	61279	90	1	cgcacggccaaccCTACCAATTCTATGGATATAATCTTCAAAAGATCTTGGAAAATCATAATTAATgacaaactctacatcaggtatatc	cgd1_250	61000	62499	-	ATP-dependent RNA helicase, putative	cds_cgd1_250-1	61000	62499
2	30	5	3	Cryptosporidium parvum	CM000429	227010	86	1	ggctcatctcgtgttctaATTACAACAGATTTACTAGCAAGAGGTATCGATGTTCAGCAAGTTTCTCTTGTaattaattatgattt	cgd1_880	226056	227273	+	eukaryotic initiation factor 4A (eIF4A) (eIF-4A)	cds_cgd1_880-1	226056	227273
2	30	3	3	Cryptosporidium parvum	CM000436	221577	96	1	agtaaatgaggtaccgaaattcccagctCTCCCAGTTCTTCCAATTCTGTGAATGTAATCCTCAATATGGTGTGGagctccaaagttaataacaag	cgd8_800	220557	223361	-	Prp5p C terminal KH. eIF4A-1-family RNA SFII helicase	cds_cgd8_800-1	220557	223361
2	30	3	3	Cryptosporidium parvum	CM000436	1176609	149	1	ggaacatcaaTACCTCTTGATAAAACATCAGTAGCAATTAAAACTTTGCTTTCACCTGATCTAAATgaatccataacttgatcacgaatttcatgatccattttctcaccagaattagtttgggtaccacatataacagaaattgcatg	cgd8_4750	1176323	1177879	-	Dbp5p-like eIF4A-1-family RNA SFII helicase	cds_cgd8_4750-1	1176323	1177879
2	30	3	3	Cryptosporidium parvum	CM000434	1148275	123	1	gatgtacaagatgtttctgcaGTTATCAATTTCACTATTCCATTAGAAGCTTCTAGATATATTCATAGAGTTGGAAGAACTGCAAGAATTGGatctaaaggcaattgcattacaatttacact	cgd6_4830	1147168	1148889	+	Drs1p, eIF4a-1-family RNA SFII helicase	cds_cgd6_4830-1	1147168	1148889
2	30	3	3	Cryptosporidium parvum	CM000432	720145	153	1	attgacaaaagacgtggctaagcccgtgTTTCCGGCTCTGCCAGTTCTACCTATTCTGTGCACATAGTcatctatgttgcagggcatgtccaaattaattacgtgcgtaatattagggatgtcaagcccacgagcagcaacatcagtagccac	cgd4_3000	719728	721836	-	Dbp1p, eIF4a-1 family RNA SFII helicase (DEXDC+HELICc)	cds_cgd4_3000-1	719728	721836
2	30	3	3	Cryptosporidium parvum	CM000430	229979	80	1	ataGCAACGGACGTTGCAGCAAGAGGTTTAGACATAAAGGACATAAACTTTGTAATTAACTTCGACTTcccaaaccaaat	cgd2_1010	228566	230326	+	conserved hypothetical protein	cds_cgd2_1010-1	228566	230326
2	30	2	2	Cryptosporidium parvum	CM000434	537098	83	1	gactttcccaaaaTTGATTGGGTTATTCAATTAGACATTCCTGAAAATGCAGATACTTATGTTCATAGAATTGGtaggacagc	cgd6_2260	535868	538180	+	Hca4p helicase DBP4 (helicase CA4). EIF4A-1-family RNA SFII helicase	cds_cgd6_2260-1	535868	538180
2	30	2	2	Cryptosporidium parvum	CM000434	749889	125	1	ccagaagactttataacctttgcaatggacttaatttttggaatgtctcttaaagtaaagAAGGTTATTGCATATCCAGTTCTTCCAGCACGGCCACAACGtcccactctatgaatataattact	cgd6_3210	749813	751255	-	Rok1p, eIF4A-1-family RNA SFII helicase	cds_cgd6_3210-1	749813	751255
2	30	2	2	Cryptosporidium parvum	CM000434	1148331	69	1	aTATATTCATAGAGTTGGAAGAACTGCAAGAATTGGATCTAAAGGCAATTGCATTACAATTTACActcg	cgd6_4830	1147168	1148889	+	Drs1p, eIF4a-1-family RNA SFII helicase	cds_cgd6_4830-1	1147168	1148889
2	30	2	2	Cryptosporidium parvum	CM000434	1158322	69	1	cTAATTGTATTACTACTGCAACATCATCAATATGTAATCCTCTTGCTGCAACATCTGTTGCTACTAAAc	cgd6_4860	1157330	1159546	-	nucleolar protein GU2. eIF4A-1-family. RNA SFII helicase	cds_cgd6_4860-1	1157330	1159546
2	30	2	2	Cryptosporidium parvum	CM000431	437415	135	1	TTACCAGCCCTTGCAGTTCTTCCAATCCTATGTATATAATATGAAGGATCTTGAGGAGCATCAAATTGGATAATCCATTCAATATCAGGAATATCAATTCCTCTTGCTGTAAGATCTGTAGaaattaaaactcca	cgd3_1590	436391	438769	-	Spb4p, eIF4a-1-family RNA SFII helicase, DEXDc+HELICc domains	cds_cgd3_1590-1	436391	438769
2	30	2	2	Cryptosporidium parvum	CM000431	616136	126	1	ttaatagtaactgacattgctgcaagaggcgtggatataccaatgatcaAATATGTCATAAATTTTGATTTTCCATTGAGCCCAAAATTATTTGTTCATAGgactggaagaacagcaagggcagga	cgd3_2330	615236	617824	+	hypothetical protein	cds_cgd3_2330-1	615236	617824
2	30	2	2	Cryptosporidium parvum	CM000430	37560	76	1	aggaacgTCATAATTAATAACAATATCAATATCAGAAATATCAATACCTCTTGCTAAAATATCAGaacagacaaga	cgd2_110	37368	38954	-	Dbp6p, eIF4a-1 family RNA SFII helicase	cds_cgd2_110-1	37368	38954
2	30	2	2	Cryptosporidium parvum	CM000430	230033	93	1	attaacttcgacttcccaaaccaaataGAAGACTATATCCACCGCATAGGCAGAACTGGAAGAGCTGGcgccaccggagtttcactatctttc	cgd2_1010	228566	230326	+	conserved hypothetical protein	cds_cgd2_1010-1	228566	230326
2	30	8	8	Chromera velia	Cvel_scaffold1162	18267	109	1	tttgcagaACGATGACATTCGACTGCTGCGCGATATCGAGCAGTACTACTCGACGCAGATCGATGAGATGCCCATGAAcgtggcggatctcatctgagagaaagagaga	Cvel_15615	15448	19092	+	Eukaryotic initiation factor 4A-III, putative	cds_Cvel_15615-5	18274	18360
2	30	8	8	Chromera velia	Cvel_scaffold3109	11404	119	1	ggcacggatgtggcctcgaagggtctcgacttccctcagattcgtcacgtgATCAACTACGACATGCCAAAGGAGATCGAAAACTACGTGCATCGAATtggacgtacaggtcgaggagg	Cvel_26316	7629	12734	+	DEAD-box ATP-dependent RNA helicase 35A, putative	cds_Cvel_26316-4	11379	11562
2	30	4	4	Chromera velia	Cvel_scaffold14	29675	107	1	tggagcagaaggagagagacctgatcatgaggGAGTTCAGATCGGGCTCTACCCGTGTGCTCATCACCACAGATCTGCTCGCAAGAGGAATTGACGTCCAGCAggtc	Cvel_434	25037	34364	+	Eukaryotic initiation factor 4A, putative	cds_Cvel_434-10	29665	29778
2	30	4	4	Chromera velia	Cvel_scaffold2393	6688	131	1	agctgcagATCAACCAGGCGATCATCTTCTGCAACTCTGTCACGAGGGTGGAGTTGTTGGCCAAGAAGATCACCGAGCTCGGctactcgtgcttcttcattcacgcgaggatgttgcagtctcacagaaac	Cvel_23343	3655	8509	+	DEAD-box ATP-dependent RNA helicase 6, putative	cds_Cvel_23343-7	6638	6870
2	30	4	3	Chromera velia	Cvel_scaffold1162	17854	113	1	tctctggtgatcaactatgatcttcccaacaaccgtgagctgTACCTCCACCGCATTGGTCGATCTGGCCGTTTCGGAAGGAAGGGTGTGGCCATCAACTTTGTcaaggtggg	Cvel_15615	15448	19092	+	Eukaryotic initiation factor 4A-III, putative	cds_Cvel_15615-4	17851	17961
2	30	4	3	Chromera velia	Cvel_scaffold2668	14827	117	1	atgcaagtagttctcgatcgaagaaggcagGTCGTAGTTGATGACCAGGGAAACCTGCTGGACATCGATTCCTCGGGCaagcagatccgttgtgatcagcacacgggtggacccgga	Cvel_24552	9823	21989	-	ATP-dependent RNA helicase eIF4A, putative	cds_Cvel_24552-11	14825	14976
2	30	3	3	Chromera velia	Cvel_scaffold14	30482	67	1	gtATCGGTCGATCCGGTCGTTTCGGTCGTAAGGGTGTCGCGATCAACTTCGTGACAGGCACCGACAT	Cvel_434	25037	34364	+	Eukaryotic initiation factor 4A, putative	cds_Cvel_434-12	30483	30609
2	30	3	3	Chromera velia	Cvel_scaffold622	31311	82	1	ctgcacgcccagtCCGTCCGATGCGGTGCGTATACTGTTCAATGTGGCTCGGCATGTCGAAGTTCAcaacaagccgcacacc	Cvel_10351	31129	33348	-	DEAD-box ATP-dependent RNA helicase 21, putative	cds_Cvel_10351-1	31150	33282
2	30	3	3	Chromera velia	Cvel_scaffold1097	43667	81	1	gaccgaTGCACATAGTCATCGATGTTGTTTGGGAGATCGTAGTTGATCACCTGCTTGACGTTCGGAATGTCGAGACCtctc	Cvel_15062	40749	48412	-	ATP-dependent RNA helicase ded1, putative	cds_Cvel_15062-10	43670	43798
2	30	3	3	Chromera velia	Cvel_scaffold5942	170	88	1	ctgaccgaTGCACATAGTCATCGATGTTGTTCGGGAGATCGTAGTTGATCACCTGCTTGACGTTCGGAATGTCCAGACCtctctgagc	Cvel_34488	64	3766	-	ATP-dependent RNA helicase ded1, putative	cds_Cvel_34488-8	96	303
2	30	2	2	Chromera velia	Cvel_scaffold14	30150	87	1	gtggtaatgagcctgCAGGTGTCTCTGGTCATCAACTACGACCTCCCGATCTCGATGGAAAACTACCTgcatcggtcggttcgtcgg	Cvel_434	25037	34364	+	Eukaryotic initiation factor 4A, putative	cds_Cvel_434-11	30168	30223
2	30	2	2	Chromera velia	Cvel_scaffold1002	57823	114	1	cccgatcatggtggccacggacgttgcgagcaGAGGACTGGACGTGAAGGACATCAGAGTGGTGATCAACTACGACTTCCCCTCCCAGATTGAGGACTAtatccatcgaattgg	Cvel_14217	52833	60255	+	ATP-dependent RNA helicase DBP2, putative	cds_Cvel_14217-5	57608	57962
2	30	2	2	Chromera velia	Cvel_scaffold1162	16906	89	1	tgcaggttgcatgcATGCACGGCGACATGCCCCAGAAGGAGCGAGACGAAATTATGGCCAGGTTCCGACAGGGAGAgtccaggtttgtt	Cvel_15615	15448	19092	+	Eukaryotic initiation factor 4A-III, putative	cds_Cvel_15615-2	16911	16987
2	30	2	2	Chromera velia	Cvel_scaffold2393	6735	108	1	gtggagttgTTGGCCAAGAAGATCACCGAGCTCGGCTACTCGTGCTTCTTCATTCACGCGAGGATGTTGCAGTCTCACAGAAACAGGGTTTTCCACGACTTCagaaac	Cvel_23343	3655	8509	+	DEAD-box ATP-dependent RNA helicase 6, putative	cds_Cvel_23343-7	6638	6870
2	30	2	2	Chromera velia	Cvel_scaffold2393	7160	81	1	tctGTGCAGATCTGTTCACGAGAGGCATCGACATCCAGAGTGTGAACGTGGTGATCAACTTCGATTTCCCCAAGAACTCTg	Cvel_23343	3655	8509	+	DEAD-box ATP-dependent RNA helicase 6, putative	cds_Cvel_23343-8	7169	7240
2	30	8	7	Gregarina niphandrodes	KK211476	149653	108	1	tcaactacgacctccctgcctccgtcGAAAACTACATCCACAGAATCGGACGCTCAGGACGTTTCGGGAAGAAGGGTGTTGCCATCAACTTcgtcgtacctaacgatg	GNI_114390	148620	149828	+	ATP-dependent RNA helicase eIF4A	cds_GNI_114390-1	148620	149828
2	30	5	5	Gregarina niphandrodes	KK211726	430479	110	1	taccagaagttcaagaacttcgaaaaacggctcATGGTAGCCACCGATCTTTTCGGCCGAGGGATCGATATCGAACGAGTcaacatcgtcatcaactacgatatgcccga	GNI_024220	429489	430832	+	DEAD-box ATP-dependent RNA helicase	cds_GNI_024220-1	429489	430832
2	30	5	5	Gregarina niphandrodes	KK211478	143073	79	1	gtcgcgGCCGGTACGGCCGACTCGGTGGACGTAGGCCTCGATGTCTGGGGGCATATCGTAGTTGATGACGTGgcggacg	GNI_118780	142794	144986	-	helicase	cds_GNI_118780-1	142794	144986
2	30	5	5	Gregarina niphandrodes	KK211455	192710	113	1	tcttcatttttgacaaagttgattgcaactcccctgCGGCCAAATCGTCCAGAACGTCCGATGCGATGGATATATAgttcacggttggtggggaggtcgtagttgataacaag	GNI_011620	192628	193815	-	DEAD box ATP-dependent RNA helicase	cds_GNI_011620-1	192628	193815
2	30	3	3	Gregarina niphandrodes	KK211455	192625	93	1	atgctaaatgagatcaGTGACATTCATCGGCATTTCGTCGATTTGAGTGGAGTAATACTGCTCGATATCCCtcaagatgcggacgtcttcatt	GNI_011620	192628	193815	-	DEAD box ATP-dependent RNA helicase	cds_GNI_011620-1	192628	193815
2	30	2	2	Gregarina niphandrodes	KK211728	49120	79	1	aatatgtttgtgtcCGGCGACTGCCAGATCTTGGTGGCGACGGACGTGGCTGCTCGCGGGATTGACGTgtatgaaatcc	GNI_159670	47614	50166	+	helicase	cds_GNI_159670-2	47825	50166
2	30	2	2	Gregarina niphandrodes	KK211476	149585	120	1	cagccgtgtccttatcaccaccgaccttctggcccgtggtatcgatgtccagcagGTGTCACTCGTCGTCAACTACGACCTCCCTGCCTCCGTCGAAAACTACatccacagaatcggacg	GNI_114390	148620	149828	+	ATP-dependent RNA helicase eIF4A	cds_GNI_114390-1	148620	149828
2	30	2	2	Gregarina niphandrodes	KK211455	192800	65	1	GGGAGGTCGTAGTTGATAACAAGACTCACCTGAGCGACGTCGATACCTCGGCCCCAAACGTCGGT	GNI_011620	192628	193815	-	DEAD box ATP-dependent RNA helicase	cds_GNI_011620-1	192628	193815
2	30	2	2	Gregarina niphandrodes	KK211455	675022	82	1	CTACAAATCAACCAAGCCATCATCTTCTGCAACAGCGTGGCTCGCGTCGAACTACTAGCCAGAAAGATTACCcaactcggct	GNI_017370	674137	675517	+	putative DEAD box ATP-dependent RNA helicase	cds_GNI_017370-1	674137	675202
2	30	2	2	Gregarina niphandrodes	KK211455	675095	101	1	aactcggctactcctgcTTCTTCATACACGCCAGAATGATACAAAGTCATCGAAACCGCGTTTTCCATGACTTCaggaatggagcatgcagatgcttagtt	GNI_017370	674137	675517	+	putative DEAD box ATP-dependent RNA helicase	cds_GNI_017370-1	674137	675202
2	30	8	8	Vitrella brassicaformis	Vbra_scaffold1102	2427	131	1	tggctgggtggctcagatgaggtcggccacgTTCATGGGCATCTCGTCTATCTGCGTCGAGTAGTACTGCTCGATATCGCGGAGAATACGAATGTCGTCATTCTgaccaccatacacacacccacacacac	Vbra_20094	2439	3021	-	Eukaryotic initiation factor 4A-III, putative	cds_Vbra_20094-4	2442	2528
2	30	6	6	Vitrella brassicaformis	Vbra_scaffold209	80504	132	1	caaccccatcatggtggcgaccgacgtggcctcgcgcggtctggacgtcaaggaCGTGCGCTACGTCATCAACTACGACTTCCCCAACCAGATAGAGGACTACgtccatcgcattggccgcaccggcagggc	Vbra_5351	77461	81473	+	DEAD-box ATP-dependent RNA helicase 20, putative	cds_Vbra_5351-8	80478	80646
2	30	5	5	Vitrella brassicaformis	Vbra_scaffold299	72905	97	1	cctgtgcaggtactggttgctgtcgtCAGGCATGTCGTAGTTGACCACGATGTTGACGCGCTCGATGTCgatgccgcgacctaacaacacgcacagg	Vbra_5749	72512	74562	-	DEAD-box ATP-dependent RNA helicase 56, putative	cds_Vbra_5749-4	72749	72984
2	30	5	5	Vitrella brassicaformis	Vbra_scaffold82	218537	115	1	cagacatcaagaacatcgattttgtggTCAACTACGACATGCCCAAGACGATCGAGGACTACATCCACCGCATCGGCCGCACTGGccgggcgggcgcccgcggacgcgcactcac	Vbra_6490	215119	219598	+	ATP-dependent RNA helicase DBP2, putative	cds_Vbra_6490-16	218540	218706
2	30	5	4	Vitrella brassicaformis	Vbra_scaffold36	354276	109	1	gtagttttccatgttgtttGGGAGGTCGTAGTTGATGACGAGCGAGACCTGCTGGACGTCGATGCCGCGCGCCAGCAGGTCGGTggtgatgagcacacggctgctgccg	Vbra_21452	353653	355981	-	Eukaryotic initiation factor 4A, putative	cds_Vbra_21452-5	354268	354437
2	30	4	4	Vitrella brassicaformis	Vbra_scaffold1102	2641	105	1	taccttgacgAAGTTAATGGCGACACCCTTTCGGCCGTATCGGCCGGACCGTCCGATGCGATGGATGTACAGCTCacgattgttgggcaggtcgtagttgatcac	Vbra_20094	2439	3021	-	Eukaryotic initiation factor 4A-III, putative	cds_Vbra_20094-3	2644	2754
2	30	4	4	Vitrella brassicaformis	Vbra_scaffold36	354321	107	1	gacctgctggacgtcgatgccgcgcgccagcaggTCGGTGGTGATGAGCACACGGCTGCTGCCGCTGCGGAACTCgcgcataatcaactcgcgctccttctgatcca	Vbra_21452	353653	355981	-	Eukaryotic initiation factor 4A, putative	cds_Vbra_21452-5	354268	354437
2	30	3	3	Vitrella brassicaformis	Vbra_scaffold122	44988	74	1	acttcaggCGTTCAGCACGTGATCAACTTCGACATGCCAAAAAACATAGAAGACTACACGCACAGAATAGGtcc	Vbra_7042	42491	45345	+	DEAD-box ATP-dependent RNA helicase 21, putative	cds_Vbra_7042-18	44995	45057
2	30	3	3	Vitrella brassicaformis	Vbra_scaffold129	143818	119	1	tcctggttcttgttgatgaaggtcGTCGCCACGCCCGTCCGGCCACAGCGGCCTGTGCGGCCTATCCGGTGgacgtagttctcgatctccttgggcatgtcgaagttgatgacgtgctg	Vbra_11382	143360	146080	-	DEAD-box ATP-dependent RNA helicase 35, putative	cds_Vbra_11382-7	143550	144003
2	30	3	3	Vitrella brassicaformis	Vbra_scaffold16	15953	115	1	gctggtggctcagatgaggtcgGCCACGTTCATAGGCATCTCGTCTATCTGCGTCGAGTAATACTGCTCGATATCACGGAGAATGCGAATGTCGTCATTctgaccaccacacaaa	Vbra_12166	15415	17592	-	Eukaryotic initiation factor 4A-III, putative	cds_Vbra_12166-5	15965	16051
2	30	3	3	Vitrella brassicaformis	Vbra_scaffold16	16477	73	1	gacCCACTCCTGAACTGGCTCATAATTTGCTCCCGCTCCTTCTGCGGCATGTCACCGTGCATCGAactcacct	Vbra_12166	15415	17592	-	Eukaryotic initiation factor 4A-III, putative	cds_Vbra_12166-2	16471	16547
2	30	2	2	Vitrella brassicaformis	Vbra_scaffold336	60759	152	1	ccgttccgaaagtcatggaagacccgGTTTCGGTGGTTCTGCATCATCCTTGCGTGAATGAAGAAGCATGAGTAGCCGAGTTCGGTGATCTTCCTGGCCAGCAGCTCCACcctcgtgacactattgcagaagattatcgcttgattgatctg	Vbra_5799	60001	62598	-	Probable ATP-dependent RNA helicase ddx6, putative	cds_Vbra_5799-6	60733	60913
2	30	2	2	Vitrella brassicaformis	Vbra_scaffold16	16167	116	1	taccttgacgaagttgatggcgacacccttcctgccgtatcggccggaccgCCCGATGCGATGGATGTACAGCTCACGATTGTTGGGCAGGTCGTAGTTGATCACcagcgacacct	Vbra_12166	15415	17592	-	Eukaryotic initiation factor 4A-III, putative	cds_Vbra_12166-4	16170	16280
2	30	2	2	Ascogregarina taiwanensis	ABJQ01003351.1	364	92	1	aaggacgtgCTTATTGGGACAGATGTGGCTTCTAAGGGCCTGGATTTTCCCGCTATTCAGCACGTTATTAATTTTGATATGCCcaaggaaat
2	30	2	2	Ascogregarina taiwanensis	ABJQ01003351.1	415	79	1	gctattcagcacGTTATTAATTTTGATATGCCCAAGGAAATAGAGAATTATGTTCATCGAATTGGCAGAACTGGacggt
2	30	2	2	Ascogregarina taiwanensis	ABJQ01005367.1	5	72	1	gtGATATTGAACAATTCTATTCCACCCAAATCGACGAAATGCCTATGCATGTAGCGGATCTGATTTAATAGc
2	30	12	10	Tetrahymena thermophila	NW_002476431.1	331124	121	1	gtagatttttggtatcatctGATCTTTTCACTAGAGGTATTGATGTTCAAACAGTTAATGTTGTTATTAATTttgatttccctaagaattctgagacttatctccacagaattggtcgttc	gene8698	329287	331380	+	gene8698	cds8698	330964	331380
2	30	11	10	Tetrahymena thermophila	NW_002476345.1	61014	170	1	tggttatcaactacgacttaccccttaagaaggaatcttatATTCACAGAATCGGTAGATCTGGTCGTTTCGGTAGAAAGGGTGTTGCCATCAACTTcgtcgtccctgctgatgctaagttccttaaggaaactgaaaagtattatcaaactcaaattgttgaaatgcct	gene15200	59098	61210	+	gene15200	cds15200	60344	61210
2	30	11	9	Tetrahymena thermophila	NW_002476155.1	526161	116	1	tcagtaatttatGGCATATCAAAGTTGATAACGAGGTTGACTCTTTCAATATCAATACCTCTTCCGACTAAGTCAGTagcaactaaaactctattcttgccttctttgaattcaga	gene23444	525548	528578	-	gene23444	cds23444	525548	526289
2	30	8	8	Tetrahymena thermophila	NW_002476554.1	933640	106	1	gtaaaagctgttattaattttgaattgcctagtgaaGTTACTAGATATATTCATAGAGTTGGTAGAACTGCTAGAGCTGGtaatgaaggtatatctttaactattg	gene2587	931681	934071	+	gene2587	cds2587	933318	934071
2	30	7	7	Tetrahymena thermophila	NW_002476335.1	718884	139	1	gaactttacatccatagaatcggtcgttcaggccgtTTTGGAAGAAAAGGTGTTGCAATCAATTTTGTTAAAAATGAAGATGTtagtgccttgagagatattgaatagtattactctacttaaattgatgaaatgcctt	gene15738	717406	719045	+	gene15738	cds15738	718219	719045
2	30	9	6	Tetrahymena thermophila	NW_002476250.1	287109	116	1	gatgtaaaaaatgtagttttggtagtaaactacaaatgTCCTAACCATATAGAAGATTACATCCATAGAATTGGAAGAACTGGTAgagcaggaaataagggtactgctgtaacttt	gene18778	283922	288236	+	gene18778	cds18778	287102	287240
2	30	8	6	Tetrahymena thermophila	NW_002476434.1	1431955	77	1	acagttgactTAGTTATTAATTATGATATACCTAAAAATTCTGATGATTATATTCACAGAGTAGGTAGAACtgctcg	gene8027	1430691	1432383	+	gene8027	cds8027	1431685	1432200
2	30	6	6	Tetrahymena thermophila	NW_002476321.1	105878	103	1	acatttaaatttaatagataGAAAGTTACGTTCATAGAATTGGAAGAACAGGAAGATTGGGTAAAACTGGaagagcgacaacatttgtaaataaataacaaga	gene16427	103767	106254	+	gene16427	cds16427	105895	106254
2	30	5	5	Tetrahymena thermophila	NW_002476454.1	449893	110	1	atatacctgaaataaaaacagtaATTAATTATGATTTACCTCAAGATACTGATACTTATATCCACCGTATTGGTAGAACAGGAAGagcaggagcaacgtaatagataaat	gene6948	447866	450981	+	gene6948	cds6948	449273	449989
2	30	5	5	Tetrahymena thermophila	NW_002476434.1	1431866	125	1	aaagaatatcacacttaaagacttttaaaagccaagctgcaaatattttagttGCTACAGATGTAGCTTCTAGAGGTTTAGATATACCTACAGTTgacttagttattaattatgatatacctaaa	gene8027	1430691	1432383	+	gene8027	cds8027	1431685	1432200
2	30	5	5	Tetrahymena thermophila	NW_002476353.1	1021221	97	1	gtaatgaactacattttaaacagaaGGAATATCTAAACCTCTAGCAGCAACATCAGTAGATACCAaaatactgtactaattttaataaaaaaatatt	gene14752	1020471	1023200	-	gene14752	cds14752	1021031	1021295
2	30	5	5	Tetrahymena thermophila	NW_002476212.1	1038987	86	1	gcacaaccatatgctccAGCTCTACCTGTTCTACCGATTCTATGGACATAGTCTTCCATAACCTTTGGGAAATCGTAATTaaatac	gene20946	1038131	1041900	-	gene20946	cds20946	1038880	1039319
2	30	4	4	Tetrahymena thermophila	NW_002476454.1	449857	79	1	tattaataGCAACTGATGTTGCTTCTCGTGGTTTGGATATACCTGAAATAAAAACAGTAATTAATTATGAtttacctca	gene6948	447866	450981	+	gene6948	cds6948	449273	449989
2	30	4	4	Tetrahymena thermophila	NW_002476452.1	356011	78	1	gtcatggtagttACAGATTTAGCAAGTAGAGGTATTGATTTACCTAATGTAAATAATGTTATTCATTACGATTAtccc	gene7141	354785	357808	+	gene7141	cds7141	355627	356216
2	30	4	4	Tetrahymena thermophila	NW_002476407.1	571780	79	1	cttagggAAATCATAGTTAATAACTAATTTAATGTCCTTGACATCAAGACCTCTAGATGCAACATCGGTTGCAATtaaa	gene11020	571192	574692	-	gene11020	cds11020	571605	572050
2	30	4	4	Tetrahymena thermophila	NW_002476321.1	105760	75	1	gctacaGATATTGGGGCGAAAGGGTTAGATTTTCCAAACGTTTAGCATGTAATTAACTTTGATATGCCAAAAGAa	gene16427	103767	106254	+	gene16427	cds16427	105698	105834
2	30	4	4	Tetrahymena thermophila	NW_002476250.1	287155	74	1	atatAGAAGATTACATCCATAGAATTGGAAGAACTGGTAGAGCAGGAAATAAGGGTACTGCTGTAACTTTcata	gene18778	283922	288236	+	gene18778	cds18778	287102	287240
2	30	6	3	Tetrahymena thermophila	NW_002475926.1	141490	127	1	tattgtgcACTGATGTTGCAGCTAGAGGTTTGGATATTCCTAACGTTGATTGGATTGTTTAATACGATCCTCCTGATGATACTaaggaatatattcacagagtaggtcgtacttgtagaggtgctaa	gene26724	139833	142243	+	gene26724	cds26724	141428	141818
2	30	5	3	Tetrahymena thermophila	NW_002476434.1	1431919	110	1	gctacagatgtagcttctAGAGGTTTAGATATACCTACAGTTGACTTAGTTATTAATTATGATATACCtaaaaattctgatgattatattcacagagtaggtagaactgc	gene8027	1430691	1432383	+	gene8027	cds8027	1431685	1432200
2	30	5	3	Tetrahymena thermophila	NW_002476335.1	512930	111	1	agcagttcttccaactCTATGAACATAAGTAACAACATCATCTGGACAATCTACTTGAACAATCCATTCAAcaccaggaaaatctaaacctctagctgccaaattagttgt	gene15680	511467	514618	-	gene15680	cds15680	511936	513097
2	30	4	3	Tetrahymena thermophila	NW_002476481.1	71699	122	1	gttataaactacgatattcctacaaatgccaagGAATACGTCCACAGAGTAGGTAGAACTGCAAGAGCTGGTAgagctggtaaagccattagctttgttactcaatatgatgttgaaatgta	gene5614	70097	72082	+	gene5614	cds5614	71671	72082
2	30	3	3	Tetrahymena thermophila	NW_002476484.1	351955	96	1	tcattcatttctaagggcatgTCAAAGTTAATAACTAAACCTACTTTACGAATATCAATACCTCTACtcataacactagtggctaacataatgtca	gene5322	351720	353201	-	gene5322	cds5322	351720	352676
2	30	3	3	Tetrahymena thermophila	NW_002476481.1	758676	114	1	caagtTCTTTGGGAGGTTCTAATTAGACAATTAAATCAACTTCAGGGATATCCAAACCTCTAGCAGCAACATTAGTagcaactaagcacttgaatttaccttctctgaaccctt	gene5784	757496	759987	-	gene5784	cds5784	758676	759494
2	30	3	3	Tetrahymena thermophila	NW_002476407.1	571708	127	1	gaatgaaatagctttaccttaagcacctgctcttccagttctaccgacTCTATGTACGTAGTCTTCGATTTGCTTAGGGAAATCATAGTTAAtaactaatttaatgtccttgacatcaagacctcta	gene11020	571192	574692	-	gene11020	cds11020	571605	572050
2	30	3	3	Tetrahymena thermophila	NW_002476260.1	150170	110	1	gttaagatggttattaactttgatgctcccaaaaatataaaagatTTCATTCACAGAACAGGTAGAACTGGTAGAGCAGGAAAACGTGGTATtgcttacacattcgttac	gene18369	147689	150442	+	gene18369	cds18369	150038	150442
2	30	2	2	Tetrahymena thermophila	NW_002476575.1	118411	71	1	tACAGATTTGATGGCAAGAGGTATTGACTTTAAGGGAGTTAATTTGGTCATTAATTATGATTTTCCaacta	gene511	116405	118937	+	gene511	cds511	118340	118611
2	30	2	2	Tetrahymena thermophila	NW_002476575.1	118493	65	1	TATATTCACAGAGTCGGACGTACTGGAAGAGCTGGAAGAACAGGCAGAGCAATTACCTTCTTTAC	gene511	116405	118937	+	gene511	cds511	118340	118611
2	30	2	2	Tetrahymena thermophila	NW_002476554.1	933594	72	1	tttaATGGCCACTGATTTAGCATCTAGAGGTTTAGATATATAAGGAGTAAAAGCTGTTATTAATTTTGAatt	gene2587	931681	934071	+	gene2587	cds2587	933318	934071
2	30	2	2	Tetrahymena thermophila	NW_002476554.1	933682	67	1	agATATATTCATAGAGTTGGTAGAACTGCTAGAGCTGGTAATGAAGGTATATCTTTAACTATTGGTC	gene2587	931681	934071	+	gene2587	cds2587	933318	934071
2	30	2	2	Tetrahymena thermophila	NW_002476481.1	71665	90	1	atatAGAGGTTTAGATATTCCAAGTGTTGATTTAGTTATAAACTACGATATTCCTACAAATGCCAAGGAATAcgtccacagagtaggtag	gene5614	70097	72082	+	gene5614	cds5614	71671	72082
2	30	2	2	Tetrahymena thermophila	NW_002476481.1	71741	93	1	cacaGAGTAGGTAGAACTGCAAGAGCTGGTAGAGCTGGTAAAGCCATTAGCTTTGTTACTCAATATGATGTTGAAAtgtatttaaagattgaa	gene5614	70097	72082	+	gene5614	cds5614	71671	72082
2	30	2	2	Tetrahymena thermophila	NW_002476431.1	331157	124	1	gaggtattgatgttcaaacagttaatGTTGTTATTAATTTTGATTTCCCTAAGAATTCTGAGACTTATCTCCACAGAATTGGTCGTTCaggaagatttggccacttaggtttagcaattaactt	gene8698	329287	331380	+	gene8698	cds8698	330964	331380
2	30	2	2	Tetrahymena thermophila	NW_002476155.1	526131	86	1	CCAGCTCTACCGACTCTGTGCATGTAGTCTTCAGTAATTTATGGCATATCAAAGTTGATAACGAGgttgactctttcaatatcaat	gene23444	525548	528578	-	gene23444	cds23444	525548	526289
2	30	8	8	Perkinsus marinus	NW_003211408.1	46978	103	1	atacgtgtaggtacggatgtaGCTGCAAGAGGTTTGGATATTCCTAAAGTTGATTGGATTGTTCAGTACGATCCTCCAGATGAtccgaaagtactcgactcac	gene16449	45307	47829	+	gene16449	cds13190	46988	47067
2	30	8	8	Perkinsus marinus	NW_003204047.1	304	103	1	gtgagtcgagtactttcggaTCATCTGGAGGATCGTACTGAACAATCCAATCAACTTTAGGAATATCCAAACCTCTTGCAGCtacatccgtacctacacgtat	gene16874	73	777	-	gene16874	cds13473	317	396
2	30	7	7	Perkinsus marinus	NW_003214508.1	410336	107	1	ctcgtgtgttgatctctactgatctcttgGCCCGTGGTATTGATGTACAACAAGTGTCTTTGGTCATCAACTATGAtatcccggcttcgatcgagaactacctccat	gene3378	409068	411545	+	gene3378	cds2835	410102	410589
2	30	4	4	Perkinsus marinus	NW_003212397.1	49185	85	1	tacaggtacattcatcGTATCGGCCGATCGGGTCGTTTTGGTCGTAAGGGTGTTGCCATTAACTTCGTCaaggaagatgatgtta	gene37	47531	49499	+	gene37	cds28	49190	49291
2	30	4	4	Perkinsus marinus	NW_003214508.1	410397	99	1	ggtcatcaactatgatatcccggCTTCGATCGAGAACTACCTCCATCGTattggtcgtggtggtcgtttcggtcgtaagggtgttgccatcaacttcgt	gene3378	409068	411545	+	gene3378	cds2835	410102	410589
2	30	4	4	Perkinsus marinus	NW_003211646.1	6643	101	1	ctcgtgtgttgatctcaactgatctctTGGCCCGTGGTATTGACGTACAACAAGTGTCTTTGGTCATCAACTATGAtatcccggcttcgatcgagaactac	gene17881	5318	6903	+	gene17881	cds14300	6409	6896
2	30	4	4	Perkinsus marinus	NW_003211646.1	6704	99	1	ggtcatcaactatgatATCCCGGCTTCGATCGAGAACTACCTCCATCGTattggtcgtggtggtcgtttcggtcgtaagggtgttgccatcaactttgt	gene17881	5318	6903	+	gene17881	cds14300	6409	6896
2	30	5	3	Perkinsus marinus	NW_003209596.1	228081	78	1	tgggcacgTCAAAATTGATAACAACATCCACACTGGGAATATCCAGGCCTCTCGCAGCTACATCTGTTGCTACTAAaa	gene18399	227457	230214	-	gene18399	cds14745	228070	228170
2	30	3	3	Perkinsus marinus	NW_003214508.1	410426	85	1	tcgagaactacctccatcGTattggtcgtggtggtcgtTTCGGTCGTAAGGGTGTTGCCATCAACTTCGTCGTCCCTgaggacat	gene3378	409068	411545	+	gene3378	cds2835	410102	410589
2	30	3	3	Perkinsus marinus	NW_003211646.1	6733	89	1	tcgagaactacctccatcGTattggtcgtggtggtcgtTTCGGTCGTAAGGGTGTTGCCATCAACTTTGTCGTccctgatgatatcaag	gene17881	5318	6903	+	gene17881	cds14300	6409	6896
2	30	3	3	Perkinsus marinus	NW_003205208.1	184130	158	1	atgtatcagtctcatagaaatcgtgtattccatgacttccgtaatggtgcttGCAGATGTTTGGTATCTTCTGATCTATTCACTCGTGGTATcgatattgagaatgttaatgtggttattaactttgatttccctaagaactcggagacttatctaca	gene19862	183109	184441	+	gene19862	cds15962	183937	184441
2	30	2	2	Perkinsus marinus	NW_003216433.1	70	84	1	cagagttcttggggaaaTCAAAGTTGATAACCACATTGACATTCTCGATATCGATACCACGAGTGAATAGATCAGAGGACAcca	gene182	31	1237	-	gene182	cds149	31	1237
2	30	2	2	Perkinsus marinus	NW_003214560.1	1170	82	1	ttacttgagcaaccccTTTAAAATCAACACCTCGGGCCATAACATCAGTACATATAAGTATCCATATcttccccaagcggaa	gene597	675	1287	-	gene597	cds500	1174	1287
2	30	2	2	Perkinsus marinus	NW_003201665.1	69938	70	1	ttcaaCATGTCATCAACTTTGATATGCCCAAAAACATTGAGGATTACACACACAGAATCGGCCGGACTGG	gene617	63482	70481	+	gene617	cds520	69889	70056
2	30	2	2	Perkinsus marinus	NW_003199766.1	1058	119	1	ataaccacattaacattctcaatatcgATACCACGAGTGAATAGATCAGAAGATACCAAACATCTGCAAGCACCATTACGGAAGTCATGGAATACACGATTTCTATGAGActgatacat
2	30	2	2	Perkinsus marinus	NW_003206847.1	518036	94	1	agggtctcgacttccctgctatccaacatGTCATCAACTATGATATGCCCAAGGAGATAGAGAACTATGTCCATAGGATaggaaggactggtcg	gene6092	515626	518542	+	gene6092	cds5004	518038	518184
2	30	2	2	Perkinsus marinus	NW_003215542.1	8521	87	1	ataccttcggaTCATCCGGAGGGTCGTACTGGACAATCCAGTCAACCTTAGGAATATCCAAACCTCTTGCAGCTACATCCGTaccta	gene8932	7698	10515	-	gene8932	cds7355	8525	8604
2	30	2	2	Perkinsus marinus	NW_003205427.1	358357	86	1	gtACGGATGTAGCTGCAAGAGGTTTGGATATTCCTAAGGTTGACTGGATTGTCCAGTACGATCCGCCGGATGAtccgaaggtacta	gene22862	356454	359241	+	gene22862	cds18411	358357	358436
2	30	2	2	Perkinsus marinus	NW_003211531.1	6814	124	1	agggtctcgacttccctgctatccaacatGTCATCAACTATGATATGCCCAAGGAGATCGAGAACTATGTCCATAGGATAGGAaggactggtcgatgtgggcgtactggagtggcgacaacctt	gene27453	4442	7320	+	gene27453	cds22039	6816	6962
2	30	2	2	Perkinsus marinus	NW_003203876.1	205451	149	1	ttggccaagaagatcaccgagcttggtttctcatgcTTCTATATCCATGCTAGGATGTATCAGTCTCATAGAAATCGTGTATTCCATGACTTCcgtaatggtgcttgcagatgtttggtatcttctgatctattcactcgtggtatcga	gene28084	205124	205816	+	gene28084	cds22532	205124	205816
2	30	2	2	Perkinsus marinus	NW_003203876.1	207623	119	1	ataaccacattaacattctcaatatcgATACCACGAGTGAATAGATCAGAAGATACCAAACATCTGCAAGCACCATTACGGAAGTCATGGAATACACGATTTCTATGAGActgatacat	gene28085	207238	208779	-	gene28085	cds22533	207430	208779
2	30	14	12	Paramecium tetraurelia	NW_001799311.1	290873	104	1	cttgatgtaagagacattagtttagtaatcaattacGATTTCCCTAATTAAATTGATAATTATGTCCACAGAATTGGTAGAACAGGAAGAGCtggtgataaggg	gene24359	290753	291432	+	gene24359	cds24358	290765	291040
2	30	8	8	Paramecium tetraurelia	NW_001798970.1	290891	107	1	gtaatcaattatgatttaccaaactCTAGAGAATTGTACATCCACAGAATTGGTAGGTCTGGCAGAtttggaagaaagggtgttgccatcaattttgttaaataaga	gene3764	289792	291113	+	gene3764	cds3764	290865	291082
2	30	8	8	Paramecium tetraurelia	NW_001798978.1	451254	84	1	ccgattgttagtggCTACTAACTTGATGGGAAGAGGTATTGATATTGATAAAGTCAATTATGTTATCAATTTTGATATGCCtga	gene5166	449971	451645	+	gene5166	cds5166	450961	451362
2	30	8	8	Paramecium tetraurelia	NW_001799017.1	178534	94	1	agaggattagatattaaggatattgaattTGTGATTAATTTTGATATGCCAAAAATGATTGAGGATTATGTTCATAGGATTGGcagaacaggta	gene11362	177383	178859	+	gene11362	cds11361	177520	178624
2	30	8	8	Paramecium tetraurelia	NW_001799100.1	325781	85	1	aatcaGGCATATCAAAATTGATGACATAATTGACTTTATCAATATCAATACCTCTTCCCATCAAATTAGTAGccactaacaatcg	gene17293	325483	327031	-	gene17293	cds17292	325758	326159
2	30	8	8	Paramecium tetraurelia	NW_001799522.1	108356	74	1	ttgggcatgTCATAATTTACAACGATTTCTATGTCCTTTATGTCTAATCCTCTTGATGCAACATCAGTTGCTAT	gene30399	107893	109781	-	gene30399	cds30398	108318	108480
2	30	9	7	Paramecium tetraurelia	NW_001799034.1	83053	97	1	ttcatatttagattgaatcaTATATTCATAGAATTGGAAGAACTGGAAGATAAGGCAAGACTGGAAgagcaacaacctttgttaataggtaataaga	gene13683	81615	83556	+	gene13683	cds13682	83064	83199
2	30	6	6	Paramecium tetraurelia	NW_001798964.1	74437	107	1	atacctgtcctgccaattCTATGAACATAATCCTCAATCAACTTGGGCATGTCAAAATTAATCACaaattcaatatccttaatatctaaccctctcgatgctacatc	gene2402	74206	75681	-	gene2402	cds2402	74441	75545
2	30	6	6	Paramecium tetraurelia	NW_001799034.1	82943	99	1	aatggataaaaagatgtcttagtggcaACTGATGTGGCTGCTAAAGGTCTAGATTTCCCAGACATCAAACATGTTATTAATTATGATatgccaaaagat	gene13683	81615	83556	+	gene13683	cds13682	82604	83041
2	30	6	6	Paramecium tetraurelia	NW_001799355.1	105811	78	1	taattatgcagATTAATTATGATTTCCCTGAAAATATTGAAGATTATATCCACAGAATTGGCCGAACTGGTAGggctg	gene25480	104540	106022	+	gene25480	cds25479	105822	106022
2	30	6	5	Paramecium tetraurelia	NW_001799244.1	95189	101	1	tatcactgttgtgatcaactatgatttccccaaatATTTTGATGACTACATTCATAGAATTGGTAGAACTGGAAGAgccggtagaaaaggaagagccatta	gene22007	93911	97445	+	gene22007	cds22006	94324	95406
2	30	6	5	Paramecium tetraurelia	NW_001799244.1	171342	84	1	tatttagATTAATTATGATTTCCCAGACACTATTGAAGACTATATTCACAGAATTGGTAGAACCGGTCGagctggcaaaaaagg	gene22053	169010	171546	+	gene22053	cds22052	171349	171546
2	30	5	5	Paramecium tetraurelia	NW_001798970.1	290955	110	1	gatttggaagaaagggtgttgccatcaattttgttaaaTAAGAAGACGTCAGACTTCTGAGAGATATTGAATAATATTATTCAACACAAATTGATGAAATGCCtatgaat	gene3764	289792	291113	+	gene3764	cds3764	290865	291082
2	30	5	5	Paramecium tetraurelia	NW_001799007.1	150640	87	1	tcttatttagatcgaatctTACATTCACAGAATTGGAAGAACTGGAAGACAAGGCAAAACAGGTAgggcaacaacatttgtcaatag	gene9826	149202	151073	+	gene9826	cds9825	150650	150785
2	30	5	5	Paramecium tetraurelia	NW_001799610.1	359281	100	1	tacatttcaacatcaTATTAAGTTACAAGACTGATAGCTTTTCCAGATTTTCCTGCTCTTGCAGTTCTACCAACTCTATGgacatactcttttgcgtttt	gene32495	358987	360394	-	gene32495	cds32494	359184	360221
2	30	5	4	Paramecium tetraurelia	NW_001799000.1	272360	86	1	cccttatcaccagcTCTACCAGTTCTCCCAATTCTGTGGACATAATTATCAATTTAATTAGGGAAATCATAATTgataactaaact	gene8723	271949	273728	-	gene8723	cds8723	272296	272686
2	30	5	4	Paramecium tetraurelia	NW_001799610.1	359323	110	1	ccagattttcctgctcttGCAGTTCTACCAACTCTATGGACATACTCTTTTGCGTTTTAGGGAATATCAAAattaagaaccaaatcaacaaatggaatatcaagacctct	gene32495	358987	360394	-	gene32495	cds32494	359184	360221
2	30	4	4	Paramecium tetraurelia	NW_001798955.1	182164	96	1	atttaatgcaATCCTCCTAAAGATATTGAATCATATATCCACAGATCAGGAAGAACAGGTAGAGCTGGAAAGgatggagtatgtatcactttctat	gene257	181077	183169	+	gene257	cds257	181849	182241
2	30	4	4	Paramecium tetraurelia	NW_001798957.1	21035	80	1	ccatcacaatTTCCAGCTCTTCCTGTTCTTCCAATTCTATGGATGTATATATCTGCATCTTTAGGaggaaagtaattaat	gene1153	20419	22656	-	gene1153	cds1153	20419	22334
2	30	4	4	Paramecium tetraurelia	NW_001798970.1	290921	83	1	gaattgtacatccaCAGAATTGGTAGGTCTGGCAGATTTGGAAGAAAGGGTGTTGCCATCAATTTTGTtaaataagaagacgt	gene3764	289792	291113	+	gene3764	cds3764	290865	291082
2	30	4	4	Paramecium tetraurelia	NW_001798972.1	256188	92	1	atgttaagGCTGTCATCAATTTTGAAATTCCTTATGAGACTTCTAGATATATTCATAGGGTTGGTAGAACTGCTAGAATTGGaaatcaaggt	gene4060	254903	256609	+	gene4060	cds4060	256127	256609
2	30	4	4	Paramecium tetraurelia	NW_001799007.1	150536	104	1	aaaaagatgtcttggtgGCTACTGATGTGGCTGCTAAAGGATTGGATTTTCCTGACATTAAACATGTTATCAATTATGATATGCCAAAAGATgtactagattat	gene9826	149202	151073	+	gene9826	cds9825	150190	150627
2	30	4	4	Paramecium tetraurelia	NW_001799288.1	286372	104	1	tactctatgtaaataagtttccaaagagtcaGGCATATCAAAATTGATGACGTAATTAACCTTATCTATATCaatacctcttcccatgagattggttgcaacca	gene23307	286102	287638	-	gene23307	cds23306	286375	286776
2	30	4	4	Paramecium tetraurelia	NW_001799638.1	58516	104	1	tggttgctaccaacctaatgggaaggggtattgataTTGATAAGGTCAATTATGTTATCAATTTTGATATGCCTGAttctttggaaacttatttacatagagta	gene36967	57352	58889	+	gene36967	cds36966	58215	58616
2	30	7	3	Paramecium tetraurelia	NW_001799635.1	69384	153	1	cctctgcaagttctaccaactctgtggatgtattcttttgtgtcatcaggaggatcatattatatAATCCAATGGACTTCTGGAATATCCAAACCTCTAGCTGCAACATCAGTgcatacgagaactcctttctttgcattacagaattcataa	gene36373	68901	70621	-	gene36373	cds36372	69176	70621
2	30	5	3	Paramecium tetraurelia	NW_001799244.1	274671	93	1	ttcccttatttaccagctcttcccGTTCTACCTACTCTATGTACATAAGTAATTATAGATTATGGGAAATCATAATTAATaactaattaaaca	gene22106	274522	274764	-	gene22106	cds22105	274522	274764
2	30	4	3	Paramecium tetraurelia	NW_001798992.1	188264	79	1	tgttgatgctGTAATTAATTTTGATTTTCCCAATTCAACAAGTGATTATCTGCATAGAGCAGGAAGagcaggaagagct	gene7549	185131	188657	+	gene7549	cds7549	187221	188657
2	30	4	3	Paramecium tetraurelia	NW_001799200.1	207230	80	1	tttaggtacattccAATTAATAACAAATTTAACATTTGGTATATCAAGTCCTCTTGATGCTACATCAGTGGCTACcaaaa	gene20766	206858	208235	-	gene20766	cds20765	207177	208065
2	30	4	3	Paramecium tetraurelia	NW_001799244.1	95229	76	1	gatgacTACATTCATAGAATTGGTAGAACTGGAAGAGCCGGTAGAAAAGGAAGAGCCATTAGTTTttttgctattg	gene22007	93911	97445	+	gene22007	cds22006	94324	95406
2	30	3	3	Paramecium tetraurelia	NW_001798970.1	290774	69	1	aaaTTATGGCCGAATTTAGATAAGGAAATAAGAGAGTTTTGATTGCTACTGATGTTTGGGGAAGAGGTA	gene3764	289792	291113	+	gene3764	cds3764	290231	290839
2	30	3	3	Paramecium tetraurelia	NW_001799078.1	247801	73	1	atttgTACTGATATGATGGCCAGAGGAATAGATTTCAAAGATGTGTAATTAGTTATTAATTATGATTTCCCat	gene16496	246631	248112	+	gene16496	cds16495	246631	248112
2	30	3	3	Paramecium tetraurelia	NW_001799155.1	360016	104	1	cttattgcaactgatgtggcatcaagaggattagacattAAAGACATAGAAGTTGTTGTCAATTACGACATGCCAAAAGtaattgaggattatgtccacagaat	gene19063	358627	360553	+	gene19063	cds19062	359968	360130
2	30	3	3	Paramecium tetraurelia	NW_001799522.1	108311	77	1	ggaataCCAGTTCTTCCAATTCTGTGTACATAATCTTCTATTACTTTGGGCATGTCATAATTTACAACGAtttctat	gene30399	107893	109781	-	gene30399	cds30398	108318	108480
2	30	3	3	Paramecium tetraurelia	NW_001799610.1	45936	74	1	aaatttgttATAAATTGGAATGTTCCAAAAGTAGAAGCAGATTATATTCATAGGGTTGGTAGAACAGGAAGAGC	gene32333	44960	46336	+	gene32333	cds32332	45130	46018
2	30	2	2	Paramecium tetraurelia	NW_001798954.1	126876	78	1	tGGATAATCATAATGTATAACATTAGCCACGAATGGTAGATCTATACCTCTACTTGCTAAATCAGTAacaatcaacac	gene73	125710	127882	-	gene73	cds73	125829	127739
2	30	2	2	Paramecium tetraurelia	NW_001798958.1	124138	71	1	tagATTAATTATGATTTTCCTGAAAATATCGAAGATTATATTCATCGTATAGGCAGAACTGGTAGGGCtgg	gene1372	122861	124341	+	gene1372	cds1372	124141	124341
2	30	2	2	Paramecium tetraurelia	NW_001799017.1	178500	87	1	cactacagtgttggtggcaaCTGACGTAGCATCTAGAGGATTAGATATTAAGGATATTGAATTTGTGATTAAttttgatatgccaaa	gene11362	177383	178859	+	gene11362	cds11361	177520	178624
2	30	2	2	Paramecium tetraurelia	NW_001799033.1	570963	71	1	tAGAGTTGGAAGAGCTGGTAGATATGGTAGAAAGGGAGTTGCCATCAATATGGTTGCTTAACAAGAagcta	gene13603	569782	571178	+	gene13603	cds13602	570966	571122
2	30	2	2	Paramecium tetraurelia	NW_001799078.1	247837	90	1	aaagatgtgtaattagttATTAATTATGATTTCCCATAATCTATGATTACTTATGTACATAGAGTTGGCAGAACTGgcagagcaggtaaa	gene16496	246631	248112	+	gene16496	cds16495	246631	248112
2	30	2	2	Paramecium tetraurelia	NW_001799200.1	207181	75	1	tgccaGCTCTTCCTGTTCTACCGACTCTATGGATATAATCTGCCTCTACTTTAGGTACATTCCAATTAATaacaa	gene20766	206858	208235	-	gene20766	cds20765	207177	208065
2	30	2	2	Paramecium tetraurelia	NW_001799233.1	63334	71	1	ttgCTTCTTGTTGTGCTACCATATTGATGGCAACTCCCTTTCTACCATATCTACCAGCTCTTCCAACTCTa	gene21674	63190	64742	-	gene21674	cds21673	63245	63401
2	30	2	2	Paramecium tetraurelia	NW_001799244.1	274730	72	1	ttATGGGAAATCATAATTAATAACTAATTAAACATAATTAAAATCTATTCCTCTAACCATCATATCAGTaca	gene22106	274522	274764	-	gene22106	cds22105	274522	274764
2	30	2	2	Paramecium tetraurelia	NW_001799255.1	426476	72	1	ttAGAGTTGGAAGAGCTGGTAGATATGGTAGAAAGGGAGTTGCCATCAATATGGTAGCACAACAAGAAGcta	gene22498	426267	426689	+	gene22498	cds22497	426480	426636
2	30	2	2	Paramecium tetraurelia	NW_001799630.1	111129	87	1	aATCCTCCTAAAGATATAGAATCATATATCCACAGATCAGGTAGAACTGGTAGAGCTGGAAAGGATGGAATatgtatcactttctat	gene35133	110033	112082	+	gene35133	cds35132	110805	111633
2	30	17	14	Ichthyophthirius multifiliis	NW_004086326.1	47647	110	1	tccttaagcaccagcccttccagttcttCCAATTCTATGAACATAGTCTTCAATATTTTAAGGTAAATCATAATTaataacaagtttaacatctttaacatctaatcctc	gene4129	47476	49099	-	gene4129	cds4051	47476	47971
2	30	11	11	Ichthyophthirius multifiliis	NW_004086104.1	33484	89	1	gatttagTTATTAATTATGATATACCCAATAATGCTAAGGAATATATTCATAGAGTTGGTAGAACAGCAAGAgctggaagagctggaaa	gene5722	31844	33814	+	gene5722	cds5614	33462	33814
2	30	12	10	Ichthyophthirius multifiliis	NW_004087321.1	1150	110	1	tttttcAGGCatatcaaaattaataactaaGTTAACTCTTTCAATATCAATACCTCTTCCGAATAAATCAGttgcaactaaaattctttttttccttctttaaattctga	gene1036	800	2694	-	gene1036	cds1024	1050	1272
2	30	9	9	Ichthyophthirius multifiliis	NW_004085879.1	26248	110	1	attttttttttacgtagctcctgctcttCCTGTACGTCCAATTCTATGTATATAAGTATCAGTATCTTAAGGAaaatcataattaataacagttttaatttccggaatat	gene8074	25823	30254	-	gene8074	cds7920	26212	26977
2	30	8	8	Ichthyophthirius multifiliis	NW_004087321.1	1110	121	1	aacgacctgctctTCCAACTCTATGCATATAATCATCTTATTTTTCAGGCatatcaaaattaataactaagttaactctttcaatatcaatacctcttccgaataaatcagttgcaactaa	gene1036	800	2694	-	gene1036	cds1024	1050	1272
2	30	8	7	Ichthyophthirius multifiliis	NW_004087551.1	12888	134	1	ccaactctatgcatataatcatcttatttttcaggcatatcgAAATTAATAACTAAATTGACTCTTTCAATATCAATACCTCTACcaaataaatcagtagcaactaaaattctttttttcccttctttaaattc	gene589	10985	14493	-	gene589	cds581	12753	13037
2	30	7	7	Ichthyophthirius multifiliis	NW_004086340.1	57620	79	1	aaacctcCCTGTTCTACCTATTCTATGTAAATAAGTTTCTATTTTAGATGGTAAATCATAATTAATAACTagatccaca	gene3956	56991	57940	-	gene3956	cds3887	57568	57940
2	30	7	6	Ichthyophthirius multifiliis	NW_004086455.1	111308	120	1	taagaaagaaatagctttaccctaagctCCAGCTCTTCCAGTTCTTCCAACTCTATGTACGTAGTCTTcaatatttttagggaaatcgtaattaatgactattttaatatctttaacatc	gene2881	110648	111493	-	gene2881	cds2835	111208	111493
2	30	7	6	Ichthyophthirius multifiliis	NW_004086187.1	61051	130	1	ttagctcctctacaagttcttcctactctaTGAATATATTCTTTAGTATCATCTGGAGGATCGAATTAAACAATCCAATCAACTTTagggatatctaagcctctagcagctacatcagtacataagagta	gene4973	60484	62006	-	gene4973	cds4876	60849	62006
2	30	7	6	Ichthyophthirius multifiliis	NW_004085882.1	70710	165	1	aggcatttcaacaatttaagtttgataatatttttcagtttctttaaggaacttggcatcagaaggtactacgaaattaatagctACTCCCTTTCTACCAAAACGTCCTGATCTACCAATTCTATGAATATAAGATTcttttttaaggggcaaatcataattaat	gene8039	70590	72043	-	gene8039
2	30	6	6	Ichthyophthirius multifiliis	NW_004087551.1	12850	136	1	aaatagcagttcctttagtttcaaatctaCCAGCTCTACCAACTCTATGCATATAATCATCTTATTTTTcaggcatatcgaaattaataactaaattgactctttcaatatcaatacctctaccaaataaatcagt	gene589	10985	14493	-	gene589	cds581	12753	13037
2	30	6	6	Ichthyophthirius multifiliis	NW_004086385.1	24944	94	1	gagttaatttagttaTTAATTATGATTTTCCAActactattattaattatattcataGAGTCGGAAGaactggaagagctggtagaagtggtaa	gene3598	23863	25401	+	gene3598	cds3539	24433	25109
2	30	6	6	Ichthyophthirius multifiliis	NW_004086279.1	15958	105	1	tttttcacaaaattaatagctactccttttCTTCCAAATCTTCCTGACCTACCAATTCTATGAATATAAAGTTCtctattactaggtagatcataattaataaca	gene4471	15825	17127	-	gene4471	cds4384	15870	16696
2	30	6	6	Ichthyophthirius multifiliis	NW_004086279.1	15995	78	1	atcttcctGACCTACCAATTCTATGAATATAAAGTTCTCTATTACTAGGTAGATCATAATTAATAACAActgaaactt	gene4471	15825	17127	-	gene4471	cds4384	15870	16696
2	30	6	6	Ichthyophthirius multifiliis	NW_004086104.1	33452	101	1	taaattgtagaggtttggatatacctagtGTAGATTTAGTTATTAATTATGATATACCCAATAATGCTAAGGAatatattcatagagttggtagaacagca	gene5722	31844	33814	+	gene5722	cds5614	33462	33814
2	30	5	5	Ichthyophthirius multifiliis	NW_004085882.1	70805	104	1	taccaaaacgTCCTGATCTACCAATTCTATGAATATAAGATTCTTTTTTAAGGGGCAAATCATAATTAATGACtaaattaacttaatagacatcaatacctcta	gene8039	70590	72043	-	gene8039
2	30	4	4	Ichthyophthirius multifiliis	NW_004086434.1	58053	89	1	gacgttcttattgctACTGATATAGGTGCTAAAGGACTTGATTTTCCAAATGTTTAACatgttattaattttgatatgcctaaagatgt	gene3204	56761	58516	+	gene3204	cds3152	58003	58139
2	30	4	4	Ichthyophthirius multifiliis	NW_004086425.1	40396	94	1	atatattctttagtATCTTCTGGTGGGTCATATTAAACTATCCAATTTACTTTTGGGAAATCGAGTCCTCTAGCAACTACATCAGTACATAATA	gene3277	39694	43488	-	gene3277	cds3225	40158	41075
2	30	4	4	Ichthyophthirius multifiliis	NW_004086340.1	57667	75	1	atggtaAATCATAATTAATAACTAGATCCACACTATTTATATCAATACCTCTAGCCAAAAGATCAGTtgctataa	gene3956	56991	57940	-	gene3956	cds3887	57568	57940
2	30	4	4	Ichthyophthirius multifiliis	NW_004086279.1	15895	151	1	ggcatttcgtcaatttaagttgaataatactattcaatatctctaagaattccGACATCTTCATTTTTCACAAAATTAATAGCTACTCCTTTTCTTCCAAAtcttcctgacctaccaattctatgaatataaagttctctattactaggta	gene4471	15825	17127	-	gene4471	cds4384	15870	16696
2	30	4	4	Ichthyophthirius multifiliis	NW_004086268.1	33007	114	1	atagaggtatagatgttaaaaatgtagtattagttataaattataaatgtCCGAATCATATAGAAGATTATATACATAGAATCGGAAGAACaggacgtgctggtaataaaggaa	gene4563	32453	34133	+	gene4563	cds4475	33011	33149
2	30	4	4	Ichthyophthirius multifiliis	NW_004086104.1	33512	106	1	ataatgctaaggaaTATATTCATAGAGTTGGTAGAACAGCAAGAGCTGGAAGAGCTGGAAAAGCAATAAGTTTAGTTACttaatatgatgtagaaatgtatttaaa	gene5722	31844	33814	+	gene5722	cds5614	33462	33814
2	30	4	4	Ichthyophthirius multifiliis	NW_004086059.1	102028	75	1	gtttaattgGTTATAAATTACGATATGCCGAGAAATTACGAAGATTATATACATAGAGTTGGTAGAACAGCcaga	gene6227	101074	102303	+	gene6227	cds6104	101074	102303
2	30	4	4	Ichthyophthirius multifiliis	NW_004085882.1	70891	94	1	tagACATCAATACCTCTAGATAGTAAATCTGTAGTTACCAAAACTCTGGAAGTACCAGTTCTAAATTCTTTCATAATTAAATCTCTTTCTTATT	gene8039	70590	72043	-	gene8039
2	30	4	4	Ichthyophthirius multifiliis	NW_004085877.1	40766	87	1	aataggaaaatcaaaattaataacatattttaaaaacGGAAAATCAAGTCCTTTAGACGCTAAATttgtacttatcataattttggc	gene8095	40243	41737	-	gene8095	cds7941	40743	41737
2	30	4	3	Ichthyophthirius multifiliis	NW_004085882.1	70853	83	1	taaggggcaaatcatAATTAATGACTAAATTAACTTAATAGACATCAATACCTCTAGATAGTAAATCTGTAgttaccaaaact	gene8039	70590	72043	-	gene8039
2	30	3	3	Ichthyophthirius multifiliis	NW_004087264.1	30646	76	1	cTTTTCCTGCTCTTGCAGTTCTTCCTACTCTATGTATGTATCTTGAAACTTCAGTAGGAAGTTCATAATTAATAAC	gene1112	30290	31333	-	gene1112	cds1100	30290	31333
2	30	3	3	Ichthyophthirius multifiliis	NW_004086788.1	139866	100	1	tagcaacagatgtagcttctagaggttTAGATGTTAAAGATGTTTCACATGTTTTCAATTTTGATTTCCCtaaagttatggaagattatattcatagaat	gene2173	138488	140744	+	gene2173	cds2139	139669	140114
2	30	3	3	Ichthyophthirius multifiliis	NW_004086788.1	139905	82	1	atgtttcacatgttttcAATTTTGATTTCCCTAAAGTTATGGAAGATTATATTCATAGAATAGGTAGAACGGGTAGAgcagg	gene2173	138488	140744	+	gene2173	cds2139	139669	140114
2	30	3	3	Ichthyophthirius multifiliis	NW_004086470.1	3302	103	1	ctgctcttgccgtcCTTCCAACTCTATGAATGTATTCTTTTGTATTTGCAGGAAGTTCATAATTTATAACtaaatcaatacaaggaatatctaatcctctata	gene2839	3096	4837	-	gene2839	cds2795	3096	3399
2	30	3	3	Ichthyophthirius multifiliis	NW_004086434.1	58174	91	1	acaaaaaaataagattgaaagCTATGTACATAGAATAGGTAGAACTGGAAGATTAGGAAAAACAGGaagatctactacttttgtgaataaa	gene3204	56761	58516	+	gene3204	cds3152	58187	58516
2	30	3	3	Ichthyophthirius multifiliis	NW_004086279.1	15870	128	1	tcaaataagttcagcaacattaaaaggcatttcgTCAATTTAAGTTGAATAATACTATTCAATATCTCTAAGAATtccgacatcttcatttttcacaaaattaatagctactccttttcttccaaatc	gene4471	15825	17127	-	gene4471	cds4384	15870	16696
2	30	3	3	Ichthyophthirius multifiliis	NW_004086044.1	21737	71	1	ATCATGAAACTTATCTACATAGGGTAGGAAGAACGGGAAGATATAATGATTTAGGGGTAGGTATTACTTTA	gene6426	20474	21945	+	gene6426	cds6301	21601	21945
2	30	3	2	Ichthyophthirius multifiliis	NW_004086788.1	139830	101	1	tgcataaattcaaaaatggagataaTAAAATTCTCATAGCAACAGATGTAGCTTCTAGAGGTTTAGATgttaaagatgtttcacatgttttcaattttgat	gene2173	138488	140744	+	gene2173	cds2139	139669	140114
2	30	3	2	Ichthyophthirius multifiliis	NW_004085893.1	19975	108	1	agtaataaaattaattgctaatcccaaatgcCCATATCTACCTGATCTTCCAATTCTATGTAAATAAGTTTccgaatttttcggaaaatcaaagttaataactacatt	gene7829	19882	21398	-	gene7829	cds7680	19882	20630
2	30	2	2	Ichthyophthirius multifiliis	NW_004086455.1	111334	81	1	ctcCAGCTCTTCCAGTTCTTCCAACTCTATGTACGTAGTCTTCAATATTTTTAGGGAAATCGTAATTAATGactattttaa	gene2881	110648	111493	-	gene2881	cds2835	111208	111493
2	30	2	2	Ichthyophthirius multifiliis	NW_004086455.1	111380	72	1	atttTTAGGGAAATCGTAATTAATGactattttaatatctttaaCATCTAAACCTCTAGAAGCCACATCagt	gene2881	110648	111493	-	gene2881	cds2835	111208	111493
2	30	2	2	Ichthyophthirius multifiliis	NW_004086385.1	24865	111	1	attattgaataattcagattaggtaagatttgggctTTGATTTGTACAGATTTAATGGCTAGAGGTATTGATTTTAAaggagttaatttagttattaattatgattttcca	gene3598	23863	25401	+	gene3598	cds3539	24433	25109
2	30	2	2	Ichthyophthirius multifiliis	NW_004086385.1	24972	84	1	tccaactactattattaattatattcataGAGTCGGAAGAACTGGAAGAGCTGGTAGAAGTGGTAaagctattactttttatac	gene3598	23863	25401	+	gene3598	cds3539	24433	25109
2	30	2	2	Ichthyophthirius multifiliis	NW_004086385.1	25000	67	1	aGAGTCGGAAGAACTGGAAGAGCTGGTAGAAGTGGTAAAGCTATTACTTTTTATACTAATTAAGATA	gene3598	23863	25401	+	gene3598	cds3539	24433	25109
2	30	2	2	Ichthyophthirius multifiliis	NW_004086326.1	47696	82	1	tcaatattttaaggtaaATCATAATTAATAACAAGTTTAACATCTTTAACATCTAATCCTCGAGAAGCAACATCtgtagcaa	gene4129	47476	49099	-	gene4129	cds4051	47476	47971
2	30	2	2	Ichthyophthirius multifiliis	NW_004086272.1	9238	70	1	tttttttatgaaaatatattacttttCCAGTATTTCCTTTTCTAGCAGTTCTTCCTATTCtatgtataaa	gene4537	8952	10478	-	gene4537	cds4449	9152	9319
2	30	2	2	Ichthyophthirius multifiliis	NW_004086187.1	61099	111	1	tcatctggaggatcgaattaaacAATCCAATCAACTTTAGGGATATCTAAGCCTCTAGCAGCTACATCagtacataagagtacagctttatctacattacagaattcataa	gene4973	60484	62006	-	gene4973	cds4876	60849	62006
2	30	2	2	Ichthyophthirius multifiliis	NW_004086059.1	101936	106	1	aaagaatagctcatttaaagacttttagaaattaaactgttAATATTCTAGTTTCGACAGATGTAGCATCTAGAGGTTTAGATATtccggcagtttaattggttat	gene6227	101074	102303	+	gene6227	cds6104	101074	102303
2	30	2	2	Ichthyophthirius multifiliis	NW_004086059.1	101984	91	1	tagtttcgacagatgtagcATCTAGAGGTTTAGATATTCCGGCAGTTTAATTGGTTATAAATTACgatatgccgagaaattacgaagatta	gene6227	101074	102303	+	gene6227	cds6104	101074	102303
2	30	2	2	Ichthyophthirius multifiliis	NW_004086056.1	163908	114	1	cgagcTCTTTTGGGGGTTCTAATTAGACAATTAAATCTACTTCGGGAATATCTAAACCTCTTGAAGCTACATttgtagctactaagcatttaaatttaccttctctaaaacctt	gene6305	162895	165123	-	gene6305	cds6182	163074	165123
2	30	2	2	Ichthyophthirius multifiliis	NW_004086053.1	41410	110	1	gttaaaAATGTATAAGCAATACCTCTTTTACCTGCTCTGCCTGTTCTTCCAGTTCTATGAACaaaatcttttatatttttcggcgcatcgaaattaataaccatttttac	gene6336	41250	43796	-	gene6336	cds6213	41250	41651
2	30	2	2	Ichthyophthirius multifiliis	NW_004085875.1	108694	87	1	aggaaagtaaccgcattcaaaGCAAAATCAAACTAAATAACATGATCtacaaataaaaaatcaagTCCTCTACTTGCTAAATCAGTa
2	30	10	9	Stylonychia lemnae	ADNZ02018522.1	682	92	1	gtacaaatggtgattaattttgatgTCCCCAAAAATCCCAAAGATTATGTACATAGAGTTGGTAGAACTGCAAGAgctggtcgtggtggtaa
2	30	10	8	Stylonychia lemnae	ADNZ02011644.1	406	92	1	tcagagctgtctGGCATGTCAAAGTTAAAGACCACATTGATTCTCTCAATATCAATACCTCTACCAAAAATGTCAGTagcgacaatgattct
2	30	7	7	Stylonychia lemnae	ADNZ02004912.1	1221	105	1	ttccttaggtggttcaacttggatgacaaggTCAACATTTGGAATATCTAAACCTCTTGAAGCAACATCAGTAgcaactaaaacattgaatttgcattctttgaa
2	30	10	6	Stylonychia lemnae	ADNZ02014328.1	1221	77	1	tttgattagtACAAATGTACTAGCAAGAGGTATTGATGTACCAGAAGTCGATATAGTAATAAATTTCGAtattccag
2	30	10	6	Stylonychia lemnae	ADNZ02014957.1	1119	77	1	tttgattagtACAAATGTACTAGCAAGAGGTATTGATGTACCAGAAGTCGATATAGTAATAAATTTCGAtattccag
2	30	10	6	Stylonychia lemnae	ADNZ02015541.1	1064	77	1	tttgattagtACAAATGTACTAGCAAGAGGTATTGATGTACCAGAAGTCGATATAGTAATAAATTTCGAtattccag
2	30	4	4	Stylonychia lemnae	ADNZ02013485.1	1134	82	1	gaatattctgattgcaACTGATGTAGCCAGCAGAGGTTTAGATATCCCAGAGGTAGATATTGTTATAAATTttgacattcct
2	30	4	4	Stylonychia lemnae	ADNZ02014072.1	1309	103	1	ttatcaccactgacttgatggccagaGGTATTGACGTACAACAGGTCAGTCTAGTCATTAACTACGAactcccccaaaagaaggagaactacattcatagaat
2	30	4	3	Stylonychia lemnae	ADNZ02001726.1	2651	115	1	taagtttacttagtatagaaagtgatacatatacccatCTTTCCAGCTCTTGCTGTTCTACCAGATCTATGAATGTAAGTTTCaacatcattaggaggttcaacctaaataacta
2	30	4	3	Stylonychia lemnae	ADNZ02002978.1	802	77	1	TCTTGAGGGGGATCATATTATACAATCCAATCAACTTCTGGAATATCAATACCTCTGGCTGCCAAATCtgtggtcaa
2	30	3	3	Stylonychia lemnae	ADNZ02003136.1	2858	68	1	gGAGTTGTAAATAAAAGTGCATTTCCTTTAGACTTATACCTTGCAGTTCTTCCAACTCTATGAATGTA
2	30	3	3	Stylonychia lemnae	ADNZ02003136.1	2892	80	1	tataccttgcaGTTCTTCCAACTCTATGAATGTAAGTATTCAAATCCTCTGGGCAGTCATATTAAACGACCCAATCAACt
2	30	3	3	Stylonychia lemnae	ADNZ02005406.1	1282	83	1	tactaatGAAGATGTTAGAATTTTGAGAGATATTGAGCAATACTACTCCACACAGATTGATGAGATGCCAATGAACATcactg
2	30	3	3	Stylonychia lemnae	ADNZ02008383.1	1393	72	1	caaGAAAATTTTAGTAGCAACTGATGTAGCTTCTAGAGGAttagatattgatgatattgatgTCGTTATcta
2	30	3	3	Stylonychia lemnae	ADNZ02014072.1	1368	93	1	aactacgaactcccccaaaagaaggagAACTACATTCATAGAATCGGTAGAGCTGGTAGATATGGTAGAAAAGGAActgccattaacttcgtc
2	30	3	3	Stylonychia lemnae	ADNZ02014328.1	1331	67	1	ATGCAAATTATCAGCATAGAATTGGGAGAACTGGAAGATTTGGAACTGATGGTTTAGCACTTACTTT
2	30	3	3	Stylonychia lemnae	ADNZ02014957.1	1229	68	1	ATGCAAATTATCAGCATAGAATTGGGAGAACTGGAAGATTTGGAACTGATGGTTTAGCACTTACTTTT
2	30	3	3	Stylonychia lemnae	ADNZ02015541.1	1174	68	1	ATGCAAATTATCAGCATAGAATTGGGAGAACTGGAAGATTTGGAACTGATGGTTTAGCACTTACTTTT
2	30	3	3	Stylonychia lemnae	ADNZ02018522.1	633	126	1	aattctggtggctaccgatgtagcatcaAGAGGTCTTGATATACCCTATGTACAAATGgtgattaattttgatgtccccaaaaatcccaaagattatgtacatagagttggtagaactgcaagagc
2	30	3	3	Stylonychia lemnae	ADNZ02018522.1	720	81	1	caaagaTTATGTACATAGAGTTGGTAGAACTGCAAGAGCTGGTCGTGGTGGTAATTCAATGACTTTAGTCacatagtatga
2	30	2	2	Stylonychia lemnae	ADNZ02004105.1	2789	86	1	ccctaatcatacagaggATTACGTTCACAGAGTGGGACGTACTGGTAGAGCTGGAAATAAAGGTActgcttatacttttattactt
2	30	2	2	Stylonychia lemnae	ADNZ02005406.1	1133	114	1	attacaactgatgtttggggTAGAGGTCTTGATGTCTAGCAAGTCAGTTTAGTTATTTGCTACGATTTacctcttaacagagaactttatattcatagaattggtagatcaggt
2	30	2	2	Stylonychia lemnae	ADNZ02005406.1	1200	118	1	tacctcttaacagagaacttTATATTCATAGAATTGGTAGATCAGGTAGATTTGAAAGAAAAGGTGTTGCCATTAATTTCGTTACTAatgaagatgttagaattttgagagatattga
2	30	2	2	Stylonychia lemnae	ADNZ02008477.1	1399	116	1	gctacagatgtcgcatccAGAGGGCTAGACGTAAAGGACATCAAATACGttataaattatgatatGCCAAAgcaaatcgaagactatgttcacagaatcggtagaactgcaagagc
2	30	2	2	Stylonychia lemnae	ADNZ02008477.1	1447	73	1	gttataaattatgatatGCCAAAGCAAATCGAAGACTATGTTCACAGAATCGGTAGAACTGCAAGAGCTGGta
2	30	2	2	Stylonychia lemnae	ADNZ02009039.1	818	73	1	ccggCTCTAGCTGTCCTACCAATTCTATGAACGTAGTCCTCACATTAGCTTGGCATGTCGTAGTTAATCACat
2	30	2	2	Stylonychia lemnae	ADNZ02011319.1	1403	75	1	tggtaaTCAATTATGATTTCCCTCAGAGTATAGTCAGCTATATTCACAGAATAGGAAGGACAGGTAGagctggta
2	30	2	2	Stylonychia lemnae	ADNZ02011320.1	1416	75	1	tggtaaTCAATTATGATTTCCCTCAGAGTATAGTCAGCTATATTCACAGAATAGGAAGGACAGGTAGagctggta
2	30	2	2	Stylonychia lemnae	ADNZ02013485.1	1183	84	1	gaggtagatattgttATAAATTTTGACATTCCTCAGCATTCAAAGGATTATGTTCATAGAGTGGGAAGAACTGCCAGAGCtgga
2	30	2	2	Stylonychia lemnae	ADNZ02013485.1	1228	83	1	gatTATGTTCATAGAGTGGGAAGAACTGCCAGAGCTGGAAAAACAGGTCGTGCCATTACTATTGTTACTTAATATGATGTtga
2	30	2	2	Stylonychia lemnae	ADNZ02015080.1	1188	127	1	gcacagatcttttcaccagaggtatagatatcatGTCGGTAAACGTTGTTATCAACTTCGATTTCCCTAAGAACACTgagacatatctccacagaattggtagatctggcagattcggtcatcttgg
2	30	2	2	Stylonychia lemnae	ADNZ02015080.1	1226	104	1	gtaaacgttGTTATCAACTTCGATTTCCCTAAGAACACTGAGACATATCTCCACAGAATTGGTAGATCTGGCAGATTCGGTcatcttggtttagccataaactt
3	30	99999	999	661	121706
3	30	16	8	Cyclospora cayetanensis	JROU01000602	90397	158	1	tgggtggtggcacatttgatgtttccctgcttaccatcgaggacGGCATCTTTGAGGTCAAGGCTACAGCTGGTGATACCCATTTgggtggagaggacttcgacaacagactcgtggacttctgcatgcaggatttcaagcggaagaatcgaagcaag
3	30	15	8	Cyclospora cayetanensis	JROU01000213	22475	139	1	atcctcaatgagcccactgcggctgctattgcatatggattggacaagaaggacGAGAAGACCATTTTGGTCTACGATCTTGGTGGTGGTACCTTCGATGTctctgtcttggtcatcgacaacggcgtgttcgaggtcc
3	30	6	6	Cyclospora cayetanensis	JROU01000075	203172	76	1	accgATTTTCCCAGCGTCTTTCGTTGCCTGACGCTGAGAATCATTGAAGTACGCGGGAACGGTAATGACTGCCTga
3	30	5	4	Cyclospora cayetanensis	JROU01000602	90198	165	1	ttcgttggcaaagaagttaaggaggccgttattacagtaccggcatacttcaacgattctcagcgcCAGGCCACAAAGGACGCCGGCACTATTGCGGGTCTGAACGTtcttcgtatcattaacgagcctacggctgcagccatagcctatggtctggacaagaag
3	30	5	4	Cyclospora cayetanensis	JROU01000075	202829	89	1	gcaatcgtcttcccgtCCTCCTTCTCCATGCCATATGCAAGGGCTGCGGCAGTTGGCTCGTTGATtatccgaagaacctccaagccggc
3	30	4	4	Cyclospora cayetanensis	JROU01000602	90303	158	1	gttcttcgtatcattaacgagcctacggctgcagccataGCCTATGGTCTGGACAAGAAGGGACAGGGTGAAATGAATGTCCTCATCTTCGACATGGGTGGtggcacatttgatgtttccctgcttaccatcgaggacggcatctttgaggtcaaggc
3	30	10	3	Cyclospora cayetanensis	JROU01000213	22542	86	1	tggtctaCGATCTTGGTGGTGGTACCTTCGATGTCTCTGTCTTGGTCATCGACAACGGCGTGTTCGAGGTCcacgccacagaaggt
3	30	3	2	Cyclospora cayetanensis	JROU01000602	90126	86	1	gctacgaagacttttcatCCGGAGGAAATTTCCGCCATGGTGCTGGTGAAGATGAAGGAAATTGCCGAGtcgttcgttggcaaaga
3	30	3	2	Cyclospora cayetanensis	JROU01000602	90687	75	1	tctctttcCCGGGCACGTTTCGAGGAGCTCTGCATGGATTACTTCAGGAGTTCTCTTGTGCCAGTGGAGAAGgtg
3	30	3	2	Cyclospora cayetanensis	JROU01000213	22800	110	1	agttgtgttttgtggtctaGGTGACACTCATCTTGGTGGTGAGGACTTTGACCAGCGTGTGATGGATTATTTCCTcaagataattcagaagaagtataagacggatctta
3	30	2	2	Cyclospora cayetanensis	JROU01000602	90634	100	1	cccaggccaccatcGAGATCGATTCGCTGTTTGAAGGCATTGATTATTCCGTATCTCTTTCCCGGGCACGTTTCGAGGAGCTCTGCATGGAttacttcag
3	30	2	2	Cyclospora cayetanensis	JROU01000213	22358	119	1	aactatttgggaagagaagtaaaaaatgcggttgttACTGTTCCTGCATATTTCAATGATGCACAACGCCAAGCAACAAAggacgcaggcgcaatcgcggggcttaatgtaatccgtat
3	30	2	2	Cyclospora cayetanensis	JROU01000213	22425	115	1	gccaagcaacaaaggacgcaGGCGCAATCGCGGGGCTTAATGTAATCCGTATCCTCAATGAGCCCACTGCGGCTGCTATTGCATATGGattggacaagaaggacgagaagaccat
3	30	2	2	Cyclospora cayetanensis	JROU01000075	203224	74	1	gcgggaACGGTAATGACTGCCTGACGGAGTTCACGGCTCAAATAGGCCTCTGCAGTCTCCTTCATTTTCattaa
3	30	20	7	Eimeria falciformis	EfaB_Contig_22450	364351	134	1	attttcgacatgggaggcggtaccttcgatgtttctcttcttaccATCGAGGATGGTATCTTCGAGGTGAAGGCCACTGCTGGTGATACtcacttgggaggagaggatttcgacaaccgtctggtagacttctg	EfaB_PLUS_22450.g1860	363463	365888	+	unspecified product	cds_EfaB_PLUS_22450.g1860-2	363729	365718
3	30	7	7	Eimeria falciformis	EfaB_Contig_22450	364417	108	1	gtgaaggccactgctggtgatactcACTTGGGAGGAGAGGATTTCGACAACCGTCTGGTAGACTTCTGTGTTCAGGATtttaagaggaagaatcgcagcaaggacccc	EfaB_PLUS_22450.g1860	363463	365888	+	unspecified product	cds_EfaB_PLUS_22450.g1860-2	363729	365718
3	30	7	7	Eimeria falciformis	EfaB_Contig_7742	666916	164	1	acaagaacggacacatcaaacgtgccaccgccaagatcgtatacgaggatggtcttctcgtcctTCTTGTCCAAACCATAAGCAATTGCAGCCGCAGTAGGTTCgttgatgatacgaataacgttgagacctgcgatggcgcctgcatccttcgtggcctggcg	EfaB_MINUS_7742.g781	665207	668136	-	unspecified product	cds_EfaB_MINUS_7742.g781-2	666878	667537
3	30	7	6	Eimeria falciformis	EfaB_Contig_22450	364228	101	1	caggctacaaaagatgccgggacgATCGCCGGCCTGAATGTGCTGCGTATTATCAACGAACCGACAGCCGCAGCGATTGCCTATGGTCTTGATAAGAAagg	EfaB_PLUS_22450.g1860	363463	365888	+	unspecified product	cds_EfaB_PLUS_22450.g1860-2	363729	365718
3	30	5	5	Eimeria falciformis	EfaB_Contig_31746	245194	109	1	actgcagcactttctggtcgAAATCTTCTCCCCCTAAACTTGTATTTCCATTTGTGGCCTTCACTTCAAAAACACCGccaaggatttccaagatcgacacgtcaaacgt	EfaB_MINUS_31746.g2443	242970	246639	-	unspecified product	cds_EfaB_MINUS_31746.g2443-4	244604	245412
3	30	8	4	Eimeria falciformis	EfaB_Contig_7742	666977	142	1	ccttcttgtccaaaccataagcaattgcagccGCAGTAGGTTCGTTGATGATACGAATAACGTTGAGACCTGCGATGgcgcctgcatccttcgtggcctggcgttgcgcatcgttgaagtatgctgggacagtaacaacggc	EfaB_MINUS_7742.g781	665207	668136	-	unspecified product	cds_EfaB_MINUS_7742.g781-2	666878	667537
3	30	5	4	Eimeria falciformis	EfaB_Contig_22450	364591	137	1	agcagcactcaggcgaccatcgaaattgactctctcttcgaaggtattgattattccgtttCTCTTTCCCGTGCGAGATTCGAAGAGCTGTGCATGGACTACTTCcgcaattcccttgtacccgtggagaaggtgct	EfaB_PLUS_22450.g1860	363463	365888	+	unspecified product	cds_EfaB_PLUS_22450.g1860-2	363729	365718
3	30	4	4	Eimeria falciformis	EfaB_Contig_22450	364516	185	1	aaggaccccagcacaaacagccgtgctcttcgccgtcttcgcacacagtgcgagcgggcgaagcgcACTCTTTCCAGCAGCACTCAGGCGACCATCGAAATTGACTCTCTcttcgaaggtattgattattccgtttctctttcccgtgcgagattcgaagagctgtgcatggactacttccgcaa	EfaB_PLUS_22450.g1860	363463	365888	+	unspecified product	cds_EfaB_PLUS_22450.g1860-2	363729	365718
3	30	4	3	Eimeria falciformis	EfaB_Contig_7742	666642	107	1	cttgtccttgcgtaggtccttgctgaatttcTTTTGAATAATCTTCAAGAAGTGATCCATGACACGCTGGTCGAAATCCTCACCaccgaggtgtgtgtcgcctgcag	EfaB_MINUS_7742.g781	665207	668136	-	unspecified product	cds_EfaB_MINUS_7742.g781-3	666576	666742
3	30	3	3	Eimeria falciformis	EfaB_Contig_31746	245549	116	1	attttgccagcatctttggtggcttggcgctgggaatcgttaAAGTAGGCCGGCACCGTGATGACCGCCTGGCGGACGTCGCGGCCcaaatacgactcggcagtttccttcatttt	EfaB_MINUS_31746.g2443	242970	246639	-	unspecified product	cds_EfaB_MINUS_31746.g2443-3	245547	245661
3	30	3	3	Eimeria falciformis	EfaB_Contig_22450	364126	99	1	atggtgttgatgaagATGAAGGAGATTGCTGAGGCTTTCATTGGCAAGGATGTTAAGGAGGCCGTGATTACTGTtcctgcctactttaacgattcccag	EfaB_PLUS_22450.g1860	363463	365888	+	unspecified product	cds_EfaB_PLUS_22450.g1860-2	363729	365718
3	30	2	2	Eimeria falciformis	EfaB_Contig_31746	245327	89	1	aatcgtctttccatcttcCTTGTCCATGCCGTATGCCAACGCTGCAGCTGTGGGTTCGTTGATGATgcgtagcacttccagtccggctg	EfaB_MINUS_31746.g2443	242970	246639	-	unspecified product	cds_EfaB_MINUS_31746.g2443-4	244604	245412
3	30	2	2	Eimeria falciformis	EfaB_Contig_22450	364663	104	1	gcgagattcgaaGAGCTGTGCATGGACTACTTCCGCAATTCCCTTGTACCCGTGGAGAAGGTGCTGAAGGATAGTGGCATTGATAAGCGcagcgtgcacgaggt	EfaB_PLUS_22450.g1860	363463	365888	+	unspecified product	cds_EfaB_PLUS_22450.g1860-2	363729	365718
3	30	2	2	Eimeria falciformis	EfaB_Contig_7742	667042	107	1	agacctgcgatggcgcctGCATCCTTCGTGGCCTGGCGTTGCGCATCGTTGAAGTATGCTGGGACAGTAAcaacggcgttcttcacctcctttcccaaatagctttc	EfaB_MINUS_7742.g781	665207	668136	-	unspecified product	cds_EfaB_MINUS_7742.g781-2	666878	667537
3	30	15	10	Hammondia hammondi	KL544040	631477	104	1	gagaagaccatcctcgtgtacgatcttggtGGTGGTACTTTTGATGTCTCTGTTCTGGTGATTGACAACGGCGTCTTCGAAGTCcttgccacctctggtgagtg	HHA_311720	629879	633266	+	chaperonin protein BiP	cds_HHA_311720-3	631352	631573
3	30	8	7	Hammondia hammondi	KL544028	3484637	149	1	atgaaggaaatcgcggaggcttacctcggcaaggaagtgaaggaggccgtcattaccgtccccGCGTACTTCAACGATTCGCAGCGTCAGGCTACCAAGGATGCTGGTaccattgccggcctcagcgtcctccgtattatcaacgagcc	HHA_273760	3484256	3486277	+	heat shock protein HSP70	cds_HHA_273760-1	3484256	3486277
3	30	15	6	Hammondia hammondi	KL544040	631351	128	1	gcttacttcaacgacgctcagcgacaggccaccaaggacgccggtgcgattGCTGGCTTGAACGTTATCCGTATCATCAACGAGCCGACCGCtgctgctattgcgtacggtctggacaagaagaacga	HHA_311720	629879	633266	+	chaperonin protein BiP	cds_HHA_311720-3	631352	631573
3	30	7	6	Hammondia hammondi	KL544040	631817	107	1	ccactttgcctgcaggtGACACTCACTTGGGAGGAGAAGATTTCGACCAGCGCGTGATGGACCACTtcatcaagttggtgaagaagaagtacgacaaagatcttcgc	HHA_311720	629879	633266	+	chaperonin protein BiP	cds_HHA_311720-4	631832	632475
3	30	6	6	Hammondia hammondi	KL544067	99010	82	1	tccagctGGCCTGGAGGTTCTCCGGATCATCAACGAGCCGACGGCGGCGGCGCTGGCGTTTGGAATGGACAAggacgatggc	HHA_251780	96779	102050	+	heat shock protein	cds_HHA_251780-3	99015	99823
3	30	12	5	Hammondia hammondi	KL544028	3484887	128	1	ttacaatcgaagacggtatctttGAAGTCAAGGCCACCGCTGGTGATACCCATCTTGGTGGTGAAGATTTCGAcaaccgtttggtggacttctgcgtccaggacttcaagcgcaagaaccgcggaaag	HHA_273760	3484256	3486277	+	heat shock protein HSP70	cds_HHA_273760-1	3484256	3486277
3	30	8	5	Hammondia hammondi	KL544067	98478	96	1	tcggccgcccaGTCAAACAGGCTGTCATCACTGTCCCCGCCTACTTCAACGACTCTCAGAGACAAGCCACGAAAGACGCCGGaaaaattggtaagc	HHA_251780	96779	102050	+	heat shock protein	cds_HHA_251780-2	98056	98567
3	30	7	5	Hammondia hammondi	KL544028	3484793	171	1	gcagccatcgcctatggtctggacaagaagggctgcggtgagatgaacgtcCTCATCTTCGACATGGGTGGCGGTACTTTCGATGTGTCGCTGCTTACAATCGAagacggtatctttgaagtcaaggccaccgctggtgatacccatcttggtggtgaagatttcgacaac	HHA_273760	3484256	3486277	+	heat shock protein HSP70	cds_HHA_273760-1	3484256	3486277
3	30	5	5	Hammondia hammondi	KL544040	630871	168	1	gagatcatcaacaaggatggcaaaccctacattcgtgtcatggtcaagggtgaacctaaggtcctcgCCCCCGAGGAAGTTTCTGCCATGGTTCTCACCAAGATGAAGGAAACTGCCGAgcagttcctcggcaaggaagtcaagaacgccgttgtcactgtccccggt	HHA_311720	629879	633266	+	chaperonin protein BiP	cds_HHA_311720-2	630599	631036
3	30	5	5	Hammondia hammondi	KL544040	631444	118	1	gctgctattgcgtacggtctggacaagaagaacGAGAAGACCATCCTCGTGTACGATCTTGGTGGTGGTACTTTTGAtgtctctgttctggtgattgacaacggcgtcttcgaagtcc	HHA_311720	629879	633266	+	chaperonin protein BiP	cds_HHA_311720-3	631352	631573
3	30	12	4	Hammondia hammondi	KL544040	631402	134	1	gctggcttgaacgttatcCGTATCATCAACGAGCCGACCGCTGCTGCTATTGCGTACGGTCTGGACAAGAAGAACGagaagaccatcctcgtgtacgatcttggtggtggtacttttgatgtctctgttctggt	HHA_311720	629879	633266	+	chaperonin protein BiP	cds_HHA_311720-3	631352	631573
3	30	5	4	Hammondia hammondi	KL544067	98405	156	1	ggcaagtcgtactctcctagtcaaatcagcgccttcatcttgaccaaaatgaaggaaactgcggaggctTACATCGGCCGCCCAGTCAAACAGGCTGTCATCACTGTCCCcgcctacttcaacgactctcagagacaagccacgaaagacgccgga	HHA_251780	96779	102050	+	heat shock protein	cds_HHA_251780-2	98056	98567
3	30	4	4	Hammondia hammondi	KL544028	3485066	131	1	cgcaccaagagaactctctctAGCAGCACTCAGGCAACCATCGAAATTGACTCTCTTTTCGAGGGCATTGACTACtctgtgtctatctcccgtgcgcgttttgaggagctttgcatggactacttccgcaa	HHA_273760	3484256	3486277	+	heat shock protein HSP70	cds_HHA_273760-1	3484256	3486277
3	30	4	4	Hammondia hammondi	KL554949	846	106	1	aagcggttatcactgttCCTGCATACTTCAACGACGCACAGCGTCAGGCGACTAAAGACGCCGGTCgtatcgcaggtctggaagtaaaacgtatcatcaacgaacc
3	30	7	3	Hammondia hammondi	KL544028	3485102	146	1	accatcgaaattgactctcttttcgagggcattgactactctgtgtctatctccCGTGCGCGTTTTGAGGAGCTTTGCATGGACTACTTCCGCAACtccttgttgcccgtcgagaaggtcctcaaggactctggtattgacaagcg	HHA_273760	3484256	3486277	+	heat shock protein HSP70	cds_HHA_273760-1	3484256	3486277
3	30	4	3	Hammondia hammondi	KL544067	99063	115	1	tggcgtttggaatggacaaggacgatggcAAGACGATTGCGGTGTACGACCTGGGCGGCGGCACATTCGACATttcgattttggagattctcgggggagtgtttgaggtgaaggc	HHA_251780	96779	102050	+	heat shock protein	cds_HHA_251780-3	99015	99823
3	30	3	3	Hammondia hammondi	KL544067	99137	167	1	tcgattttggagattctcgggggagtgtttGAGGTGAAGGCGACGAACGGGAACACGTCGCTGGGTGGCGAGGACTTCGACCagaagattctgcagcacttgatcgacgagttcaagaaggcgcaggggatcgacctgacgaaggacaagcttgcgctgcagcgtct	HHA_251780	96779	102050	+	heat shock protein	cds_HHA_251780-3	99015	99823
3	30	3	3	Hammondia hammondi	KL544067	99209	179	1	gacttcgaccagaagattctgcagcacttgatcgacgagttcaagaaggcgcaggggatcgacctgacgaaggacaagcttgcgCTGCAGCGTCTCCGCGAGGCAGCCGAGACGGCGAAGATCGAGCTGTCcagcaaagtccagacggaggtgaatctccccttcattactgcggacca	HHA_251780	96779	102050	+	heat shock protein	cds_HHA_251780-3	99015	99823
3	30	3	2	Hammondia hammondi	KL544028	3484722	101	1	gtcaggctACCAAGGATGCTGGTACCATTGCCGGCCTCAGCGTCCTCCGTATTATCAACGAGCCTACAGCGGCAGCCATCGCctatggtctggacaagaag	HHA_273760	3484256	3486277	+	heat shock protein HSP70	cds_HHA_273760-1	3484256	3486277
3	30	3	2	Hammondia hammondi	KL544040	630952	83	1	tctgcCATGGTTCTCACCAAGATGAAGGAAACTGCCGAGCAGTTCCTCGGCAAGGAAGTCAAGAACGCCGTtgtcactgtccc	HHA_311720	629879	633266	+	chaperonin protein BiP	cds_HHA_311720-2	630599	631036
3	30	2	2	Hammondia hammondi	KL544028	3484607	138	1	gaagaggtttccgccatggtgttgggCAAAATGAAGGAAATCGCGGAGGCTTACCTCGGCAAGGAAGTgaaggaggccgtcattaccgtccccgcgtacttcaacgattcgcagcgtcaggctaccaaggatgctggt	HHA_273760	3484256	3486277	+	heat shock protein HSP70	cds_HHA_273760-1	3484256	3486277
3	30	2	2	Hammondia hammondi	KL544028	3485168	188	1	gaggagctttgcatggactacttccgcaactccttgttgcccGTCGAGAAGGTCCTCAAGGACTCTGGTATTGACAAGCGTTCGGTCAGCGAAGTTGTGTTGGTTGGTGGatctacccgtatccccaagatccagcagctcatcactgacttcttcaacggaaaggagccgtgcaggtcgatcaaccc	HHA_273760	3484256	3486277	+	heat shock protein HSP70	cds_HHA_273760-1	3484256	3486277
3	30	2	2	Hammondia hammondi	KL544040	631829	127	1	caggtgacactcacttgGGAGGAGAAGATTTCGACCAGCGCGTGATGGACCACTTCATCAAGTTGGTGAAGAAGAAGTACGACAAagatcttcgctccgacaagcgcggtctgcaaaagttgcgtcg	HHA_311720	629879	633266	+	chaperonin protein BiP	cds_HHA_311720-4	631832	632475
3	30	2	2	Hammondia hammondi	KL554949	890	74	1	CAGGCGACTAAAGACGCCGGTCGTATCGCAGGTCTGGAAGTAAAACGTATCATCAACGAACCGACTGCTGCtgc
3	30	11	8	Neospora caninum	FR823390	3108176	122	1	gcgatggcagccgcggtaggctcgttgatgatacgcagGACACTGAGGCCTGCAATAGTACCAGCATCCTTGGTCGCCTGacgctgcgagtcgttgaagtaggcgggcaccgtaatgacggc	NCLIV_033950	3106708	3108723	-	Heat shock protein 70, related	cds_NCLIV_033950-1	3106708	3108723
3	30	8	6	Neospora caninum	FR823390	3108113	164	1	ccgccacccatgtcgaagatgaggacgttcatctctccgcagcctttcttgtccagACCGTACGCGATGGCAGCCGCGGTAGGCTCGTTGATGATACGCAGGACactgaggcctgcaatagtaccagcatccttggtcgcctgacgctgcgagtcgttgaagta	NCLIV_033950	3106708	3108723	-	Heat shock protein 70, related	cds_NCLIV_033950-1	3106708	3108723
3	30	7	6	Neospora caninum	FR823392	1990838	153	1	acccgcggtggcaaggacttcaaagacaCCGTTGTCGATGACCAGGACGGAGACATCAAAGGTACCACCACCAAGATCgtacacgaggatggtcttctcgttcttcttgtctagaccgtacgcaatagcagcagcagtcggctcgttgatgat	NCLIV_055490	1989044	1992330	-	Heat shock protein 70 (Precursor), related	cds_NCLIV_055490-2	1990840	1991499
3	30	6	6	Neospora caninum	FR823393	5217254	170	1	ttgtctttcgtcaggtcgatgccctgcgcctttttgaactcgtcgatcaagtgctgcaagatcttctggtcaaagtctTCGCCGCCAAGAGACGTGTTCCCGTTCGTCGCCTTCACCTCAAACACTCCgccgagaatctccaagatcgaaatatcgaaggtgccgccgcc	NCLIV_066840	5214957	5219489	-	hypothetical protein	cds_NCLIV_066840-3	5216716	5217524
3	30	7	5	Neospora caninum	FR823393	5217766	152	1	gcgtccttcgtcgcctgtctctgcgagtcgttgaagtacgcggggACAGTGATGACGGCCTGTTTGACCGGTCGGCCAATGTACGCCTCGGCGGTCTCCTTCATCTTggtgagaatgaaggcactgatttgactcggcgagtaagacttgcc	NCLIV_066840	5214957	5219489	-	hypothetical protein	cds_NCLIV_066840-2	5217755	5218263
3	30	6	5	Neospora caninum	FR823393	5217425	110	1	agatcgtacacggcgatggtctttccgtcgtccttGTCCATGCCGAACGCGAGCGCCGCGGCCGTCGGCTCGTTGATGATgcgaaggacttccaggccagctgaacacgc	NCLIV_066840	5214957	5219489	-	hypothetical protein	cds_NCLIV_066840-3	5216716	5217524
3	30	6	5	Neospora caninum	FR823392	1990383	137	1	ctcgacctctcggcggagcttctgcagcgcacgcttgtcagtgcggagatccttgtcgtacTTCTTTTTCACCACCTTGATGAAGTGATCCATGACGCGCTGatcaaaatcttctcctcccaagtgagtgtcacctg	NCLIV_055490	1989044	1992330	-	Heat shock protein 70 (Precursor), related	cds_NCLIV_055490-3	1989873	1990516
3	30	6	5	Neospora caninum	FR823392	1990890	152	1	acatcaaaggtaccaccaccaagatcgtacacgaggatggtcttctcgttcttCTTGTCTAGACCGTACGCAATAGCAGCAGCAGTCGGCTCGTTGATGATGCGGAtgacgttcagacctgcgatagcaccggcgtccttcgtggcctggcg	NCLIV_055490	1989044	1992330	-	Heat shock protein 70 (Precursor), related	cds_NCLIV_055490-2	1990840	1991499
3	30	5	5	Neospora caninum	FR823390	3108221	110	1	aggcctgcaatagtaccagcaTCCTTGGTCGCCTGACGCTGCGAGTCGTTGAAGTAGGCGGGCACCGTAATGACggcttccttgacatccttccccaagtacgcttccgc	NCLIV_033950	3106708	3108723	-	Heat shock protein 70, related	cds_NCLIV_033950-1	3106708	3108723
3	30	12	4	Neospora caninum	FR823392	1991031	132	1	gtggcctggcgctgagcgtcgttgaagtacgccggcacagtgacaacgGCGTTCTTGACTTCCTTGCCAAGGAATTGCTCGGCAGTCTCCTTCATcttggtgaggaccatggcagacacttcctcgggagcg	NCLIV_055490	1989044	1992330	-	Heat shock protein 70 (Precursor), related	cds_NCLIV_055490-2	1990840	1991499
3	30	5	4	Neospora caninum	FR823390	3108020	123	1	tcgaaatcttctccaccaaggtgagtgtctcctgctgttgccttcACTTCAAAGATACCGTCTTCAATTGTCAGCAACGACACATCGAAAGTaccgccacccatgtcgaagatgaggacgttc	NCLIV_033950	3106708	3108723	-	Heat shock protein 70, related	cds_NCLIV_033950-1	3106708	3108723
3	30	5	4	Neospora caninum	FR823393	5217743	133	1	ctcgcaactcaccgatttttcccGCGTCCTTCGTCGCCTGTCTCTGCGAGTCGTTGAAGTACGCGGGGACAGTGATGACGGCCTgtttgaccggtcggccaatgtacgcctcggcggtctccttcatcttggt	NCLIV_066840	5214957	5219489	-	hypothetical protein	cds_NCLIV_066840-2	5217755	5218263
3	30	5	4	Neospora caninum	FR823392	1990953	152	1	ccgtacgcaatagcagcagcagtcggctcgttgatgatgcggatgACGTTCAGACCTGCGATAGCACCGGCGTCCTTCGTGGCCTGGCGCTGAGcgtcgttgaagtacgccggcacagtgacaacggcgttcttgacttccttgccaaggaa	NCLIV_055490	1989044	1992330	-	Heat shock protein 70 (Precursor), related	cds_NCLIV_055490-2	1990840	1991499
3	30	4	3	Neospora caninum	FR823390	3107624	208	1	gggttgatggacctgcagggctcctttccgttgaagaagtcggtgatgagctgctggatcttgggaatacgggtcgacccgccaaccaacacaacctcgctgaccgagcgcttgtcaatgccagaatccttcagGACCTTTTCGACTGGCAGCAGGGAGTTGCGGAAGTAATCCATGCAAAGCTCCTCgaagcgtgcacgagagatgg	NCLIV_033950	3106708	3108723	-	Heat shock protein 70, related	cds_NCLIV_033950-1	3106708	3108723
3	30	3	3	Neospora caninum	FR823392	1991067	161	1	acagtgacaacggcgttcttgacttccttgccaaggaattgcTCGGCAGTCTCCTTCATCTTGGTGAGGACCATGGCAGACACTTCCTCGGGAGCGAGGACTTTGGGCTgtcccttgaccatgacgcggatgtacggcttgccgtccttgttgatgatttc	NCLIV_055490	1989044	1992330	-	Heat shock protein 70 (Precursor), related	cds_NCLIV_055490-2	1990840	1991499
3	30	2	2	Neospora caninum	FR823390	3107849	176	1	ccttcgaagagagaatcgatttcgatggttgcctgagtgctgctggagagagttctcttggtgcgCTCGCATTGGGTACGCAGGCGGCGAAGGGCGCGGCTGTTGGTGCTGatatccttgccgcggttcttgcgcttgaagtcctggacgcagaaatccaccaggcggttatcgaa	NCLIV_033950	3106708	3108723	-	Heat shock protein 70, related	cds_NCLIV_033950-1	3106708	3108723
3	30	2	2	Neospora caninum	FR823390	3107965	122	1	cttgccgcggttcttgcgcttgaagtcctggacgcagaaatccACCAGGCGGTTATCGAAATCTTCTCCACCAAGGTGAGTGTCTCCTGCtgttgccttcacttcaaagataccgtcttcaa	NCLIV_033950	3106708	3108723	-	Heat shock protein 70, related	cds_NCLIV_033950-1	3106708	3108723
3	30	2	2	Neospora caninum	FR823390	3108260	118	1	tgcgagtcgttgaagtaggcgggcaccgtaatgacggcttcctTGACATCCTTCCCCAAGTACGCTTCCGCGATTTCCTTCATTTTGcccaacaccatggctgaaacctcttccgggt	NCLIV_033950	3106708	3108723	-	Heat shock protein 70, related	cds_NCLIV_033950-1	3106708	3108723
3	30	2	2	Neospora caninum	FR823393	5217191	140	1	actttgctGGACAGCTCGATCTTGGCTGTTTCCGCCGCTTCGCGCAGGCGCTGGAGCGCGAGTTTGTCTTTCGTCAGGTCGATGCCCTGcgcctttttgaactcgtcgatcaagtgctgcaagatcttctggtcaaagtc	NCLIV_066840	5214957	5219489	-	hypothetical protein	cds_NCLIV_066840-3	5216716	5217524
3	30	2	2	Neospora caninum	FR823393	5217343	126	1	agacgtgttcCCGTTCGTCGCCTTCACCTCAAACACTCCGCCGAGAATCTCCAAGATCGAAATATCGAAGGTGCCGCCGCCCAGATCGTACACggcgatggtctttccgtcgtccttgtccatgcc	NCLIV_066840	5214957	5219489	-	hypothetical protein	cds_NCLIV_066840-3	5216716	5217524
3	30	7	6	Sarcocystis neurona	sneu_scaffold00018	807291	117	1	gaaaatgaaggagactgccgaggcgtaccTGGGCAGGCCCGTCAAGCAGGCGGTCATTACCGTCCCGGCctacttcaatgactctcaaagacaagccaccaaagacgctggaaaaat	SN3_01800240	802289	816693	+	heat shock protein	cds_SN3_01800240-2	806895	807409
3	30	8	5	Sarcocystis neurona	sneu_scaffold00001	5454077	101	1	gcaattgcagctgcagttggcTCGTTGATAATTCGAAGTACGTTCAAACCTGCAATCGTGCCAGCATCTTTTGTGGCTTggcgctgagaatcattgaaata	SN3_00101725	5452636	5454627	-	heat shock protein hsp70	cds_SN3_00101725-1	5452636	5454627
3	30	7	5	Sarcocystis neurona	sneu_scaffold00001	5454042	118	1	tcatctctccacacccgcgCTTGTCCAGACCATACGCAATTGCAGCTGCAGTTGGCTCGTTGATAATtcgaagtacgttcaaacctgcaatcgtgccagcatcttttgtggcttggcg	SN3_00101725	5452636	5454627	-	heat shock protein hsp70	cds_SN3_00101725-1	5452636	5454627
3	30	5	4	Sarcocystis neurona	sneu_scaffold00018	809662	126	1	tctctagcgggactggaagtgctgCGCATTATCAACGAGCCGACCGCCGCAGCTCTGGCATTTGGCATGGACAAGGacgacggaaagacaattgcagtgtatgacttgggagggggcacgttcgat	SN3_01800240	802289	816693	+	heat shock protein	cds_SN3_01800240-3	809669	810477
3	30	5	4	Sarcocystis neurona	sneu_scaffold00008	3698392	115	1	acttaccagacgtagccagcacttcgaagACGCCGTTATCGACGACCAGAATGGAGACATCGAAGGTACCACCGCCAAGATCATACACCAGaacgacgctttcctccttcttgtc	SN3_00801085	3695006	3701757	-	chaperonin protein	cds_SN3_00801085-3	3698398	3698619
3	30	4	4	Sarcocystis neurona	sneu_scaffold00018	809809	149	1	ggcggcgtgttcGAGGTGAAGGCGACGAACGGCAACACGTCTTTGGGCGGTGAAGATTTCGACCAGAAGGTTTTGCAGCACTTgatagacgaattcaagaaggcacaggggatcgacttgacgaaagataagctggcgttgcagcgtct	SN3_01800240	802289	816693	+	heat shock protein	cds_SN3_01800240-3	809669	810477
3	30	5	3	Sarcocystis neurona	sneu_scaffold00018	807325	84	1	aggcccGTCAAGCAGGCGGTCATTACCGTCCCGGCCTACTTCAATGACTCTCAAAGACAAGCCACCAAAGACGCtggaaaaatc	SN3_01800240	802289	816693	+	heat shock protein	cds_SN3_01800240-2	806895	807409
3	30	3	3	Sarcocystis neurona	sneu_scaffold00018	809725	155	1	ggcatggacaaggacgacggaaagacaattgcagtgtatgacttgggagggggcacgttcgatatttccatcctggaaatttTGGGCGGCGTGTTCGAGGTGAAGGCGACGAACGGCAACACgtctttgggcggtgaagatttcgaccagaaggt	SN3_01800240	802289	816693	+	heat shock protein	cds_SN3_01800240-3	809669	810477
3	30	3	3	Sarcocystis neurona	sneu_scaffold00001	5453675	119	1	tccagcgagtgaCGGAAGTAGTCCATGCAAAGTTCTTCAAAACGTGCGCGTGAGATGGAAACAGAGTAGTCAATACCttcgtacagcgagtcgatttcaatggtcgcctgcgtgctact	SN3_00101725	5452636	5454627	-	heat shock protein hsp70	cds_SN3_00101725-1	5452636	5454627
3	30	3	3	Sarcocystis neurona	sneu_scaffold00001	5454122	82	1	aaacctgcaATCGTGCCAGCATCTTTTGTGGCTTGGCGCTGAGAATCATTGAAATACGCGGGCACCGTGATAACCGCTTCtt	SN3_00101725	5452636	5454627	-	heat shock protein hsp70	cds_SN3_00101725-1	5452636	5454627
3	30	4	2	Sarcocystis neurona	sneu_scaffold00001	5453615	119	1	acaacttcgcttactgagcgcttgtcagtaccagcgtctttcaacaccTTCTCGACCGGGTCCAGCGAGTGACGGAAGTAGTCCATGCAAAGTTCttcaaaacgtgcgcgtgagatgga	SN3_00101725	5452636	5454627	-	heat shock protein hsp70	cds_SN3_00101725-1	5452636	5454627
3	30	3	2	Sarcocystis neurona	sneu_scaffold00008	3698444	105	1	ggagacatcgaaggtaccaCCGCCAAGATCATACACCAGAACGACGCTTTCCTCCTTCTTGTCAAGACCGTAGGCAATCGCAGCtgctgtgggttcgttgataat	SN3_00801085	3695006	3701757	-	chaperonin protein	cds_SN3_00801085-3	3698398	3698619
3	30	2	2	Sarcocystis neurona	sneu_scaffold00008	3699213	70	1	GGAACAGTGATGACGGCATTTTTCACTTCGCGCCCGAGGAAGTTTTCAGCAGTTTCCTTCATTTTCGTaa	SN3_00801085	3695006	3701757	-	chaperonin protein	cds_SN3_00801085-2	3699211	3699654
3	30	2	2	Sarcocystis neurona	sneu_scaffold00008	3699246	68	1	CCGAGGAAGTTTTCAGCAGTTTCCTTCATTTTCGTAAGAACGATGGCGGAGACTTCCTCAGGAGCAAG	SN3_00801085	3695006	3701757	-	chaperonin protein	cds_SN3_00801085-2	3699211	3699654
3	30	2	2	Sarcocystis neurona	sneu_scaffold00001	5453855	128	1	gagctgatGTCCTTCCCTCTGTTCTTTCTCTTGAAGTCCTGCACACAGAAGTCCACCAGGCGATTGTCGAAGTCCTCGCCTCCtaaatgcgtgtcgcctgccgttgcccgcacctcgaaaatgccgtc	SN3_00101725	5452636	5454627	-	heat shock protein hsp70	cds_SN3_00101725-1	5452636	5454627
3	30	18	12	Toxoplasma gondii	TGME49_chrXI	2227043	136	1	actcaccagatgtggcaaggacttcgaagacgCCGTTGTCAATCACCAGAACGGAGACATCAAAAGTACCACCACCaagatcgtagacgaggatggtcttctcgttcttcttgtccagaccgtacgcaatagcagc	TGME49_311720	2224904	2229209	-	chaperonin protein BiP	cds_TGME49_311720-3	2227049	2227270
3	30	11	7	Toxoplasma gondii	TGME49_chrXII	5586855	125	1	accaatttttccggcgtccttcgtagcttgtctctgagAGTCGTTGAAGTAGGCGGGGACAGTGATGACAGCCTGTTTGACtggacggccgatgtaagcctccgcagtttccttcattttggtca	TGME49_251780	5582429	5588991	-	heat shock protein	cds_TGME49_251780-2	5586857	5587368
3	30	9	7	Toxoplasma gondii	TGME49_chrXI	2227135	119	1	atggtcttctcgttcttCTTGTCCAGACCGTACGCAATAGCAGCAGCGGTCGGCTCGTTGATGATACGgatgacgttcaagccagcaatcgcaccggcgtcctttgtggcctgtcgctg	TGME49_311720	2224904	2229209	-	chaperonin protein BiP	cds_TGME49_311720-3	2227049	2227270
3	30	8	6	Toxoplasma gondii	TGME49_chrXI	2226696	116	1	tttgtcggtgcgcagatccttgtcgtactttttcttcaccaacttgatgAAGTGGTCCATCACGCGCTGGTCGAAATCTTCTCCTCCCAAGTGAGTGTCACCtgcaggcaagtgga	TGME49_311720	2224904	2229209	-	chaperonin protein BiP	cds_TGME49_311720-4	2226153	2226796
3	30	6	6	Toxoplasma gondii	TGME49_chrXI	2227087	134	1	accagaacggagacatcaaaagtaccaccaccaAGATCGTAGACGAGGATGGTCTTCTCGTTCTTCTTGTCCAGACCGTACGCaatagcagcagcggtcggctcgttgatgatacggatgacgttcaagccagc	TGME49_311720	2224904	2229209	-	chaperonin protein BiP	cds_TGME49_311720-3	2227049	2227270
3	30	6	5	Toxoplasma gondii	TGME49_chrVIII	3290504	148	1	ttcttacgcttgaagtcctggacgcagaagtccaccaaacggttgTCGAAATCTTCACCACCAAGATGGGTGTCACCAGCGGTGGCCTTGACTTCAAAGATACCGTCttcgattgtaagcagcgacacatcgaacgtaccgccaccca	TGME49_273760	3288936	3291712	-	heat shock protein HSP70 (HSP70)	cds_TGME49_273760-1	3289228	3291252
3	30	6	5	Toxoplasma gondii	TGME49_chrVIII	3290753	119	1	ccggcaatggtACCAGCATCCTTGGTAGCCTGACGCTGCGAATCGTTGAAGTACGCAGGAACGGTAATGACGGCCTCCTTCACttccttgccgaggtaagcctccgcgatttccttcat	TGME49_273760	3288936	3291712	-	heat shock protein HSP70 (HSP70)	cds_TGME49_273760-1	3289228	3291252
3	30	7	4	Toxoplasma gondii	TGME49_chrXI	2227586	101	1	ccagggacagtgacGACGGCGTTCTTGACTTCCTTGCCGAGGAACTGCTCGGCAGTTTCCTTCATCTTGgtgagaaccatggcggagacttcttcgggcgc	TGME49_311720	2224904	2229209	-	chaperonin protein BiP	cds_TGME49_311720-2	2227587	2228024
3	30	4	4	Toxoplasma gondii	TGME49_chrVIII	3290681	112	1	cagcccttcttgtccagaccatAAGCAATGGCAGCCGCTGTAGGCTCGTTGATAATGCGGAGGACgctgaggccggcaatggtaccagcatccttggtagcctgacgctgcg	TGME49_273760	3288936	3291712	-	heat shock protein HSP70 (HSP70)	cds_TGME49_273760-1	3289228	3291252
3	30	4	4	Toxoplasma gondii	TGME49_chrXII	5586325	85	1	gtcttgccgtcaTCCTTGTCCATTCCAAACGCCAGGGCCGCCGCCGTCGGCTCGTTGATGATTCGGAgaacctccaggccagctg	TGME49_251780	5582429	5588991	-	heat shock protein	cds_TGME49_251780-3	5585598	5586406
3	30	5	3	Toxoplasma gondii	TGME49_chrVIII	3290255	106	1	accgagcgcttgtcaataccagagtccttGAGGACCTTCTCGACGGGCAACAGGGAGTTGCGGAAGTAGTCCATGCAAAGCTCCTCAAAgcgcgcacgagagatag	TGME49_273760	3288936	3291712	-	heat shock protein HSP70 (HSP70)	cds_TGME49_273760-1	3289228	3291252
3	30	3	3	Toxoplasma gondii	TGME49_chrVIII	3290570	137	1	tgggtgtcaccagcggtgGCCTTGACTTCAAAGATACCGTCTTCGATTGTAAGCAGCGACACATCGAACGTACCGCCACCCATGTCGAAGATGAGgacgttcatctcaccgcagcccttcttgtccagaccataagc	TGME49_273760	3288936	3291712	-	heat shock protein HSP70 (HSP70)	cds_TGME49_273760-1	3289228	3291252
3	30	3	3	Toxoplasma gondii	TGME49_chrXI	2227601	149	1	acggcgttcttgacttccttgccgaggaactgctcggcagTTTCCTTCATCTTGGTGAGAACCATGGCGGAGACTTCTTCGGGcgccaggaccttaggttcgcccttgaccatgacacggatgtagggcttgccatccttgttgatgat	TGME49_311720	2224904	2229209	-	chaperonin protein BiP	cds_TGME49_311720-2	2227587	2228024
3	30	3	3	Toxoplasma gondii	TGME49_chrXII	5586868	143	1	gcgtccttcgtagcttgtctctgagagtcgttgaagtaggcgGGGACAGTGATGACAGCCTGTTTGACTGGACGGCCGATGTAAGCCTCCGCAGTTTCCTTCATTTTggtcaagatgaaggcgctgatttgactcggcgagta	TGME49_251780	5582429	5588991	-	heat shock protein	cds_TGME49_251780-2	5586857	5587368
3	30	3	2	Toxoplasma gondii	TGME49_chrXII	5586271	116	1	atctccaaaatcgaaatgTCGAAGGTGCCGCCGCCCAGGTCGTACACCGCAATCGTCTTGCCGTCATCCTTGTCCATTCCAAacgccagggccgccgccgtcggctcgttgatgat	TGME49_251780	5582429	5588991	-	heat shock protein	cds_TGME49_251780-3	5585598	5586406
3	30	2	2	Toxoplasma gondii	TGME49_chrVIII	3290228	116	1	gatccaccaaccaacACAACTTCGCTGACCGAGCGCTTGTCAATACCAGAGTCCTTGAGGACCTTCTCGACgggcaacagggagttgcggaagtagtccatgcaaagctcctcaaa	TGME49_273760	3288936	3291712	-	heat shock protein HSP70 (HSP70)	cds_TGME49_273760-1	3289228	3291252
3	30	2	2	Toxoplasma gondii	TGME49_chrVIII	3290387	167	1	agagagtcaatttcgatggttgcctgagtgctgctagagagagttctcttggtgcgCTCGCACTGGGTACGCAGGCGACGAAGGGCACGGCTGTTGGTGCTGATGTCCTTtccgcggttcttacgcttgaagtcctggacgcagaagtccaccaaacggttgtcgaa	TGME49_273760	3288936	3291712	-	heat shock protein HSP70 (HSP70)	cds_TGME49_273760-1	3289228	3291252
3	30	2	2	Toxoplasma gondii	TGME49_chrXI	2227171	101	1	atagcaGCAGCGGTCGGCTCGTTGATGATACGGATGACGTTCAAGCCAGCAATCGCACCGGCGTCCTTTGTGGCCTGTCGCTGAGCGTCGTTGAAGTAagc	TGME49_311720	2224904	2229209	-	chaperonin protein BiP	cds_TGME49_311720-3	2227049	2227270
3	30	2	2	Toxoplasma gondii	TGME49_chrXII	5586078	177	1	gctcgacagctcgatcttcgccgtctcggctgcctcgcggagacgctgcagCGCGAGCTTGTCCTTCGTCAGGTCGATCCCCTGCGCCTTCTTGAACTCGTCGatcaagtgctgcagaatcttctggtcgaagtcctcgccacccagcgatgtgttcccgttcgtcgccttcacctc	TGME49_251780	5582429	5588991	-	heat shock protein	cds_TGME49_251780-3	5585598	5586406
3	30	2	2	Toxoplasma gondii	TGME49_chrXII	5586166	112	1	ttcttgaactcgtcgatcaagtgctgcagaatcttCTGGTCGAAGTCCTCGCCACCCAGCGATGTGTTCCCGTTCGTCGCCTTCACCTCAAATACacccccgagaatctcca	TGME49_251780	5582429	5588991	-	heat shock protein	cds_TGME49_251780-3	5585598	5586406
3	30	9	9	Plasmodium berghei	berg07	421512	130	1	gattatcaaaatcttcaccacctaaatgggtatcaCCTGCTGTTGCCTTAACTTCAAAAATACCATCTTCAATAGTAAGTAAtgaaacatcaaatgtaccacctcctaaatcgaaaattaaaatattttt
3	30	11	8	Plasmodium berghei	berg09	584455	139	1	ttttttctaaaccaaaagctaaagcagctgcagttggttcattaataattcttaaaACATCAAGCCCTGCAATTTTACCAGCATCTTTTGTTGCTTGcctttgtgaatcattaaaatatgcaggtacagtaataactgc
3	30	10	8	Plasmodium berghei	berg08	746002	144	1	aaaccagtaaaaAATGCTGTTGTTACTGTACCTGCTTATTTTAATGATGCACAAAGACAAGCTACAAAAGATGCTGGTGCAATTGCTGGTTTaaatatagtacgtattattaatgaacccaccgctgctgctttagcttatggt
3	30	8	8	Plasmodium berghei	berg07	421652	149	1	ccttttttatgtaaaccatatgcaataGCTGCTGCAGTTGGTTCATTTATAATTCTCATAACATTTAACCCTGCAATTGTACCAGCatcttttgttgcttgcctttgagaatcattaaaatatgcaggtactgtaataacagcattttt
3	30	8	7	Plasmodium berghei	berg08	745955	127	1	ctatggttttagaaaaaatgaaagaaattgctcaatcattTTTGGGTAAACCAGTAAAAAATGCTGTTGTTACTGTACCTGCttattttaatgatgcacaaagacaagctacaaaagatgctggtgc
3	30	7	7	Plasmodium berghei	berg09	584523	128	1	gcaattttaccagcatcttttgttgcttgcctttgtgaatcattaaaatatGCAGGTACAGTAATAACTGCTTGGTGTACTTTTCTTCCTAAAtaattttcagcagtttctttcattttttctaaaac
3	30	6	6	Plasmodium berghei	berg08	746211	108	1	tattttagttatagataatGGTGTATTTGAAGTATATGCAACAGCAGGAAATACTCATTTAGGAGGTGAAGATTTTGATcaaagagttatggattattttataaaaat
3	30	10	5	Plasmodium berghei	berg08	746170	126	1	atattagtatatgatttgggaGGTGGTACATTTGATGTTTCTATTTTAGTTATAGATAATGGTGTATTTGAAGTatatgcaacagcaggaaatactcatttaggaggtgaagattttgatcaaaga
3	30	5	5	Plasmodium berghei	berg07	421694	151	1	tcatttataattctcataacatttaaccctgcaattGTACCAGCATCTTTTGTTGCTTGCCTTTGAGAATCATTAAAATATGCAGGTACTGTaataacagcattttttatagattttcctaaaaaggcttctgcattttctttcatttttt
3	30	5	4	Plasmodium berghei	berg07	421556	94	1	gccttaACTTCAAAAATACCATCTTCAATAGTAAGTAATGAAACATCAAATGTACCACCTCCTAAATCgaaaattaaaatatttttttctcctt
3	30	4	4	Plasmodium berghei	berg08	746032	127	1	cctgcttattttaatgatgcacaaAGACAAGCTACAAAAGATGCTGGTGCAATTGCTGGTTTAAATATAGTACGTATTATTAATGAACCCACCGCTGCTGCtttagcttatggtttagataaaaaag
3	30	4	4	Plasmodium berghei	berg09	584418	139	1	cctcctaaatcataaacagctataactttgccatcacttttTTCTAAACCAAAAGCTAAAGCAGCTGCAGTTGGTTCATTAATAATTCTtaaaacatcaagccctgcaattttaccagcatcttttgttgcttgccttt
3	30	3	3	Plasmodium berghei	berg08	745856	149	1	ctttattaccatatgaaatagtaaacaatgaaggtaaaccaaatataagagttcaaataaaagacaaacccactactttTGCACCTGAGCAAATTAGTGCTATGGTTTTAGAAAAAATGAAAGAAATTGCTCAATCATTTTTgggtaaa
3	30	3	3	Plasmodium berghei	berg08	746125	119	1	gctgctgctttagcttatggtttagataaaaaagaagaaaCAAGTATATTAGTATATGATTTGGGAGGTGGTACATTTGATgtttctattttagttatagataatggtgtatttgaagt
3	30	3	3	Plasmodium berghei	berg07	421597	147	1	aacatcaaatgtaccacctcctaaatcgaaaattaaaatatttttttctCCTTTTCCTTTTTTATGTAAACCATATGCAATAGCTGCTGCAGTTGGTTCATTtataattctcataacatttaaccctgcaattgtaccagcatcttt
3	30	3	3	Plasmodium berghei	berg07	421808	88	1	tttcctaaaaAGGCTTCTGCATTTTCTTTCATTTTTTGTAAAACCATAGAAGATATTTCTTCAGGATGAAAtaatttcttttcgcctt
3	30	3	2	Plasmodium berghei	berg09	584295	89	1	ttaataaaatattctaatattcttTGATCAAAATCTTCTCCTCCTAAAGATGTATTTCCATTTGTAGCTTTTACCTCAAAAACACCtcc
3	30	2	2	Plasmodium berghei	berg09	584265	116	1	aaatctatattttctttttTTTTAAATTCATTAATAAAATATTCTAATATTCTTTGATCAAAATCTTctcctcctaaagatgtatttccatttgtagcttttacctcaaaaacacc
3	30	14	11	Plasmodium chabaudi	chab08	744550	140	1	gcttatggtttagataaaaaagaagaaacaagtattttagtatacGATTTAGGAGGTGGTACTTTTGATGTTTCTATTTTAGTTATTGATAAtggtgtatttgaagtctatgcaacagcaggtaatactcacttaggagg
3	30	11	10	Plasmodium chabaudi	chab08	744412	160	1	ggtaaacccgtaaaaaatgctgttgttactgtacctgcatatttcaatgatgcacaaAGACAAGCTACAAAAGATGCTGGTGCAATTGCTGGATTAAAtatagtacgtattattaatgaacccaccgctgctgctttagcttatggtttagataaaaaag
3	30	11	9	Plasmodium chabaudi	chab07	769316	150	1	ttttttgtgtaaaccatatgcaatAGCTGCTGCAGTTGGTTCATTTATAATTCTCATAACATTTAATCCTGCAATTGTACCAGCatcttttgttgcttgcctttgagaatcgttaaaatatgcaggtactgtgatgacggcattttttat
3	30	9	9	Plasmodium chabaudi	chab07	769167	143	1	actaaacggttatcaaaatcttcaccacctaaatgggtatcTCCTGCTGTTGCTTTAACTTCGAATATACCATCTTCAATAGTAAgtaatgaaacatcaaaagtaccacctcctaaatcgaaaattaaaatatttttttctcc
3	30	10	8	Plasmodium chabaudi	chab09	1073467	160	1	ttaggaagaaaagtacatcaagcagttattactgtacctGCATATTTTAATGATTCACAAAGGCAAGCCACAAAAGATGCTGGTAAAATtgcaggtctagatgttttaagaattattaatgaaccaactgcagctgctttagcttttggtttagaaaaaa
3	30	9	8	Plasmodium chabaudi	chab08	744583	146	1	attttagtatacgatttaggaggtggtacttttgatgtttctattttagttattgataatGGTGTATTTGAAGTCTATGCAACAGCAGGTAATACTCACTTaggaggtgaagattttgatcaaagagttatggactattttataaa
3	30	8	7	Plasmodium chabaudi	chab07	769218	102	1	gctttaacttcgaatataCCATCTTCAATAGTAAGTAATGAAACATCAAAAGTACCACCTCCTAAATCGAAAATTAAAATatttttttctccttttcctttt
3	30	5	5	Plasmodium chabaudi	chab08	744374	115	1	ttttagaaaaaatgaaagaaattgctcaatCCTTTTTGGGTAAACCCGTAAAAAATGCTGTTGTTACTGTACCtgcatatttcaatgatgcacaaagacaagctacaaaagatgc
3	30	5	5	Plasmodium chabaudi	chab09	1073403	105	1	atattcacctAGTCAAATTGGTGCATGTGTTTTAGAAAAAATGAAAGAAACTGCTGAAAATTACTTaggaagaaaagtacatcaagcagttattactgtacctgc
3	30	5	4	Plasmodium chabaudi	chab09	1073509	118	1	tattttaatgattcacaaaggcaagccACAAAAGATGCTGGTAAAATTGCAGGTCTAGATGTTTTAAGAATTATTAATGAACCAACTGCAGCTgctttagcttttggtttagaaaaaa
3	30	5	4	Plasmodium chabaudi	chab09	1073647	110	1	gtttatgacttaggaggaggtACATTTGATGTTTCAATTTTAGAAATATTAGGAGGTGTTTTTGAGGTAAAagccacaaatggaaatacctctttaggaggagaagattt
3	30	5	4	Plasmodium chabaudi	chab09	1073698	100	1	ggaggtgTTTTTGAGGTAAAAGCCACAAATGGAAATACCTCTTTAGGAGGAGAAGATTTTGATCAAAgaatattagaatattttattgatgaatttaaaa
3	30	4	4	Plasmodium chabaudi	chab07	769016	97	1	aagagaatcaattTCAATTGTTGCTTGAGTTGAAGAAGATAAGGTACGTTTTGCTCTTTCACATTGTGTTCTtaatcttcttaaagctctactattt
3	30	5	3	Plasmodium chabaudi	chab07	769251	140	1	agtaatgaaACATCAAAAGTACCACCTCCTAAATCGAAAATTAAAATATTTTTTTCTCCTTTTCCTTTTTTGTGTAAACCATATGCAATAGCTGCTGCagttggttcatttataattctcataacatttaatcctgcaat
3	30	4	3	Plasmodium chabaudi	chab08	744646	111	1	gtatttgaagtctatgcaacagcaggtAATACTCACTTAGGAGGTGAAGATTTTGATCAAAGAGTTATGGACTATTTtataaaaatgtttaaaaaaaaaaataatatagat
3	30	3	3	Plasmodium chabaudi	chab09	1073431	96	1	gttttagaaaaaATGAAAGAAACTGCTGAAAATTACTTAGGAAGAAAAGTACATCAAGCAGTTATTACTGTacctgcatattttaatgattcacaa
3	30	2	2	Plasmodium chabaudi	chab08	744269	148	1	ctttattaccatatgaaatagtaaacaatgaaggtaaaccaaatatcagagttcaaataaaagacaaacccactacttttgCACCTGAACAAATTAGTGCTATGGTTTTAGAAAAAATGAAAGAAATTGCTCAATCCTTTTTgggtaa
3	30	2	2	Plasmodium chabaudi	chab08	744473	102	1	aagctacaaaagatgctggtgcaattgctggattaaATATAGTACGTATTATTAATGAACCCACCGCTGCTGCTTTAGCTTATGGTTTAGATAAAAAAGaag
3	30	2	2	Plasmodium chabaudi	chab07	768965	138	1	ttcttcaaatctagctctactaactgttacactaTAATCAATACCTTCAAAAAGAGAATCAATTTCAATTGTTGCTTGAGTTGAAGAagataaggtacgttttgctctttcacattgtgttcttaatcttcttaaagc
3	30	2	2	Plasmodium chabaudi	chab07	769479	78	1	aAGGCTTCTGCATTTTCTTTCATTTTTTGTAAAACCATAGAAGAAATTTCTTCAGGGTGAAATAATTTTTTCTCACCT
3	30	19	13	Plasmodium falciparum	Pf3D7_09_v3	738965	124	1	tattttagtatacgatttaGGTGGTGGTACTTTTGATGTTTCTATTCTTGTTATTGACAATGGTGTTTTTGAAGTatatgctactgctggtaatactcatttaggaggtgaagattttgatcaa	PF3D7_0917900	737985	740276	+	heat shock protein 70 (HSP70-2)	cds_PF3D7_0917900-2	738394	740276
3	30	14	11	Plasmodium falciparum	Pf3D7_08_v3	1366841	168	1	ttcaccttttccttttttatctaaaccatatgctatagctgctgcagttggttcattaataattcttaaaACATTTAAACCAGCAATGGCACCTGCATCTTTGGTAGCTTGTCTTTgtgaatcattgaaataagctggaacagtaataacagcatttttaactggttt	PF3D7_0831700	1365467	1367506	-	heat shock protein 70 (HSP70-x)	cds_PF3D7_0831700-1	1365467	1367506
3	30	12	10	Plasmodium falciparum	Pf3D7_09_v3	738791	129	1	tttaggtaaaccagtaaaaaatgcagttgttACTGTCCCTGCTTATTTTAATGATGCTCAAAGACAAGCAACAAAAGAtgctggtactatagctggattgaacattgttcgtattatcaatgaaccaac	PF3D7_0917900	737985	740276	+	heat shock protein 70 (HSP70-2)	cds_PF3D7_0917900-2	738394	740276
3	30	11	9	Plasmodium falciparum	Pf3D7_08_v3	1366678	183	1	ttttaaaatcttgtacacagaagtttactaatttattatcaaaatcttctcctCCTAAATGTGTATCTCCTGAGGTAGCTTTAACTTCAAAAAttccatcttcaagtgttaataaggaaacatcaaatgttcctcctcctaaatcgaaaataagaatattttgttcaccttttccttttttat	PF3D7_0831700	1365467	1367506	-	heat shock protein 70 (HSP70-x)	cds_PF3D7_0831700-1	1365467	1367506
3	30	13	8	Plasmodium falciparum	Pf3D7_08_v3	860988	145	1	aaggtgaaaagaacattttaattttcgacttaggaggaggtacaTTTGATGTATCATTATTAACTATTGAAGATGGTATTTTTGAAGTAAaagctactgctggtgatactcatttaggtggtgaagatttcgataacagattagt	PF3D7_0818900	860384	862417	+	heat shock protein 70 (HSP70)	cds_PF3D7_0818900-1	860384	862417
3	30	10	8	Plasmodium falciparum	Pf3D7_11_v3	1320639	146	1	caagctgtaattacagtaccagcttattttaatgattcacAAAGACAAGCCACAAAAGATGCTGGTAAAATTGCAGGATTagatgttttaagaattattaatgaaccaactgctgccgctttagcatttggattagaaaagagtga	PF3D7_1134000	1320114	1322105	+	heat shock protein 70 (HSP70-3)	cds_PF3D7_1134000-1	1320114	1322105
3	30	9	8	Plasmodium falciparum	Pf3D7_08_v3	860861	136	1	gcttattttaacgattcacaaagacaagctactaaagatgctggtacaattgcaggattAAATGTTATGAGAATTATTAATGAACCTACTGCAGCTGCTATTGCATATGGtttacacaaaaaaggaaaaggtgaaa	PF3D7_0818900	860384	862417	+	heat shock protein 70 (HSP70)	cds_PF3D7_0818900-1	860384	862417
3	30	13	7	Plasmodium falciparum	Pf3D7_09_v3	739012	100	1	ttgttattgacaatggtgtttttgaagtataTGCTACTGCTGGTAATACTCATTTAGGAGGTGAAGATTTTGATCaaagagttatggactattttataaa	PF3D7_0917900	737985	740276	+	heat shock protein 70 (HSP70-2)	cds_PF3D7_0917900-2	738394	740276
3	30	7	7	Plasmodium falciparum	Pf3D7_09_v3	738751	133	1	ctatggttttagaaAAAATGAAAGAAATAGCTCAATCATTTTTAGGTAAACCAGTAAAAAATGCAGTTGTTACTGTccctgcttattttaatgatgctcaaagacaagcaacaaaagatgctggtactatagc	PF3D7_0917900	737985	740276	+	heat shock protein 70 (HSP70-2)	cds_PF3D7_0917900-2	738394	740276
3	30	7	7	Plasmodium falciparum	Pf3D7_08_v3	860793	179	1	aaaaaatgaaagaaaatgctgaagcatttttaggaaaatctataaagaatgctgtcattaccgttccagctTATTTTAACGATTCACAAAGACAAGCTACTAAAGATGCTGGTacaattgcaggattaaatgttatgagaattattaatgaacctactgcagctgctattgcatatggt	PF3D7_0818900	860384	862417	+	heat shock protein 70 (HSP70)	cds_PF3D7_0818900-1	860384	862417
3	30	7	7	Plasmodium falciparum	Pf3D7_11_v3	1320794	127	1	tattgctgtatatgatttaggtggtggtacatttGATATTTCTATTTTAGAAATTTTAAGTGGTGTTTTTGAAGTgaaggctacgaacggtaatacatctttaggaggagaagactttgatcaaaga	PF3D7_1134000	1320114	1322105	+	heat shock protein 70 (HSP70-3)	cds_PF3D7_1134000-1	1320114	1322105
3	30	7	6	Plasmodium falciparum	Pf3D7_08_v3	1366788	191	1	aataaggaaacatcaaatgttcctcctcctaaatcgaaaataagaatattttgttcaccttttccttttttatctAAACCATATGCTATAGCTGCTGCAGTTGGTTCATTAATAATtcttaaaacatttaaaccagcaatggcacctgcatctttggtagcttgtctttgtgaatcattgaaataagctgg	PF3D7_0831700	1365467	1367506	-	heat shock protein 70 (HSP70-x)	cds_PF3D7_0831700-1	1365467	1367506
3	30	6	6	Plasmodium falciparum	Pf3D7_11_v3	1320825	106	1	tttgatatttctattttagaaattttaagtggtgTTTTTGAAGTGAAGGCTACGAACGGTAATACATCTTTAGGAGGAGAAGACTTTGAtcaaagaatattagaat	PF3D7_1134000	1320114	1322105	+	heat shock protein 70 (HSP70-3)	cds_PF3D7_1134000-1	1320114	1322105
3	30	6	5	Plasmodium falciparum	Pf3D7_08_v3	861026	148	1	ggtacatttgatgtatcattattaactattgaagatggtatttttgaaGTAAAAGCTACTGCTGGTGATACTCATTTAGGTGGTGAAGATTTCGATaacagattagtaaatttctgtgttgaagatttcaaaagaaaaaacagaggta	PF3D7_0818900	860384	862417	+	heat shock protein 70 (HSP70)	cds_PF3D7_0818900-1	860384	862417
3	30	5	5	Plasmodium falciparum	Pf3D7_09_v3	738828	104	1	cctgcttattttaatgatGCTCAAAGACAAGCAACAAAAGATGCTGGTACTATAGCTGGATTGAACATTGTTCGTATTATCAATGAACCAACTGCTGCtgcttt	PF3D7_0917900	737985	740276	+	heat shock protein 70 (HSP70-2)	cds_PF3D7_0917900-2	738394	740276
3	30	5	5	Plasmodium falciparum	Pf3D7_09_v3	738915	125	1	ccaactgctgctgctttagcatatggtttagataagaaaGAAGAGACCAGTATTTTAGTATACGATTTAGGTGGTGGTACTTTTGATGTttctattcttgttattgacaatggtgtttttgaagt	PF3D7_0917900	737985	740276	+	heat shock protein 70 (HSP70-2)	cds_PF3D7_0917900-2	738394	740276
3	30	4	4	Plasmodium falciparum	Pf3D7_11_v3	1320585	95	1	gttttaGAAAAAATGAAAGAAACAGCTGAAAATTATTTAGGAAGAAAAGTTCATCAAGCTGTAATTACAGTACCAGCTTATTTTAATGATtcaca	PF3D7_1134000	1320114	1322105	+	heat shock protein 70 (HSP70-3)	cds_PF3D7_1134000-1	1320114	1322105
3	30	4	4	Plasmodium falciparum	Pf3D7_11_v3	1320741	131	1	gaaccaactgctgccgctttagcatttggattagaaaagagtgatggtaaagtTATTGCTGTATATGATTTAGGTGGTGGTACATTTGATATTTCtattttagaaattttaagtggtgtttttgaagtgaa	PF3D7_1134000	1320114	1322105	+	heat shock protein 70 (HSP70-3)	cds_PF3D7_1134000-1	1320114	1322105
3	30	3	3	Plasmodium falciparum	Pf3D7_09_v3	738652	145	1	ctttattaccatatgaaattgtaaataatcaaggcaaaccaaatattaaggtacaaataaaggataaagatactacattTGCTCCTGAACAAATTAGTGCTATGGTTTTAGAAAAAATGAAAGAAATAGCTCAATCATTTTTagg	PF3D7_0917900	737985	740276	+	heat shock protein 70 (HSP70-2)	cds_PF3D7_0917900-2	738394	740276
3	30	3	3	Plasmodium falciparum	Pf3D7_09_v3	738888	120	1	ttgaacattgttCGTATTATCAATGAACCAACTGCTGCTGCTTTAGCATATGGTTTAGATAAGAAagaagagaccagtattttagtatacgatttaggtggtggtacttttgatgtttct	PF3D7_0917900	737985	740276	+	heat shock protein 70 (HSP70-2)	cds_PF3D7_0917900-2	738394	740276
3	30	3	3	Plasmodium falciparum	Pf3D7_08_v3	861176	114	1	gatttatcaaaaaatagtagagccttaAGAAGATTAAGAACACAATGTGAAAGAGCAAAACGTACTTTATCATCATCTACACAAGCTACAATtgaaatagattccttatttgaa	PF3D7_0818900	860384	862417	+	heat shock protein 70 (HSP70)	cds_PF3D7_0818900-1	860384	862417
3	30	2	2	Plasmodium falciparum	Pf3D7_08_v3	1366534	105	1	tataatcgattccatcaaataaagaatcaacttcaATAGTTGCTTGTGCGGATGATGATAATACACGTTTAGCTTTTTCACATTGTGTTCTTAATCTTCTTAAtg	PF3D7_0831700	1365467	1367506	-	heat shock protein 70 (HSP70-x)	cds_PF3D7_0831700-1	1365467	1367506
3	30	2	2	Plasmodium falciparum	Pf3D7_08_v3	1366911	99	1	acatttaaaCCAGCAATGGCACCTGCATCTTTGGTAGCTTGTCTTTGTGAATCATTGAAATAAGCTGGAACAGTAATAACAGCATttttaactggtttt	PF3D7_0831700	1365467	1367506	-	heat shock protein 70 (HSP70-x)	cds_PF3D7_0831700-1	1365467	1367506
3	30	12	10	Plasmodium yoelii	PyYM_07_v1	447399	161	1	ttcaccttttccttttttatgtaaaccatatgcaatagctgctgcagttggttcattaataattctcattacatttaatCCTGCAATAGTACCAGCATCTTTTGTTGCTTGTCTTTGAGAatcattaaaataagcaggtactgtaataacagcatttttta	PYYM_0712000	445962	448010	-	heat shock protein, putative (HSP70)	cds_PYYM_0712000-1	445962	448010
3	30	9	9	Plasmodium yoelii	PyYM_08_v1	857092	156	1	aaccagtaaaaaatgctgttgttactgtacctGCTTATTTTAATGATGCACAAAGACAAGCTACAAAAGATGCTGGTGCAATTGCtggtttaaatatagtacgtattattaatgaacctactgctgctgctttagcatatggtttagataaaaaag	PYYM_0821900	856206	858566	+	heat shock protein 70, putative (HSP70-2)	cds_PYYM_0821900-2	856687	858566
3	30	8	8	Plasmodium yoelii	PyYM_07_v1	447271	148	1	ttatcaaaatcttcaccacctaaatgtgtatctcctgcagttgccttaACTTCAAATATCCCATCTTCAATAGTAAGTAATGAAACATCAAATGTACCACCtcctaaatcgaaaattaatatatttttttcaccttttccttttttat	PYYM_0712000	445962	448010	-	heat shock protein, putative (HSP70)	cds_PYYM_0712000-1	445962	448010
3	30	8	8	Plasmodium yoelii	PyYM_09_v1	621052	136	1	ttttttctaaaccaaaagctaaagcagctgcagttggttcattaataattcttaaaACATCAAGTCCTGCAATTTTACCAGCATCTTTTGTTGCTTGCCTTTgtgaatcattaaaatatgcaggtacagtaataac	PYYM_0915400	619727	621718	-	heat shock protein 70, putative (UIS24)	cds_PYYM_0915400-1	619727	621718
3	30	7	7	Plasmodium yoelii	PyYM_09_v1	621120	128	1	gcaattttaccagcatcttttgttgcttgcctttgtgaatcattaaaatatGCAGGTACAGTAATAACTGCTTGGTGTACTTTTCTTCCTAAAtaattttcagcagtttctttcattttttctaaaac	PYYM_0915400	619727	621718	-	heat shock protein 70, putative (UIS24)	cds_PYYM_0915400-1	619727	621718
3	30	7	6	Plasmodium yoelii	PyYM_09_v1	621046	136	1	catcacttttttctaaaccaaAAGCTAAAGCAGCTGCAGTTGGTTCATTAATAATTCTTAAAACATcaagtcctgcaattttaccagcatcttttgttgcttgcctttgtgaatcattaaaatatgcaggtacagt	PYYM_0915400	619727	621718	-	heat shock protein 70, putative (UIS24)	cds_PYYM_0915400-1	619727	621718
3	30	6	6	Plasmodium yoelii	PyYM_08_v1	857049	119	1	gttttagaaaaaatgaaagaaattgctcaatcattTTTGGGTAAACCAGTAAAAAATGCTGTTGTTACTGTACCTGCttattttaatgatgcacaaagacaagctacaaaagatgctgg	PYYM_0821900	856206	858566	+	heat shock protein 70, putative (HSP70-2)	cds_PYYM_0821900-2	856687	858566
3	30	7	5	Plasmodium yoelii	PyYM_08_v1	857231	144	1	tggtttagataaaaaagaagaaacaagtatattagtatatgatttaggaGGTGGTACATTTGATGTTTCTATTTTAGTTATAGATAATGGTGTATTTGAggtatatgcaacagcaggaaatacccatttaggaggtgaagattt	PYYM_0821900	856206	858566	+	heat shock protein 70, putative (HSP70-2)	cds_PYYM_0821900-2	856687	858566
3	30	5	5	Plasmodium yoelii	PyYM_07_v1	447481	171	1	gcaatagtaccagcatcttttgttgcttgtctttgagaatcattaaaataagcaggtactgtaataacagcattttttatagattttcctAAAAAGGCTTCTGCATTTTCTTTCATTTTTTGTAAAACCATAGaagatatttcttcaggatggaataatttcttttctcct	PYYM_0712000	445962	448010	-	heat shock protein, putative (HSP70)	cds_PYYM_0712000-1	445962	448010
3	30	7	4	Plasmodium yoelii	PyYM_07_v1	447232	155	1	tttcttttaaaatcctcaacacaaaaattaactaaacgattATCAAAATCTTCACCACCTAAATGTGTATCTCCTGCAGTTGCCTTAACTTCAAAtatcccatcttcaatagtaagtaatgaaacatcaaatgtaccacctcctaaatcgaaaat	PYYM_0712000	445962	448010	-	heat shock protein, putative (HSP70)	cds_PYYM_0712000-1	445962	448010
3	30	5	3	Plasmodium yoelii	PyYM_08_v1	857304	101	1	ttagttatagataatggtgtatttgaggtataTGCAACAGCAGGAAATACCCATTTAGGAGGTGAAGATTTCGATcaaagagttatggattattttataaa	PYYM_0821900	856206	858566	+	heat shock protein 70, putative (HSP70-2)	cds_PYYM_0821900-2	856687	858566
3	30	3	3	Plasmodium yoelii	PyYM_08_v1	857340	95	1	acagcaggaaataccCATTTAGGAGGTGAAGATTTCGATCAAAGAGTTATGGATTATTTTATAAAAATGTTTAAAAAaaaaaataatatagatct	PYYM_0821900	856206	858566	+	heat shock protein 70, putative (HSP70-2)	cds_PYYM_0821900-2	856687	858566
3	30	3	3	Plasmodium yoelii	PyYM_07_v1	447055	142	1	cataattcttcaaatctagctctacttacagtaacactaTAATCAATACCTTCAAAAAGAGAATCTATTTCAATTGTAGCTTGTGTAGAAGATGATAAtgtacgttttgctctttcacattgggttcttaatcttcttaatg	PYYM_0712000	445962	448010	-	heat shock protein, putative (HSP70)	cds_PYYM_0712000-1	445962	448010
3	30	3	3	Plasmodium yoelii	PyYM_07_v1	447349	126	1	aatgaaacatcaaatgtaccacctcctaaatcgaaaattaatatatttttttcacctTTTCCTTTTTTATGTAAACCATATGCAATAGCTGCTGCAGTTGGTTCATTAATAATTCTcattacattt	PYYM_0712000	445962	448010	-	heat shock protein, putative (HSP70)	cds_PYYM_0712000-1	445962	448010
3	30	3	3	Plasmodium yoelii	PyYM_09_v1	620902	79	1	attctaatattcTTTGATCGAAATCTTCTCCTCCTAAAGATGTATTTCCATTTGTAGCTTTTACCTCAAAaacacctcc	PYYM_0915400	619727	621718	-	heat shock protein 70, putative (UIS24)	cds_PYYM_0915400-1	619727	621718
3	30	3	2	Plasmodium yoelii	PyYM_08_v1	857143	105	1	aaagacaagctacaaaagatgctggtgcaATTGCTGGTTTAAATATAGTACGTATTATTAATGAACCTACTGCTGCTGCTTTAGCATATGGTTTAGATAAAAAag	PYYM_0821900	856206	858566	+	heat shock protein 70, putative (HSP70-2)	cds_PYYM_0821900-2	856687	858566
3	30	3	2	Plasmodium yoelii	PyYM_07_v1	447114	87	1	agaatctatttcaattgtagcTTGTGTAGAAGATGATAATGTACGTTTTGCTCTTTCACATTGGGTTCTTAATCTTCTTAAtgctct	PYYM_0712000	445962	448010	-	heat shock protein, putative (HSP70)	cds_PYYM_0712000-1	445962	448010
3	30	2	2	Plasmodium yoelii	PyYM_08_v1	857021	73	1	attTGCACCTGAACAAATTAGTGCTATGGTTTTAGAAAAAATGAAAGAAATTGCTCAATCATTTTTgggtaaa	PYYM_0821900	856206	858566	+	heat shock protein 70, putative (HSP70-2)	cds_PYYM_0821900-2	856687	858566
3	30	2	2	Plasmodium yoelii	PyYM_09_v1	620955	77	1	gtaGCTTTTACCTCAAAAACACCTCCTAATATTTCTAAAATTGAAACATCAAATGTACCTCCTCCTAAATCataaac	PYYM_0915400	619727	621718	-	heat shock protein 70, putative (UIS24)	cds_PYYM_0915400-1	619727	621718
3	30	2	2	Plasmodium yoelii	PyYM_09_v1	620989	106	1	ctaaaattgaaacatcaAATGTACCTCCTCCTAAATCATAAACAGCTATAACTTTACCATCACTTTTTTCTAAACCAAAAGCTAAAGCAGCtgcagttggttcatt	PYYM_0915400	619727	621718	-	heat shock protein 70, putative (UIS24)	cds_PYYM_0915400-1	619727	621718
3	30	12	10	Babesia bovis	AAXT01000001	2152407	159	1	gttgtcgaagtcttcaccaccaaggtgggtgtcaccagcggtggcctTGACTTCGAAGATACCGTCTTCAATGGTAAGGATTGACACATCGAAAGTACCACCACCaagatcgaagatgagtacgttcttctcttcagatcccttcttgtccaaaccgta	BBOV_III010010	2151085	2153346	-	dnaK protein	cds_BBOV_III010010-2	2151168	2153111
3	30	10	9	Babesia bovis	AAXT01000001	1696590	134	1	ggttcgttgatgatgcgtacaacttcaagaccggcaatggcaccaGCATCCTTGGTTGACTGACGCTGGGCGTCGTTGAAGTATGCAGgcacagtgataatggccttgtgtacctcctttcccaaatagttttc	BBOV_III007800	1695221	1697453	-	heat shock protein 70 precursor, putative	cds_BBOV_III007800-2	1695248	1697109
3	30	12	8	Babesia bovis	AAXT01000001	2152542	144	1	agatcccttcttgtccaaaccgtaggcaatggcgGCAGCGGTGGGTTCGTTGATGATACGCATAACGTTGAGACCagcaatggtaccagcgtccttggtagcctgcctctgggagtcgttgaagtaggcgggtacggtgatgac	BBOV_III010010	2151085	2153346	-	dnaK protein	cds_BBOV_III010010-2	2151168	2153111
3	30	8	7	Babesia bovis	AAXT01000001	2152579	155	1	gcggtgggttcgttgatgatacgcataacgttgagaccagcaatggtaccaGCGTCCTTGGTAGCCTGCCTCTGGGAGTCGTTGAAGTAGGCGGGTACGGTGATGACggcatcctttacggtcttacccaggtacagctcggcaatttccttcat	BBOV_III010010	2151085	2153346	-	dnaK protein	cds_BBOV_III010010-2	2151168	2153111
3	30	11	6	Babesia bovis	AAXT01000004	776778	87	1	ttggtagccttaaccTCAAAAACACCACCAAGGATCTCCAATATTGAAATGTCAAAAGTACCACCACCTAAATCatatacagcgata	BBOV_IV003490	775437	777727	-	heat shock protein 70	cds_BBOV_IV003490-1	775565	777529
3	30	5	5	Babesia bovis	AAXT01000001	1696439	102	1	gtgggtgtcaccggcagtaccgatgACTTCGAAGACACCAGAGTCAAGCATAAGGACTGATACATCGAAAGTACCACCACCaagatcatatacaaggatatt	BBOV_III007800	1695221	1697453	-	heat shock protein 70 precursor, putative	cds_BBOV_III007800-2	1695248	1697109
3	30	4	4	Babesia bovis	AAXT01000001	1696707	74	1	tttcccAAATAGTTTTCGGCTATTTGTTTCATCTTTTTAAGCACCATAGCACTAATTTCCTCAGGTGCAtactc	BBOV_III007800	1695221	1697453	-	heat shock protein 70 precursor, putative	cds_BBOV_III007800-2	1695248	1697109
3	30	4	4	Babesia bovis	AAXT01000001	2152353	186	1	gttctttccgttgttgatcctcatgaagtcacgcacacagtgctcaacgagcaaGTTGTCGAAGTCTTCACCACCAAGGTGGGTGTCACCAGCGGTGGCCTTGACTTCGAAGATaccgtcttcaatggtaaggattgacacatcgaaagtaccaccaccaagatcgaagatgagtacgttcttctc	BBOV_III010010	2151085	2153346	-	dnaK protein	cds_BBOV_III010010-2	2151168	2153111
3	30	3	3	Babesia bovis	AAXT01000004	776817	80	1	aatattgaaatgTCAAAAGTACCACCACCTAAATCATATACAGCGATAGTCTTTCCGTCATTTTTCTCAAGaccgaaagc	BBOV_IV003490	775437	777727	-	heat shock protein 70	cds_BBOV_IV003490-1	775565	777529
3	30	3	3	Babesia bovis	AAXT01000004	776947	79	1	caattttGCCAGCGTCCTTGGTAGCCTGCCTCTGTGAGTCGTTGAAATATGCAGGCACAGTAATAACAGCCTtagttac	BBOV_IV003490	775437	777727	-	heat shock protein 70	cds_BBOV_IV003490-1	775565	777529
3	30	3	3	Babesia bovis	AAXT01000001	1696371	107	1	ccatgcttctttttgaagatCTTGATAAAGTGGTCCATGACTCGCCTGTCAAAGTCTTCACCACCAAGGTGGGTGTCACCggcagtaccgatgacttcgaagacacc	BBOV_III007800	1695221	1697453	-	heat shock protein 70 precursor, putative	cds_BBOV_III007800-2	1695248	1697109
3	30	3	3	Babesia bovis	AAXT01000001	1696555	93	1	ccctgtctatACCATATGCAATAGCGGCAGCGGTGGGTTCGTTGATGATGCGTACAACTTCAAGACCGGCAATggcaccagcatccttggttg	BBOV_III007800	1695221	1697453	-	heat shock protein 70 precursor, putative	cds_BBOV_III007800-2	1695248	1697109
3	30	4	2	Babesia bovis	AAXT01000001	2152191	99	1	acacattTCCTCGAAACGAGCACGGCTGATGGTAGTGTTGTAGTCAATACCTTCGAAGAGGGAGTCGAGTTCaatggtggcctgggtagagctggaaag	BBOV_III010010	2151085	2153346	-	dnaK protein	cds_BBOV_III010010-2	2151168	2153111
3	30	2	2	Babesia bovis	AAXT01000004	776733	132	1	agaatgcgctggtcaaagtcctcaccaccgAGAGAAGTATTGCCGTTGGTAGCCTTAACCTCAAAAACACCACCaaggatctccaatattgaaatgtcaaaagtaccaccacctaaatcatatacagcgata	BBOV_IV003490	775437	777727	-	heat shock protein 70	cds_BBOV_IV003490-1	775565	777529
3	30	2	2	Babesia bovis	AAXT01000001	2152215	110	1	gctgatggtagtgttgTAGTCAATACCTTCGAAGAGGGAGTCGAGTTCAATGGTGGCCTGGGTAGAGCTGGAAAGCACACGCTTAGCACGCTCacagtgggtcctgagac	BBOV_III010010	2151085	2153346	-	dnaK protein	cds_BBOV_III010010-2	2151168	2153111
3	30	12	10	Babesia microti	FO082874	2205732	155	1	ctcggtcagacagttaaaaatgccgttgtgacagttcctgcatattttaatgatgcccagcgcCAAGCTACCAAAGATGCAGGTCAAATTGCTGGTTTGAATGTattacgtatactcaatgaacccacagccgctgctattgcttatggtcttga	BBM_III06050	2205203	2207516	+	unspecified product	cds_BBM_III06050-4	2205621	2206521
3	30	11	10	Babesia microti	FO082871	920020	95	1	gtctttcccaaataagattctgcaaTTTCCTTCATCTTGGTGAGGACCATAGAAGATATTTCCTCTGGgtggaaggatttagtttcaccctgaaa	BBM_I02545	918501	920435	-	unspecified product	cds_BBM_I02545-1	918501	920435
3	30	12	8	Babesia microti	FO082874	2205909	121	1	attttggtctatgatctcggtGGTGGTACTTTTGATGTTTCCCTACTTACAATTGACAACGGTGTATTTGAAGTcatagcgacatcaggagatactcacctcggcggtgaagattttgatc	BBM_III06050	2205203	2207516	+	unspecified product	cds_BBM_III06050-4	2205621	2206521
3	30	11	8	Babesia microti	FO082871	919825	187	1	ccaccgcccaaatcgaaaatcaacacatttttttcagaagtacctttcttgtccataccataggcaattgcggcaGCAGTTGGTTCATTGATAATACGCATAACATTTAACCCAGCAATggtaccagcgtccttagtggcctgtcgttgagaatcgttaaaataagcgggtacagtgataacagcat	BBM_I02545	918501	920435	-	unspecified product	cds_BBM_I02545-1	918501	920435
3	30	5	5	Babesia microti	FO082874	2205957	96	1	acaattgacaacGGTGTATTTGAAGTCATAGCGACATCAGGAGATACTCACCTCGGCGGTGAAGATTTTGATCgtaatgttatggaccattttata	BBM_III06050	2205203	2207516	+	unspecified product	cds_BBM_III06050-4	2205621	2206521
3	30	6	4	Babesia microti	FO082874	2205804	147	1	aaagatgcaggtcaaattgctggtttgaatgtattacGTATACTCAATGAACCCACAGCCGCTGCTATTGCTTATGGTCTtgacaataaggatgaagaaaaaaatattttggtctatgatctcggtggtggtacttttgatgtttcc	BBM_III06050	2205203	2207516	+	unspecified product	cds_BBM_III06050-4	2205621	2206521
3	30	6	3	Babesia microti	FO082874	2205861	123	1	gccgctgctattgcttatggtcttgacaataaggatgaagaaaaAAATATTTTGGTCTATGATCTCGGTGGTGGTACTTTTGATGTttccctacttacaattgacaacggtgtatttgaagtc	BBM_III06050	2205203	2207516	+	unspecified product	cds_BBM_III06050-4	2205621	2206521
3	30	3	3	Babesia microti	FO082871	919719	84	1	gaccaatCTGTTGTCAAAGTCCTCACCGCCCAAGTGGGTATCACCTTGTGTGGCCTTTACCTCAAAAATGCCatcttcgatagt	BBM_I02545	918501	920435	-	unspecified product	cds_BBM_I02545-1	918501	920435
3	30	2	2	Babesia microti	FO082871	919918	94	1	atacgcataACATTTAACCCAGCAATGGTACCAGCGTCCTTAGTGGCCTGTCGTTGAGAATCGTTAAAATAAGCGGGTACAGTGATAACAGCat	BBM_I02545	918501	920435	-	unspecified product	cds_BBM_I02545-1	918501	920435
3	30	2	2	Babesia microti	FO082874	2920854	116	1	aagaaTGATGGTAAAACAATTGCAGTATATGATTTGGGCGGTGGCACCTTCGATATCTCTATCCTGGAGATATTGGGCGGTGTGTTTGAAGTaaaagcaactaatggaaacacttc	BBM_III08040	2920179	2922342	+	unspecified product	cds_BBM_III08040-1	2920179	2921430
3	30	2	2	Babesia microti	FO082874	2920914	89	1	atcctggagatattgGGCGGTGTGTTTGAAGTAAAAGCAACTAATGGAAACACTTCATTGGGGGGCGAAGACTTTGACCAGcgcatact	BBM_III08040	2920179	2922342	+	unspecified product	cds_BBM_III08040-1	2920179	2921430
3	30	11	11	Theileria annulata	CR940348	1671452	147	1	catgaaatcgcggacacagtgttcgaccaagaggttgTCGAAATCTTCTCCTCCCAAGTGGGTATCACCTGCTGTGGCCTTGActtcgaagataccgtcttctattgtcaatatgctaacatcgaaggttccacctcccaaatcgaa	TA11610	1670249	1672189	-	heat shock 70 kDa protein	cds_TA11610-1	1670249	1672189
3	30	8	6	Theileria annulata	CR940353	1357191	182	1	aacacaccgctgtcgaggctcaaaagtgacacgtcgaaggtgccacctccgagatcgtaaacaaggatattactctcctcgttagttttgtcaatACCATATGCTATTGCTGCTGCTGTTGGCTCGTTAATAATTCTAATAACATCCAGGCCTGCAATtgttcctgcatcttttgtcgactg	TA10500	1355825	1358042	-	heat-shock (HSP70 homologue) protein, putative	cds_TA10500-3	1356649	1357680
3	30	7	6	Theileria annulata	CR940348	488086	182	1	caaattggagcgtatattttagcaaagatgaaggagacagcagaatcttacttgggtagaacagtgtcaaaagctgttatcacagtcCCAGCATATTTCAATGACTCACAGAGACAAGCAACAAAAGAcgcaggcaagattgcaggtttggaggtcctgcgtataattaacgagcccacagc	TA14920	487582	489627	+	heat shock protein HSP70 homologue, putative	cds_TA14920-1	487582	489627
3	30	5	4	Theileria annulata	CR940348	1671624	128	1	cccttcttatctaaaccgtatgctatggctgctgctGTTGGTTCGTTAATAATCCTCATGACGTTCAGTCCTGCAATTGTTCCTGCATCTTTggttgcttgtctttgtgagtcattgaagtatgctgg	TA11610	1670249	1672189	-	heat shock 70 kDa protein	cds_TA11610-1	1670249	1672189
3	30	4	4	Theileria annulata	CR940353	1357096	77	1	ttttttgCTTGAATATATTGATGAAGTGGTCCATTACTCTACGGTCAAAGTCTTCTCCTCCCAAGTGTGTGTCtccg	TA10500	1355825	1358042	-	heat-shock (HSP70 homologue) protein, putative	cds_TA10500-3	1356649	1357680
3	30	4	3	Theileria annulata	CR940348	1671504	116	1	cccaagtgggtatcacctgctgtggccttgacttcgaagataccgtcTTCTATTGTCAATATGCTAACATCGAAGGTTCCACCTCCCAAatcgaatatcaaaacgttcttttcgcc	TA11610	1670249	1672189	-	heat shock 70 kDa protein	cds_TA11610-1	1670249	1672189
3	30	2	2	Theileria annulata	CR940348	488272	179	1	gcactggctttcggaatggataagaatgacggaaaaacaattgcagtgtatgacttgggtggggggacatttgatgtgagcATTTTGGAGATTCTGGGCGGCGTGTTTGAAGTGAAGGCGACAAACGGtaacacttcgctgggaggtgaagactttgaccagaggatcctgaattacct	TA14920	487582	489627	+	heat shock protein HSP70 homologue, putative	cds_TA14920-1	487582	489627
3	30	2	2	Theileria annulata	CR940348	1671678	73	1	ctCATGACGTTCAGTCCTGCAATTGTTCCTGCATCTTTGGTTGCTTGTCTTTGTGAGTCATTGAAGTATGCTG	TA11610	1670249	1672189	-	heat shock 70 kDa protein	cds_TA11610-1	1670249	1672189
3	30	2	2	Theileria annulata	CR940353	1357347	101	1	attgttcctgcatcttttgtcgaCTGTCTCTGGGAGTCATTGAAGTATGCTGGTACTGTAATGATTGCCTTCTTcacctcctttcccaaatacgcttctgc	TA10500	1355825	1358042	-	heat-shock (HSP70 homologue) protein, putative	cds_TA10500-3	1356649	1357680
3	30	2	2	Theileria annulata	CR940353	1357386	120	1	ttgaagtatgctggtactgtaatgattgccttcttcacctccttTCCCAAATACGCTTCTGCCAATGATTTCATTCTTGACAACACCATTGCGCTGATTTCCTCTGGTGCgtattccttc	TA10500	1355825	1358042	-	heat-shock (HSP70 homologue) protein, putative	cds_TA10500-3	1356649	1357680
3	30	15	12	Theileria equi	CP001669	235210	148	1	ttaaggatgctgtcattactgttcctgcctacttcAATGATTCTCAACGTCAAGCTACCAAGGATGCTGGTACCATTGCTggattaaatgttatgagaattatcaatgaaccaaccgcagctgctatcgcttacggtttggacaaaaa	BEWA_018760	234795	236720	+	heat shock protein 70	cds_BEWA_018760-1	234795	236720
3	30	16	11	Theileria equi	CP001669	235378	123	1	tcttgatttttgatctaggtggtggtacctttGATGTTAGTATTTTAACCATTGAAGACGGTATTTTTGAAGTAAaggccactgctggtgatactcatttgggaggtgaagattttgataatc	BEWA_018760	234795	236720	+	heat shock protein 70	cds_BEWA_018760-1	234795	236720
3	30	12	10	Theileria equi	CP001670	1914518	131	1	cttgtcaataccataagcaatagcagcagcagttggttcgtttATGATACGGATGACATCCAACCCAGCAATAGTACCGGCATCTTTtgtagcctgacgttgagaatcattgaaatatgcagggacagtga	BEWA_009450	1913213	1915174	-	heat shock protein 70kD, putative	cds_BEWA_009450-1	1913213	1915174
3	30	12	9	Theileria equi	CP001669	1850028	129	1	tccaaaggccaaagcggcagcagttggctcgttgataattctgagtACATCCAGGCCAGCAATCTTACCAGCATCTTTGGTGGCTTGacgttgagaatcgttaaagtaggcagggacagtaatgacagc	BEWA_026430	1848638	1850645	-	DnaK family member protein	cds_BEWA_026430-1	1848672	1850645
3	30	10	7	Theileria equi	CP001669	235418	104	1	tattttaaccattgaagacggtatttttgaagtaaagGCCACTGCTGGTGATACTCATTTGGGAGGTGAAGATTTTGATaatcttttggttgaacattgtgtcc	BEWA_018760	234795	236720	+	heat shock protein 70	cds_BEWA_018760-1	234795	236720
3	30	8	7	Theileria equi	CP001670	1914421	80	1	caacaacttcaAAAACACCAGAATCCAACAAAAGCAAGGAAACATCGAATGTACCACCACCCAAATCGtaaaccaagata	BEWA_009450	1913213	1915174	-	heat shock protein 70kD, putative	cds_BEWA_009450-1	1913213	1915174
3	30	7	7	Theileria equi	CP001669	1849957	101	1	aaaactGAAATATCAAATGTACCACCACCCAAATCGTATACTGCGATTGTCTTTCCATCATGCTTatcaagtccaaaggccaaagcggcagcagttggctc	BEWA_026430	1848638	1850645	-	DnaK family member protein	cds_BEWA_026430-1	1848672	1850645
3	30	5	5	Theileria equi	CP001669	1849912	105	1	tttccatttgtggcctttACCTCAAATACACCGCCAAGAATTTCCAAAACTGAAATATCAAATGTACCACCACCcaaatcgtatactgcgattgtctttccatca	BEWA_026430	1848638	1850645	-	DnaK family member protein	cds_BEWA_026430-1	1848672	1850645
3	30	4	4	Theileria equi	CP001669	235158	131	1	atggttttgatcaaaatgaaggagattgctgaggccTACTTGGGTAAAACTATTAAGGATGCTGTCATTACTGTTCCTGCCTACTTcaatgattctcaacgtcaagctaccaaggatgctggtaccattgc	BEWA_018760	234795	236720	+	heat shock protein 70	cds_BEWA_018760-1	234795	236720
3	30	4	4	Theileria equi	CP001669	235252	107	1	ctcaacgtcAAGCTACCAAGGATGCTGGTACCATTGCTGGATTAAATGTTATGAGAATTATCAATGAACCAACCGCAGCTGCTATCGCTTACGGTTTGGAcaaaaag	BEWA_018760	234795	236720	+	heat shock protein 70	cds_BEWA_018760-1	234795	236720
3	30	4	4	Theileria equi	CP001669	1849868	91	1	actgcagaatcctcTGATCGAAATCTTCACCTCCAAGAGAAGTGTTTCCATTTGTGGCCTTTACCTCAAATACACCgccaagaatttccaa	BEWA_026430	1848638	1850645	-	DnaK family member protein	cds_BEWA_026430-1	1848672	1850645
3	30	3	3	Theileria equi	CP001670	1914324	117	1	agatctatgttatgcttattcttgatcaatttgacaAAGTGATCCATTACTCTACGATCGAAATCTTCACCCCCCAAATGagtatcaccgccggtaccaacaacttcaaaaacacca	BEWA_009450	1913213	1915174	-	heat shock protein 70kD, putative	cds_BEWA_009450-1	1913213	1915174
3	30	2	2	Theileria equi	CP001669	1849999	113	1	gcgattgtctttccatcatgcTTATCAAGTCCAAAGGCCAAAGCGGCAGCAGTTGGCTCGTTGATaattctgagtacatccaggccagcaatcttaccagcatctttggtggc	BEWA_026430	1848638	1850645	-	DnaK family member protein	cds_BEWA_026430-1	1848672	1850645
3	30	2	2	Theileria equi	CP001669	1850089	118	1	atcttaccagcatctttggtggcttgacgttgagaaTCGTTAAAGTAGGCAGGGACAGTAATGACAGCCTTGCCAACCTTTCTGCCaaggtaagcctcggcggtttccttcatcttgg	BEWA_026430	1848638	1850645	-	DnaK family member protein	cds_BEWA_026430-1	1848672	1850645
3	30	8	8	Theileria orientalis	AP011947	1750644	114	1	tggagatactgggaggaGTGTTTGAAGTTAAGGCGACGAACGGGAACACGTCGCTGGGAGGAGAAGACTTTGACCaagtgatactgaagtacctggtcgacgagtttaagaaga	TOT_020000812	1749848	1752502	+	heat shock protein 70 precursor	cds_TOT_020000812-1	1749848	1751894
3	30	9	7	Theileria orientalis	AP011947	277010	134	1	tcagtgaaggacgtagtcatcacagtgccagCCTACTTCAACGACTCGCAGCGCCAGGCGACGAAGGATGCAGGAAccatagcaggcctgaacgtgatgagaatcatcaatgagccgactgcagcagcaatagc	TOT_020000137	276599	278545	+	heat shock protein	cds_TOT_020000137-1	276599	278545
3	30	6	5	Theileria orientalis	AP011949	501824	206	1	ggaggaggcacgtttgacgtgtcactcttgagtctggacagcggagtcttcgaagtcatcgcgacgggaggagacacgcaccTGGGAGGAGAGGACTTTGACAGGAGAGTCATGGACCACTTCATcaaaatcttcaaaacgaagactgggcttaacgtcagagatgacaagagagcactgcagaagctgaggaaggaagtggaagc	TOT_040000236	500884	503095	+	heat-shock protein HSP70	cds_TOT_040000236-3	501384	503095
3	30	6	4	Theileria orientalis	AP011947	277226	132	1	ctgacgatagaagacggaATCTTCGAGGTCAAGGCCACGGCAGGAGACACGCACCTGGGAGGAGAGGACTTCGAcaacctgctggtggagcattgcgtgcgtgacttcatgcgcctcaacaacggaaagaac	TOT_020000137	276599	278545	+	heat shock protein	cds_TOT_020000137-1	276599	278545
3	30	3	3	Theileria orientalis	AP011949	501641	137	1	gttaaaaaggcaatcatcACAGTGCCAGCGTACTTCAACGACTCGCAGCGCCAGTCGACGAAGGACGCAGGAACAATAGCAGGATTggaagtcatcaggatcatcaacgagcctacggcagcagcaatagcgtacgg	TOT_040000236	500884	503095	+	heat-shock protein HSP70	cds_TOT_040000236-3	501384	503095
3	30	3	3	Theileria orientalis	AP011949	501692	96	1	cagtcgacgaaggacgcaggaacaaTAGCAGGATTGGAAGTCATCAGGATCATCAACGAGCCTACggcagcagcaatagcgtacggaatagacaag	TOT_040000236	500884	503095	+	heat-shock protein HSP70	cds_TOT_040000236-3	501384	503095
3	30	3	2	Theileria orientalis	AP011947	277064	95	1	caggcgacgAAGGATGCAGGAACCATAGCAGGCCTGAACGTGATGAGAATCATCAATGAGCCGACTGCAGCAGCaatagcatacggccttgacaa	TOT_020000137	276599	278545	+	heat shock protein	cds_TOT_020000137-1	276599	278545
3	30	2	2	Theileria orientalis	AP011949	501559	147	1	gaaggagtacgcacctgaggagatcagcgcaatggtgttgaccaggatgaagtcgctgGCAGAAGCGTACCTGGGAAAGGAAGTTAAAAAGGCAATCATCACAGTGCCAGCGTACTTCAAcgactcgcagcgccagtcgacgaagga	TOT_040000236	500884	503095	+	heat-shock protein HSP70	cds_TOT_040000236-3	501384	503095
3	30	2	2	Theileria orientalis	AP011947	277397	164	1	cactgcgaacgcgcaAAGAGAGTACTCTCGAGCTCGACGCAGGCAACAATAGAGCTGGACTCATTGTACGAGGGCATTGACTACaacaccacgatcagcagagcaaggttcgaggagctgtgtaacgagaagttcagaagcacgctggtgccagtggagaaggc	TOT_020000137	276599	278545	+	heat shock protein	cds_TOT_020000137-1	276599	278545
3	30	2	2	Theileria orientalis	AP011947	277448	159	1	gagctggactcattgtacgagggcattgactacaacaccacgatcagCAGAGCAAGGTTCGAGGAGCTGTGTAACGAGAAGTTCAGAAGCACGCTGGTGCCAGTGGAGAAGGCGcttgagtcatcaggacttgacaagaggagcatccacgaggtggtg	TOT_020000137	276599	278545	+	heat shock protein	cds_TOT_020000137-1	276599	278545
3	30	2	2	Theileria orientalis	AP011947	1750443	84	1	aggcagtgaTAACAGTGCCAGCATACTTCAACGACTCGCAGAGACAGGCGACGAAAGACGCAGGAAAAATAGCAGGACTggaag	TOT_020000812	1749848	1752502	+	heat shock protein 70 precursor	cds_TOT_020000812-1	1749848	1751894
3	30	11	9	Theileria parva	AAGK01000002	301203	147	1	ttcgatttgggtggtggtaccttcgatgttagcatattgaccatagaagatggTATCTTCGAAGTCAAGGCCACAGCAGGTGATACTCACTTGGGTGGagaagactttgacaacctcttggtcgagcactgtgtccgcgacttcatg	TP02_0148	300612	302555	+	heat shock protein 70	cds_TP02_0148-1	300612	302555
3	30	10	8	Theileria parva	AAGK01000002	301181	129	1	cggtgagaagaacgttttaatattcGATTTGGGTGGTGGTACCTTCGATGTTAGCATATTGACCATAGAagatggtatcttcgaagtcaaggccacagcaggtgatactcacttgggtggagaagactt	TP02_0148	300612	302555	+	heat shock protein 70	cds_TP02_0148-1	300612	302555
3	30	7	7	Theileria parva	AAGK01000004	1354518	111	1	gacatctaggcctgcaattgttCCTGCGTCCTTCGTGGACTGCCTCTGAGAGTCGTTGAAGTAGGCTGGGACTGTGATaattgccttcttgacctccttgcctaaataggc	TP04_0683	1353002	1355246	-	heat shock protein 70, putative	cds_TP04_0683-3	1353836	1354867
3	30	9	6	Theileria parva	AAGK01000004	1354463	142	1	tcttgtcaataccgtaggctATTGCTGCTGCTGTTGGCTCATTAATGATCCTGATGACATCTAGGCCTGCAATTGttcctgcgtccttcgtggactgcctctgagagtcgttgaagtaggctgggactgtgataattgcctt	TP04_0683	1353002	1355246	-	heat shock protein 70, putative	cds_TP04_0683-3	1353836	1354867
3	30	7	6	Theileria parva	AAGK01000002	301037	127	1	cgtcatcaccgttccagcctacttcaacGACTCTCAAAGACAAGCAACCAAGGACGCCGGAACCATAGCCGGActcaatgtcatgaggatcatcaacgagccaactgcagcagccatagcctacggt	TP02_0148	300612	302555	+	heat shock protein 70	cds_TP02_0148-1	300612	302555
3	30	6	6	Theileria parva	AAGK01000004	1354284	102	1	tttctgcttgaagagcttaatgaagtggtccatGACTCTGCGGTCAAAGTCTTCTCCTCCCAAGTGTGTGTCTCCgcccgtcgcaatgacttcaaagacacc	TP04_0683	1353002	1355246	-	heat shock protein 70, putative	cds_TP04_0683-3	1353836	1354867
3	30	5	5	Theileria parva	AAGK01000002	300986	119	1	caagatgaaggaaatagccgaagcctttttgggaaagagcGTCAAGGACGTCGTCATCACCGTTCCAGCCTACTTCAACGACTCTCAaagacaagcaaccaaggacgccggaaccatag	TP02_0148	300612	302555	+	heat shock protein 70	cds_TP02_0148-1	300612	302555
3	30	5	5	Theileria parva	AAGK01000002	1506908	182	1	gctgtgggctcgttaattatacgcaatacttccaagcctgcAATCTTACCGGCGTCTTTTGTAGCTTGTCTCTGAGAGTCGTTGAAATACGCTGGAACTGTGATAACAGCttttgaaactgttctacccaagtacgactccgcggtctccttcatctttgctaaaatatacgctccgatttg	TP02_0753	1505548	1507763	-	heat shock protein 70, putative	cds_TP02_0753-1	1505548	1507593
3	30	5	4	Theileria parva	AAGK01000002	1506902	82	1	GCAGCAGCTGTGGGCTCGTTAATTATACGCAATACTTCCAAGCCTGCAATCTTACCGGCGTCTTTTGTAGCTTGtctctgag	TP02_0753	1505548	1507763	-	heat shock protein 70, putative	cds_TP02_0753-1	1505548	1507593
3	30	4	4	Theileria parva	AAGK01000004	1354303	125	1	atgaagtggtccatgactctgcggTCAAAGTCTTCTCCTCCCAAGTGTGTGTCTCCGCCCGTCGCAATGACTTCAAAGACACCgctgtcgaggctcaaaagtgatacgtcgaaggtaccacctcc	TP04_0683	1353002	1355246	-	heat shock protein 70, putative	cds_TP04_0683-3	1353836	1354867
3	30	4	4	Theileria parva	AAGK01000002	301068	105	1	tctcaaagacaagCAACCAAGGACGCCGGAACCATAGCCGGACTCAATGTCATGAGGATCATCAACGAGCCAACTGCagcagccatagcctacggtttagataag	TP02_0148	300612	302555	+	heat shock protein 70	cds_TP02_0148-1	300612	302555
3	30	3	3	Theileria parva	AAGK01000002	300930	111	1	ttccaaggtgaaaagaagaccttccacgcagaggagatatcctCCATGGTCCTTACCAAGATGAAGGAAATAGCCGAAGCCTTTTTGGGAAAGAGcgtcaaggacgtcgtc	TP02_0148	300612	302555	+	heat shock protein 70	cds_TP02_0148-1	300612	302555
3	30	3	3	Theileria parva	AAGK01000002	301393	116	1	taaggagactaaggacccactgtgaaCGTGCAAAGAGAGTACTCTCAAGCTCAACCCAGGCCACCATTGAActcgactctctatacgagggcattgactacaacaccaccattagc	TP02_0148	300612	302555	+	heat shock protein 70	cds_TP02_0148-1	300612	302555
3	30	3	3	Theileria parva	AAGK01000002	1506705	199	1	tcttcttgaactcgtcaaccaagaaaTTCAGGATCCTCTGGTCAAAGTCTTCACCACCTAGTGAAGTGTTACCGTTTGTGGCCTTAACTTCAAACACaccgcccaaaatctccaaaatactcacatcaaacgtaccacctcccaagtcgtacactgcaattgtctttccgtcattcttatccattccaaaggccagcgc	TP02_0753	1505548	1507763	-	heat shock protein 70, putative	cds_TP02_0753-1	1505548	1507593
3	30	3	2	Theileria parva	AAGK01000002	301410	210	1	cactgtgaacgtgcaaagagagtactctcaagctcaacccaggccaccattGAACTCGACTCTCTATACGAGGGCATTGACTACAACACCACCATtagcagggcaaggttcgaggagctctgtaacgagaagttcagaagcacactggttccagttgagaaggcacttgagtcctcaggacttgacaagagaagcatccacgaagtcgtg	TP02_0148	300612	302555	+	heat shock protein 70	cds_TP02_0148-1	300612	302555
3	30	2	2	Theileria parva	AAGK01000004	1354366	179	1	gcaatgacttcaAAGACACCGCTGTCGAGGCTCAAAAGTGATACGTCGAAGGTACCACCTCCGAGGTCGTAGACTAGGATGttactctcctcgttggtcttgtcaataccgtaggctattgctgctgctgttggctcattaatgatcctgatgacatctaggcctgcaattgttcctgc	TP04_0683	1353002	1355246	-	heat shock protein 70, putative	cds_TP04_0683-3	1353836	1354867
3	30	2	2	Theileria parva	AAGK01000002	301114	78	1	atgtcatgaggATCATCAACGAGCCAACTGCAGCAGCCATAGCCTACGGTTTAGATAAGAAGGGCGGcggtgagaaga	TP02_0148	300612	302555	+	heat shock protein 70	cds_TP02_0148-1	300612	302555
3	30	2	2	Theileria parva	AAGK01000002	1506791	142	1	acttcaaacacaccgcccaaaatctccaaaatactcacATCAAACGTACCACCTCCCAAGTCGTACACTGCAATTGTCTTTCCGTCATTCTTatccattccaaaggccagcgcagcagctgtgggctcgttaattatacgca	TP02_0753	1505548	1507763	-	heat shock protein 70, putative	cds_TP02_0753-1	1505548	1507593
3	30	12	10	Cryptosporidium baileyi	Cbai_ctg7180000000700	95145	144	1	aaacatgcagttataactgttccggcatattttaatgactctcaacgtCAAGCAACAAAAGATGCAGGTTCAATAGCAGGTTTGAATGTAATgagaattattaatgaaccaactgctgcagcattggcatatggtatggaaaag
3	30	10	10	Cryptosporidium baileyi	Cbai_ctg7180000000700	95360	101	1	tggcGGTGTATTTGAAGTAAAGTCAACAAATGGGAATACTTCTTTGGGTGGTGAAGATTTTGATCAaagaattttaaactatcttattgaagaatttagaa
3	30	15	9	Cryptosporidium baileyi	Cbai_ctg7180000000667	82437	156	1	cccttcttatcaagaccatatgcaatagctgctgctgttggttcattaataatacgcataacatTTAAACCAGCAATTGCACCAGCATCTTTTGTTGCTTGACGTTGAGAatcattaaaatatgcaggtactgtaactactgcattcttaattgta
3	30	11	9	Cryptosporidium baileyi	Cbai_ctg7180000000667	82260	173	1	tttcttttaaaatcttgtacacaaaattcaactaatctattatcaaaatcttcaccacctaaatgtgtatcacctgctGTGGCTTTTACTTCAAAAATACCATCTTCAATAGTTAATAatgatacatcaaatgtaccaccacctaaatcaaaaataagaacatttctttcacc
3	30	9	9	Cryptosporidium baileyi	Cbai_ctg7180000000644	50242	154	1	gaagtaaaacatgcagtaattactgtaccagcctactttaatgatgctCAACGTCAAGCAACAAAAGATGCAGGTGCAATTGCTGGTTTAAatgttattcgtattataaatgagcctacagcagcggcaattgcatttgggcttgataagaaag
3	30	9	9	Cryptosporidium baileyi	Cbai_ctg7180000000644	50401	160	1	aagagtatattggtttatgatttaggtggtggtacaTTTGATGTATCATTATTAACAATAGATAATGGTGTATTTGAAGTtgttgcaacgagtggtgatacacatttaggtggtgaagattttgatcaacgtgttatggatcattttattaagattgtca
3	30	11	8	Cryptosporidium baileyi	Cbai_ctg7180000000667	82383	176	1	acatcaaatgtaccaccacctaaatcaaaaataagaacatttctttcaccagtacccttcttaTCAAGACCATATGCAATAGCTGCTGCTGTTGGTTCATTAATAATacgcataacatttaaaccagcaattgcaccagcatcttttgttgcttgacgttgagaatcattaaaata
3	30	8	8	Cryptosporidium baileyi	Cbai_ctg7180000000700	95271	125	1	gcatatggtatggaaaaggctgatggaaaaacaataGCAGTTTATGATTTGGGAGGTGGAACATTTGATATTTCTATATTAGAggtacttggcggtgtatttgaagtaaagtcaacaaatgggaa
3	30	7	7	Cryptosporidium baileyi	Cbai_ctg7180000000644	50446	114	1	tcattattaacaataGATAATGGTGTATTTGAAGTTGTTGCAACGAGTGGTGATACACATTTAGGTGGTGAAGATTTTGATcaacgtgttatggatcattttattaagattgtc
3	30	6	6	Cryptosporidium baileyi	Cbai_ctg7180000000644	50365	117	1	gcggcaattgcatttgggcttgataagaaagcaGAAAAGAGTATATTGGTTTATGATTTAGGTGGTGGTACATTTGATGTatcattattaacaatagataatggtgtatttgaagtt
3	30	6	5	Cryptosporidium baileyi	Cbai_ctg7180000000700	95100	92	1	gaaaaaATGAAAGAAACTGCTGAATCTTATCTGGGAAGAGCTGTTAAACATGCAGTTATAACTGTTCCGGCatattttaatgactctcaacg
3	30	5	5	Cryptosporidium baileyi	Cbai_ctg7180000000667	82299	158	1	ttatcaaaatcttcaccacctaaatgtgtatcacctgctgtggctttTACTTCAAAAATACCATCTTCAATAGTTAATAATGATACATCAAATGTACCACCACCTAAATCAaaaataagaacatttctttcaccagtacccttcttatcaagaccata
3	30	4	4	Cryptosporidium baileyi	Cbai_ctg7180000000644	50197	128	1	gtattagctaaaatgaaagaaacagctgaagcaTATCTTGGAAGAGAAGTAAAACATGCAGTAATTACTGTACCAGCCTACTTtaatgatgctcaacgtcaagcaacaaaagatgcaggtgcaattgc
3	30	4	3	Cryptosporidium baileyi	Cbai_ctg7180000000644	50163	129	1	aaaacaacttgctCCTGAGGAAGTTTCTGCAATGGTATTAGCTAAAATGAAAGAAACAGCTGAAGCatatcttggaagagaagtaaaacatgcagtaattactgtaccagcctactttaatgatgctca
3	30	2	2	Cryptosporidium baileyi	Cbai_ctg7180000000700	95024	135	1	agctaataatggtgatgcctgggtagaagctaggggtgaaaagtatagtCCAAGTCAAATAGGAGCATTTATTCTTGAAAAAATGAAAGAAACTGCTGAATCTTATCTGGGAAGAgctgttaaacatgcagttat
3	30	2	2	Cryptosporidium baileyi	Cbai_ctg7180000000700	95205	146	1	gatgcaggttcaatagcaggtttgaatgtaatgagaattattAATGAACCAACTGCTGCAGCATTGGCATATGGTATGGAAAAGgctgatggaaaaacaatagcagtttatgatttgggaggtggaacatttgatatttctatatt
3	30	22	15	Cryptosporidium hominis	chTU502N_ctg7180000000387	95372	172	1	tatggtcttgataagaaaggaactggcgagagaaatgtattgatcttcgatttaggtggtggtactTTTGATGTATCATTATTAACTATTGAAGATGGTATTTTTGAAGTtaaagctaccgctggtgatactcacttgggtggtgaagattttgataacagactcgtggaat
3	30	12	10	Cryptosporidium hominis	chTU502N_ctg7180000000387	95237	161	1	caaattaagaatgctgtagttactgttccagcttatttcaatgactcacaacgtCAAGCAACAAAGGATGCAGGTGCAATTGCTGGTTTGAATGTAatgagaatcattaacgagccaactgcagctgctattgcttatggtcttgataagaaaggaactgg
3	30	12	9	Cryptosporidium hominis	chTU502N_ctg7180000000407	81385	173	1	atgaaagaaattgctgaggcttatctcggtaaggaagtaaagcatgcagtaattactgtcccaGCTTACTTTAATGATGCTCAGCGTCAGGCTACCAAGGATGCTGGTgctattgctggtttgaatgtaatccgtattattaatgagccaacagcagcagcaattgcttttgg
3	30	10	9	Cryptosporidium hominis	chTU502N_ctg7180000000407	81573	120	1	tgagaagagcattttagtatacgatttgGGTGGTGGTACTTTTGATGTTTCTCTCTTGACCATTGATAACGGCGTTTTCGAggtcgttgctacaagtggtgatacccatttgggaggtga
3	30	9	8	Cryptosporidium hominis	chTU502N_ctg7180000000407	81514	149	1	atccgtattattaatgagccaacagcagcagcaattgcttttggtttggataagaaagctgagaagagcATTTTAGTATACGATTTGGGTGGTGGTACTTTTGATGTTTCtctcttgaccattgataacggcgttttcgaggtcgttgc
3	30	9	8	Cryptosporidium hominis	chTU502N_ctg7180000000313	46824	126	1	gtaaagcatgctgttattactgtgccaGCTTACTTTAATGATTCTCAGCGTCAAGCAACTAAGGATGCTGGCtctatagcaggcttaaatgtaacaagaatcattaatgagccaacagcagcagct
3	30	6	5	Cryptosporidium hominis	chTU502N_ctg7180000000407	81451	121	1	tactttaatgatgctcagcgtcaggctaccAAGGATGCTGGTGCTATTGCTGGTTTGAATGTAATCCGTATTATTAATGAGCCAACAGCAGCAGCAATtgcttttggtttggataagaaag
3	30	5	5	Cryptosporidium hominis	chTU502N_ctg7180000000387	95149	147	1	aggtgaaaagAAGGAATTCCATGCTGAAGAAATTTCTGCTATGGTTTTACAAAAGATGAAGGAAATCTCTGAAGCATacttgggtcgccaaattaagaatgctgtagttactgttccagcttatttcaatgactcacaacgtcaagc
3	30	4	4	Cryptosporidium hominis	chTU502N_ctg7180000000387	95451	122	1	tattaactattgaagatggtatttttgaagttAAAGCTACCGCTGGTGATACTCACTTGGGTGGTGAAGATTTTGATaacagactcgtggaattctgtgtacaagatttcaagagaaagaat
3	30	6	3	Cryptosporidium hominis	chTU502N_ctg7180000000313	46777	94	1	ttttgGAAAAAATGAAAGAAACTGCCGAAACTTATCTTGGTAGAAGTGTAAAGCATGCTGTTATTACTGTgccagcttactttaatgattctca
3	30	5	3	Cryptosporidium hominis	chTU502N_ctg7180000000387	95297	152	1	acaaaggatgcaggtgcaattgctggtttgaatgtaatgagaatcattaacGAGCCAACTGCAGCTGCTATTGCTTATGGTCTTGATAAGAAaggaactggcgagagaaatgtattgatcttcgatttaggtggtggtacttttgatgtatc
3	30	5	3	Cryptosporidium hominis	chTU502N_ctg7180000000313	46956	122	1	tacggaatggaaaaagcagatggcaaaacaATCGCAGTTTATGATTTGGGAGGAGGTACTTTCGATATTTCTATTTTAGAgattcttggcggagtgtttgaagttaaagcaactaatggtaa
3	30	3	3	Cryptosporidium hominis	chTU502N_ctg7180000000387	95594	95	1	aatgcTAGAGCTTTAAGAAGACTCAGAACTCAATGTGAGCGTGCAAAGAGAACTTTGTCATCTTCTACTCAAGCTACAATTGAgttagattcact
3	30	3	2	Cryptosporidium hominis	chTU502N_ctg7180000000407	81616	120	1	gatgtttctctcttGACCATTGATAACGGCGTTTTCGAGGTCGTTGCTACAAGTGGTGATACCCATTTGGGAGGTGAGGATTTCGAtcagagagttatggaccactttatcaagatcatc
3	30	3	2	Cryptosporidium hominis	chTU502N_ctg7180000000313	46706	144	1	ggctgataatggggatgcttgggttgaagctagaggtgaaagatatagcccaagtcaaattggggcatttaTTTTGGAAAAAATGAAAGAAACTGCCGAAACTTATCTTGGTAGAagtgtaaagcatgctgttattactgtgcc
3	30	2	2	Cryptosporidium hominis	chTU502N_ctg7180000000313	46884	89	1	aaggatgctggctctATAGCAGGCTTAAATGTAACAAGAATCATTAATGAGCCAACAGCAGCAGCTCTTGCATACGGAATggaaaaagc
3	30	2	2	Cryptosporidium hominis	chTU502N_ctg7180000000313	47019	104	1	gatatttctattttaGAGATTCTTGGCGGAGTGTTTGAAGTTAAAGCAACTAATGGTAACACTTCCCTAGGAGGAGAAGACTTTGACCAAcgaattttgaatta
3	30	17	14	Cryptosporidium meleagridis	Cmel_ctg7180000024166	99809	176	1	ttatcaaaatcttcaccacccaagtgagtatcaccagcggtagcctTGACTTCAAAAATACCATCTTCAATAGTTAATAATGATACATCAAAAGTACCACCACCTAAATCgaagatcaatacatttctctcaccagttcctttcttatcaagaccataggcaatagcagctgcagt
3	30	15	12	Cryptosporidium meleagridis	Cmel_ctg7180000046821	341964	113	1	cttgtagcaacgacctcgAAAACACCGTTATCAATGGTCAAGAGAGAAACATCAAAAGTACCACCACCCAAATCgtatactaaaatgctcttctcagccttcttatccaaacc
3	30	13	11	Cryptosporidium meleagridis	Cmel_ctg7180000024166	99929	169	1	acatttctctcaccagttcctttcttatcaagaccataggcaatagcaGCTGCAGTTGGCTCGTTAATGATTCTCATTACATTCAAACCAGCAATTGcaccagcatcctttgttgcttgacgttgtgagtcattgaagtaagctggaacagtaactacagcattcttaa
3	30	12	9	Cryptosporidium meleagridis	Cmel_ctg7180000024166	99759	169	1	tacctctattctttctcttgaaatcttgcacacagaattcaacaagtctgttatcaAAATCTTCACCACCCAAGTGAGTATCACCAGCGGTAGCCTTgacttcaaaaataccatcttcaatagttaataatgatacatcaaaagtaccaccacctaaatcgaagatcaa
3	30	8	8	Cryptosporidium meleagridis	Cmel_ctg7180000046821	342062	144	1	cttcttatccaaaccgaaagcaattGCTGCTGCTGTTGGCTCGTTAATAATACGGATTACATTCAAgccagcaatagcaccagcatccttggtagcttgacgctgagcgtcattaaagtaagctgggacagtaattactgcatg
3	30	6	6	Cryptosporidium meleagridis	Cmel_ctg7180000024166	99980	122	1	gcagttggctcgttaatgattctcattacaTTCAAACCAGCAATTGCACCAGCATCCTTTGTTGCTTGACGTTGTGAGTCATTGAAGTAAGCTGGAACAGTaactacagcattcttaattgg
3	30	6	6	Cryptosporidium meleagridis	Cmel_ctg7180000046830	72469	120	1	gcatgctgttattactgtaCCAGCCTACTTTAATGATTCTCAGCGTCAAGCAACTAAGGATGCTGGCTCTATagcaggcttaaatgtgacaagaatcattaatgagccaacagcagcagc
3	30	7	5	Cryptosporidium meleagridis	Cmel_ctg7180000046830	72417	115	1	ttttggaaAAAATGAAAGAAACTGCTGAAACTTATCTTGGTAGAAGTGTAAAGCATGCTGTTATTACTGTACCAGCCTACTTtaatgattctcagcgtcaagcaactaaggatgc
3	30	6	4	Cryptosporidium meleagridis	Cmel_ctg7180000046821	342096	137	1	gttggctcgttaataatacggattacattcaagccagcaatagcACCAGCATCCTTGGTAGCTTGACGCTGAGCGTCATTAAAGTAAGCTGGGACAGTAATtactgcatgctttacttccttaccaagataagcctc
3	30	4	4	Cryptosporidium meleagridis	Cmel_ctg7180000046830	72647	113	1	ggaggtacctttgatatttctatcttagagattctTGGTGGAGTGTTTGAAGTTAAAGCAACCAATGGAAATACTTCCCTAGGAGGAGAAGACTTTGATCAacgaatattgaa
3	30	4	3	Cryptosporidium meleagridis	Cmel_ctg7180000046830	72347	149	1	gctgataatggggatgcttgggttgaggccagaggtgaaagatatagcccaagtcaaattggggcatttaTTTTGGAAAAAATGAAAGAAACTGCTGAAACTTATCTTGGTAGAagtgtaaagcatgctgttattactgtaccagccta
3	30	3	3	Cryptosporidium meleagridis	Cmel_ctg7180000024166	100058	118	1	tcattgaagtaagctggaacagtaactacagcattcttaattgggcggcccAAGTATGCTTCAGAGATTTCCTTCATCTTCTGTAAGACCATAGCAGAAATTTCTTCAGCATGGAAct
3	30	3	3	Cryptosporidium meleagridis	Cmel_ctg7180000046821	341893	97	1	acttgatgatcttgataaagtgatccataACTCTCTGGTCGAAATCCTCACCTCCCAAGTGGGTATCACCgcttgtagcaacgacctcgaaaacacc
3	30	3	3	Cryptosporidium meleagridis	Cmel_ctg7180000046821	341928	113	1	tggtcgaaatcctcaCCTCCCAAGTGGGTATCACCGCTTGTAGCAACGACCTCGAAAACACCGTTATCAATGGTCAAgagagaaacatcaaaagtaccaccacccaaatcgta
3	30	3	3	Cryptosporidium meleagridis	Cmel_ctg7180000046821	342003	122	1	aagagaGAAACATCAAAAGTACCACCACCCAAATCGTATACTAAAATGCTCTTCTCAGCCTTCTTATCCAAACCGAAAGCAATTGCTGCtgctgttggctcgttaataatacggattacatt
3	30	2	2	Cryptosporidium meleagridis	Cmel_ctg7180000024166	99598	147	1	ttcttcgaatctagctctactgacggcaacagagtaatcaataccttcatagagTGAATCTAACTCAATTGTAGCTTGAGTAGAAGATGACAAAGTTCtctttgcacgctcacattgagttctgagtcttcttaaggctctagcatt
3	30	2	2	Cryptosporidium meleagridis	Cmel_ctg7180000024166	99662	95	1	TCAATTGTAGCTTGAGTAGAAGATGACAAAGTTCTCTTTGCACGCTCACATTGAGTTCTGAGTCTTCTTAAGGCTCTAGcatttgtagttaaatc
3	30	2	2	Cryptosporidium meleagridis	Cmel_ctg7180000046821	342164	129	1	ctgagcgtcattaaagtaagctgggacagtaattactgcatgctttacttccttaccaAGATAAGCCTCAGCGATTTCCTTCATCTTGACTAAGACCATAGCAGAAACCTCTTCtggagctaattgctt
3	30	2	2	Cryptosporidium meleagridis	Cmel_ctg7180000046830	72524	89	1	aaggatgctggctctATAGCAGGCTTAAATGTGACAAGAATCATTAATGAGCCAACAGCAGCAGCCCTGGCATACGGAATggaaaaagc
3	30	14	10	Cryptosporidium muris	DS989734	330612	160	1	tgattatcttaataaagtgatccattacacgttgatcaaaatcttcacctcctAAATGAGTATCACCACTAGTTGCAACAACTTCAAATACTCCattatcaatagttaagagagaaacatcaaatgtaccaccacccaaatcataaaccaaaatagtctt	CMU_006530	329461	331425	-	heat shock protein 70, putative	cds_CMU_006530-1	329461	331425
3	30	10	9	Cryptosporidium muris	DS989729	687633	209	1	atggtcttacaaaagatgaaggagatttctgaagcttaccttggtaagacagttaagaatgctgtagttacagttcctgccTATTTCAATGATTCACAACGTCAAGCTACAAAGGATGCTGGtgcaattgctggtttgaatgtcatgcgtattattaatgaacctacagctgctgctatagcttatggtcttgataagaaaggtactgg	CMU_009950	687205	689860	+	heat shock protein 70, putative	cds_CMU_009950-1	687264	689309
3	30	8	8	Cryptosporidium muris	DS989729	687798	197	1	acagctgctgctatagcttatggtcttgataagaaaggtactggtgaaagaaatgtgttgattttcGATTTAGGCGGTGGTACATTTGATGTATCATTACTTACTATTGAAGATGGTATCTTTGAagtaaaggcaacagctggtgatacacatcttggtggtgaggactttgataatagattagttgaattctgtgt	CMU_009950	687205	689860	+	heat shock protein 70, putative	cds_CMU_009950-1	687264	689309
3	30	7	7	Cryptosporidium muris	DS989729	687720	177	1	aatgattcacaacgtcaagctacaaaggatgctggtgcaATTGCTGGTTTGAATGTCATGCGTATTATTAATGAACCTACAGCTGCTGCTATAGCTTATGGTCTTGATAAgaaaggtactggtgaaagaaatgtgttgattttcgatttaggcggtggtacatttgatgtatcatta	CMU_009950	687205	689860	+	heat shock protein 70, putative	cds_CMU_009950-1	687264	689309
3	30	8	6	Cryptosporidium muris	DS989734	330818	146	1	tcattaattatacggataacatttagacctgcaatagctcctgcatcttttgtagcttgtctCTGAGCATCATTAAAGTATGCTGGAACAGTAACAACAGCATgtttaacttcctttccaagataagcttcagcaatctccttcat	CMU_006530	329461	331425	-	heat shock protein 70, putative	cds_CMU_006530-1	329461	331425
3	30	7	6	Cryptosporidium muris	DS989734	330686	83	1	gcaacaACTTCAAATACTCCATTATCAATAGTTAAGAGAGAAACATCAAATGTACCACCACCCAAATCataaaccaaaatagt	CMU_006530	329461	331425	-	heat shock protein 70, putative	cds_CMU_006530-1	329461	331425
3	30	6	5	Cryptosporidium muris	DS989729	687593	147	1	aggtgagacaaaggaattccatgctGAAGAAATTTCAGCTATGGTCTTACAAAAGATGAAGGAGATTTCTGAAGCttaccttggtaagacagttaagaatgctgtagttacagttcctgcctatttcaatgattcacaacgtcaagc	CMU_009950	687205	689860	+	heat shock protein 70, putative	cds_CMU_009950-1	687264	689309
3	30	6	5	Cryptosporidium muris	DS989729	688047	110	1	gctttgagaagattaAGAACCCAGTGTGAACGTGCAAAGAGAACACTTTCTTCATCTACTCAAGCAACAATTGAAttggattctttgttcgaaggtattgattactttgt	CMU_009950	687205	689860	+	heat shock protein 70, putative	cds_CMU_009950-1	687264	689309
3	30	5	5	Cryptosporidium muris	DS989737	27016	162	1	agcagaagcatacttaggacgtacagtaaaacaagcagtaataactgtacctgctTACTTTAATGATTCTCAACGACAAGCAACGAAGGATGCTGGTaaaatagcaggattagatgtcttaaggattataaatgagccaactgctgcagctttggcttttgg	CMU_010560	26501	28495	+	DnaK family protein	cds_CMU_010560-1	26501	28495
3	30	5	5	Cryptosporidium muris	DS989734	330779	142	1	ttcttatctaaaccaaaagctatagctgcagctGTAGGCTCATTAATTATACGGATAACATTTAGACCTGCAATagctcctgcatcttttgtagcttgtctctgagcatcattaaagtatgctggaacagtaacaacagcat	CMU_006530	329461	331425	-	heat shock protein 70, putative	cds_CMU_006530-1	329461	331425
3	30	6	4	Cryptosporidium muris	DS989737	27167	134	1	ttggcttttggaatggacaaggttgatggcaagacagTTGCAGTTTATGATTTAGGCGGTGGGACCTTTGATATTTCTATTTTGGAGATattaggaggagtctttgaggtgaaagcaactaatggaaatacttc	CMU_010560	26501	28495	+	DnaK family protein	cds_CMU_010560-1	26501	28495
3	30	4	4	Cryptosporidium muris	DS989734	330707	134	1	ttatcaatagttaagagaGAAACATCAAATGTACCACCACCCAAATCATAAACCAAAATAGTCTTCTCACTCTTCTTATCTAAACCAAAagctatagctgcagctgtaggctcattaattatacggataacatt	CMU_006530	329461	331425	-	heat shock protein 70, putative	cds_CMU_006530-1	329461	331425
3	30	3	3	Cryptosporidium muris	DS989734	330880	129	1	ctgagcatcattaAAGTATGCTGGAACAGTAACAACAGCATGTTTAACTTCCTTTCCAAGATAAGCTTCAGCAATCTCCTTCATTTTagttaataccatagcagaaacctcttcaggagcaagttgttt	CMU_006530	329461	331425	-	heat shock protein 70, putative	cds_CMU_006530-1	329461	331425
3	30	2	2	Cryptosporidium muris	DS989737	27224	105	1	ggtgggaccTTTGATATTTCTATTTTGGAGATATTAGGAGGAGTCTTTGAGGTGAAAGCAACTAATGGAAATACTTCTTTAGGTGGGGAGGACTTTGATCAAaga	CMU_010560	26501	28495	+	DnaK family protein	cds_CMU_010560-1	26501	28495
3	30	23	16	Cryptosporidium parvum	CM000430	3700	190	1	actgcagctgctattgcttatggtcttgataagaaaggaactggcgagagaaatgtattgatcttcgatttaggtggtggtactTTTGATGTATCATTATTAACTATTGAAGATGGTATTTTTGAagttaaagctaccgctggtgatactcacttgggtggtgaagattttgataacagactcgtagaat	cgd2_20	3136	5184	+	heat shock 70 (HSP70) protein	cds_cgd2_20-1	3136	5184
3	30	17	13	Cryptosporidium parvum	CM000435	86238	135	1	tgagaagagcattttagtatacgatttgggtggtggtACTTTTGATGTTTCTCTCTTGACCATTGATAACGGTGTTTTcgaggtcgttgctacaagtggtgatacccatttgggaggtgaggatttcgatcagag	cgd7_360	85591	87558	+	heat shock protein, Hsp70	cds_cgd7_360-1	85591	87558
3	30	12	11	Cryptosporidium parvum	CM000430	3587	150	1	ttaagaacgctgtagttactgttccagcttatttcaatgactcacagcgtCAAGCAACAAAGGATGCAGGTGCAATTGCTGGTTTGAATGTAatgagaatcattaacgagccaactgcagctgctattgcttatggtcttgataagaaag	cgd2_20	3136	5184	+	heat shock 70 (HSP70) protein	cds_cgd2_20-1	3136	5184
3	30	7	7	Cryptosporidium parvum	CM000435	86182	137	1	cgtattattaatgagccaacagcagcagcaattgcttttggtttggacaagaaggcTGAGAAGAGCATTTTAGTATACGATTTGGGTGGTGGTACTTTTGATGTttctctcttgaccattgataacggtgttttcga	cgd7_360	85591	87558	+	heat shock protein, Hsp70	cds_cgd7_360-1	85591	87558
3	30	7	6	Cryptosporidium parvum	CM000435	86046	129	1	caagatgaaggaaattgctgaggcttatctcggtaaggaagtaAAGCATGCAGTTATTACTGTCCCAGCTTACTTTAATGATGCTcagcgtcaggctaccaaggatgctggtgctattgccggtttgaa	cgd7_360	85591	87558	+	heat shock protein, Hsp70	cds_cgd7_360-1	85591	87558
3	30	7	6	Cryptosporidium parvum	CM000435	86083	143	1	gaagtaaagcatgcagttattactgtcccagcttactttaatgatgctcagcgtcAGGCTACCAAGGATGCTGGTGCTATTGCCGGTTTGAATGTaattcgtattattaatgagccaacagcagcagcaattgcttttggttt	cgd7_360	85591	87558	+	heat shock protein, Hsp70	cds_cgd7_360-1	85591	87558
3	30	7	6	Cryptosporidium parvum	CM000431	863139	112	1	gttacatttaagcctgctatagaGCCAGCATCCTTAGTTGCTTGACGCTGAGAATCATTAAAGTAAGCTGGCACAGTAATAACAGCATgctttacacctctaccaagataag	cgd3_3440	861731	863782	-	heat shock protein HSP70, mitochondrial	cds_cgd3_3440-1	861731	863782
3	30	7	5	Cryptosporidium parvum	CM000430	3631	168	1	cagcgtcaagcaacaaaggatgcaggtgcaattgctggtttgaatgtaatgagaatcattaacGAGCCAACTGCAGCTGCTATTGCTTATGGTCTTGATAAGAAaggaactggcgagagaaatgtattgatcttcgatttaggtggtggtacttttgatgtatcatta	cgd2_20	3136	5184	+	heat shock 70 (HSP70) protein	cds_cgd2_20-1	3136	5184
3	30	5	5	Cryptosporidium parvum	CM000435	86140	97	1	gctaccaaggatgctggtgctattgccGGTTTGAATGTAATTCGTATTATTAATGAGCCAACAGCAGCAGCAATTGCTTTTGGTTTGGAcaagaagg	cgd7_360	85591	87558	+	heat shock protein, Hsp70	cds_cgd7_360-1	85591	87558
3	30	5	5	Cryptosporidium parvum	CM000430	3494	139	1	taggtgaaaagAAGGAATTCCATGCTGAAGAAATTTCTGCTATGGTTTTACAAAAGATGAAGGAGATCTCTGAAGCATacttgggtcgccaaattaagaacgctgtagttactgttccagcttatttcaatgactcaca	cgd2_20	3136	5184	+	heat shock 70 (HSP70) protein	cds_cgd2_20-1	3136	5184
3	30	8	4	Cryptosporidium parvum	CM000431	863190	110	1	gaatcattaaagtaagctggcACAGTAATAACAGCATGCTTTACACCTCTACCAAGATAAGTTTCGGCAGTTTCTTTCATTTTTTCcaaaataaatgctccaatttgact	cgd3_3440	861731	863782	-	heat shock protein HSP70, mitochondrial	cds_cgd3_3440-1	861731	863782
3	30	4	4	Cryptosporidium parvum	CM000430	3796	123	1	ttattaactattgaagatggtatttttgaaGTTAAAGCTACCGCTGGTGATACTCACTTGGGTGGTGAAGATTTTGATaacagactcgtagaattctgtgtacaagatttcaagagaaagaat	cgd2_20	3136	5184	+	heat shock 70 (HSP70) protein	cds_cgd2_20-1	3136	5184
3	30	5	3	Cryptosporidium parvum	CM000431	862980	122	1	ttaccattagttgctttaacttcaaacactccgccaagaatcTCTAAAATAGAAATATCGAAAGTACCTCCTCCCAAATCATAAACTGCGATtgttttgccatctgctttttccattccgta	cgd3_3440	861731	863782	-	heat shock protein HSP70, mitochondrial	cds_cgd3_3440-1	861731	863782
3	30	3	3	Cryptosporidium parvum	CM000431	862938	101	1	ttcaaaattcgtTGATCAAAGTCTTCTCCTCCTAGGGAAGTGTTACCATTAGTTGCTTTAACTTCAAACACTCCGCCAagaatctctaaaatagaaatatc	cgd3_3440	861731	863782	-	heat shock protein HSP70, mitochondrial	cds_cgd3_3440-1	861731	863782
3	30	3	3	Cryptosporidium parvum	CM000431	863097	122	1	ccgtatgcaagagccgctgctGTTGGCTCATTAATGATTCTTGTTACATTTAAGCCTGCTATAGAGCCAGCATCCTTagttgcttgacgctgagaatcattaaagtaagctggcacagtaat	cgd3_3440	861731	863782	-	heat shock protein HSP70, mitochondrial	cds_cgd3_3440-1	861731	863782
3	30	3	3	Cryptosporidium parvum	CM000430	3939	94	1	aaatgctAGAGCTTTAAGAAGACTCAGAACTCAATGCGAGCGTGCAAAGAGAACTTTGTCATCTTCTACTCAAGCTACAATTGAgttagattca	cgd2_20	3136	5184	+	heat shock 70 (HSP70) protein	cds_cgd2_20-1	3136	5184
3	30	3	3	Cryptosporidium parvum	CM000430	3994	113	1	ttgtcatcttctactcaagctacaattgagttagattcactctatGAAGGTATTGATTATTCAGTTGCCATCAGTAGAGCTAGATTCGAAGAActctgcgctgattacttccg	cgd2_20	3136	5184	+	heat shock 70 (HSP70) protein	cds_cgd2_20-1	3136	5184
3	30	2	2	Cryptosporidium parvum	CM000435	86016	90	1	cccagaagaggtttcaGCTATGGTCTTGGTCAAGATGAAGGAAATTGCTGAGGCTTATCTCGGTAAGGaagtaaagcatgcagttattac	cgd7_360	85591	87558	+	heat shock protein, Hsp70	cds_cgd7_360-1	85591	87558
3	30	2	2	Cryptosporidium parvum	CM000435	86293	110	1	ttgaccattgataacggtgttttcgaggtcgttgctacaAGTGGTGATACCCATTTGGGAGGTGAGGATTTCGATCAGAGAGTTATGGACCActttatcaagatcatcaa	cgd7_360	85591	87558	+	heat shock protein, Hsp70	cds_cgd7_360-1	85591	87558
3	30	8	7	Chromera velia	Cvel_scaffold1090	7573	144	1	tcccttcttgtcgagaccgtaggcgatggcggcagcagtgggctcgttgatgattctcatcACGTTGAGACCAGCGATGGCCCCAGCGTCCTTGGTGGCCTGTCTCTGGGAGTCgttgaagtaggcaggcacagtgacgactgc	Cvel_14986	5675	8496	-	Heat shock 70 kDa protein, putative	cds_Cvel_14986-2	6175	7873
3	30	7	7	Chromera velia	Cvel_scaffold171	2218	122	1	gggtgagtggaagaagtacgcccccGAGGAGGTCTCCGCTATGGTCCTCACCAAGATGAAGGAGACTGCTGAGgcctacctcggcaaggaggtcaaccacgcagttgtgactgttcccggtg	Cvel_4015	1654	7508	+	Luminal-binding protein 5, putative	cds_Cvel_4015-2	1899	2336
3	30	7	7	Chromera velia	Cvel_scaffold1090	7378	177	1	gaggtccttgcccctgttcttcctcttgaagtcctggatgcagaaatcgacaaggCGGTTGTCGAAATCCTCTCCACCCAAATGGGTGTCACCGGCGGTGGCCTTGACTTCaaagatcccgtcctcgatcgtcaggagagacacatcgaaagtgcctccaccgagatcgaaaatgag	Cvel_14986	5675	8496	-	Heat shock 70 kDa protein, putative	cds_Cvel_14986-2	6175	7873
3	30	6	6	Chromera velia	Cvel_scaffold577	37262	140	1	ggcaaaaaggtcaagaacgcagtcgtgactgtccctaCCTACTTCAACGACTCCCAGAGACAGGCCCTCAAGGACGCTGGggccatcgctggcctcaacgtcatgagaatcatcaacgggcccactgcagcagctattgc	Cvel_9825	36813	43350	+	Heat shock 70 kDa protein, putative	cds_Cvel_9825-2	37123	38395
3	30	6	6	Chromera velia	Cvel_scaffold1090	7655	130	1	ccagcgtccttggtggcctgtctctgggaGTCGTTGAAGTAGGCAGGCACAGTGACGACTGCGTTCTTGACCTTCCTGCCGAgatagtcatcggcaatctccttcatcttggtcaacaccatggcggaga	Cvel_14986	5675	8496	-	Heat shock 70 kDa protein, putative	cds_Cvel_14986-2	6175	7873
3	30	6	6	Chromera velia	Cvel_scaffold1721	22175	134	1	acctcgtgcacggagcgcttgtcaatgccgGAGTCCTTCAGGACCTTCTCGACGGGGGCGAGGGTGTTTCTGAAGTAGTCCATGCACATCTCctcgaaacgagcacgggagatggtaacggagtagtcaatgcc	Cvel_19711	20620	23537	-	Heat shock 70 kDa protein, putative	cds_Cvel_19711-2	21214	22912
3	30	10	5	Chromera velia	Cvel_scaffold1090	7526	176	1	aaagtgcctccaccgagatcgaaaatgagaacgttcctctcaccctgtcccTTCTTGTCGAGACCGTAGGCGATGGCGGCAGCAGTGGGCTCGTTGATGATtctcatcacgttgagaccagcgatggccccagcgtccttggtggcctgtctctgggagtcgttgaagtaggcagg	Cvel_14986	5675	8496	-	Heat shock 70 kDa protein, putative	cds_Cvel_14986-2	6175	7873
3	30	6	5	Chromera velia	Cvel_scaffold113	91677	110	1	atcgcggtttatgacctcGGCGGCGGCACCTTCGATGTGTCGATCCTGGAGATCGGCGACGGCGTGTTCGAggtgaagtcgaccaacggcgacaccttcctgggcggcga	Cvel_2853	91113	93044	+	Chaperone protein DnaK, putative	cds_Cvel_2853-1	91113	93041
3	30	5	5	Chromera velia	Cvel_scaffold171	2779	88	1	cagccTACTTCAACGACGCCCAACGTCAGGCCACCAAAGACGCTGGATCCATCGCTGGATTGAACGTCatcagaattatcaacgaacc	Cvel_4015	1654	7508	+	Luminal-binding protein 5, putative	cds_Cvel_4015-3	2782	2940
3	30	5	5	Chromera velia	Cvel_scaffold577	37212	102	1	tctccggtATGGTCCTCACCAAGATGAAGGAGATCGCTGACGACTACCCCGGCAAAAAGGTCAAGAACGCAGTCGTGACTGTCCCtacctacttcaacgact	Cvel_9825	36813	43350	+	Heat shock 70 kDa protein, putative	cds_Cvel_9825-2	37123	38395
3	30	5	5	Chromera velia	Cvel_scaffold1721	22420	171	1	gtccttgcctctgttctttctcttgaagtcctggatgcagaaatcgacaagacggttgTCGAAATCCTCACCTCCCAGATGGGTGTCTCCTGCGGTGGCCttgacctcaaagatgccatcctcaatggtcagaagagacacatcgaaggtaccgccacccagatcgaaaat	Cvel_19711	20620	23537	-	Heat shock 70 kDa protein, putative	cds_Cvel_19711-2	21214	22912
3	30	5	5	Chromera velia	Cvel_scaffold3362	11672	124	1	gccctgcttatttcaacgactcccagagacagGCCACCAAGGATGCTGGCAAAATTGCCGGTTTGGAGGTTCTCCGTATTATCAACGAGCCaactgctgctgcgctggcgttcggccttgacaa	Cvel_27211	10653	16664	+	Chaperone protein DnaK, putative	cds_Cvel_27211-3	11419	11943
3	30	8	4	Chromera velia	Cvel_scaffold1721	22612	109	1	ccccttcttgtcaagcccgtatGCAATGGCAGCGGCAGTGGGCTCGTTGATGATTCTCATGACGTtgaggccagcaatggcccctgcgtccttggtggcctgtctctga	Cvel_19711	20620	23537	-	Heat shock 70 kDa protein, putative	cds_Cvel_19711-2	21214	22912
3	30	7	4	Chromera velia	Cvel_scaffold1090	7148	157	1	gagcgcttgtcaatgccggaatccttcaagaccttctcgacgggggcgagggtgtttctgAAGTAGTCCATGCACATCTCCTCGAAACGAGCACGGGAGATagtgacggagtagtcaatgccatcgaagagggagtcaatctcgatggtggcctggg	Cvel_14986	5675	8496	-	Heat shock 70 kDa protein, putative	cds_Cvel_14986-2	6175	7873
3	30	6	4	Chromera velia	Cvel_scaffold1721	22721	115	1	ctgtcgttgaaataggcagggacagtaaccactgcgttcttgACCTTTCTGCCGAGATAGTCGTCGGCGATCTCCTTCATCTTGGTgaggaccatggcggagatctcctcagggt	Cvel_19711	20620	23537	-	Heat shock 70 kDa protein, putative	cds_Cvel_19711-2	21214	22912
3	30	5	4	Chromera velia	Cvel_scaffold171	2256	81	1	ctatggtcctcaccAAGATGAAGGAGACTGCTGAGGCCTACCTCGGCAAGGAGGTCAACCACGCAGTTGTGACTgttcccg	Cvel_4015	1654	7508	+	Luminal-binding protein 5, putative	cds_Cvel_4015-2	1899	2336
3	30	5	4	Chromera velia	Cvel_scaffold171	3310	100	1	actttcgatgtcactcttctgaccatcgacaaCGGTGTGTTTGAGGTCCTTGCAACTGCTGGAGACACCCATTTGGGAGGCGAGGATTTCGATCAGagga	Cvel_4015	1654	7508	+	Luminal-binding protein 5, putative	cds_Cvel_4015-4	3308	3543
3	30	5	4	Chromera velia	Cvel_scaffold2377	16900	116	1	gacgcggccacgatcgcgggtttgaaggtcatccgcATCATCAACGAGCCCACCGCCGCCGCAATTGCCTACGGCCTCGAcgccaaggacgagaggaatgttcttgtgtatgatct	Cvel_23258	15835	21898	+	Luminal-binding protein 5, putative	cds_Cvel_23258-3	16865	17023
3	30	5	4	Chromera velia	Cvel_scaffold3362	11637	132	1	cctgggtcgcaatgtgaaaaacgctgtgattacctgccctGCTTATTTCAACGACTCCCAGAGACAGGCCACCAAGGATGCtggcaaaattgccggtttggaggttctccgtattatcaacgagccaactgc	Cvel_27211	10653	16664	+	Chaperone protein DnaK, putative	cds_Cvel_27211-3	11419	11943
3	30	4	4	Chromera velia	Cvel_scaffold113	91819	146	1	ccgacgagttcaagaaggatcagggcatcgatctgaagaacgacaagCTCGCCCTGCAGCGGCTCAAGGAAGCCGCCGAGAAGGCCAAGATCGAGCTGTCgtcctcggcccagaccgagatcaacctgccgttcatcacggccgat	Cvel_2853	91113	93044	+	Chaperone protein DnaK, putative	cds_Cvel_2853-1	91113	93041
3	30	4	4	Chromera velia	Cvel_scaffold577	37330	102	1	caaggacgctggggccatcgctggcctcaacgtcATGAGAATCATCAACGGGCCCACTGCAGCAGCTATTGCGTAcgggcttgataacaagggtcagggtga	Cvel_9825	36813	43350	+	Heat shock 70 kDa protein, putative	cds_Cvel_9825-2	37123	38395
3	30	4	4	Chromera velia	Cvel_scaffold577	37501	118	1	catctttaacatgaaggccACAGCTGGAGACCCTCACTTGGGTGGAGAGGATTTCGACAACCGTCTTGTCGActtctgcatccaggatttcaagagaaagaacggaggcaaggacccc	Cvel_9825	36813	43350	+	Heat shock 70 kDa protein, putative	cds_Cvel_9825-2	37123	38395
3	30	4	4	Chromera velia	Cvel_scaffold1721	22694	112	1	cctgcgtccttggtggcctgtctctgactgTCGTTGAAATAGGCAGGGACAGTAACCACTGCGTTCTTGACctttctgccgagatagtcgtcggcgatctccttcatcttgg	Cvel_19711	20620	23537	-	Heat shock 70 kDa protein, putative	cds_Cvel_19711-2	21214	22912
3	30	6	3	Chromera velia	Cvel_scaffold171	2820	119	1	gctggatccatcgctggattgaacgtcatcagaATTATCAACGAACCCACAGCCGCAGCAATCGCCTACGGTCTCGACAAGAAggcagagaagaacattcttgtgtacgatctcggtgg	Cvel_4015	1654	7508	+	Luminal-binding protein 5, putative	cds_Cvel_4015-3	2782	2940
3	30	6	3	Chromera velia	Cvel_scaffold1721	22637	121	1	atggcagcggcagtgggctcgttgatgattctcatgacgttgAGGCCAGCAATGGCCCCTGCGTCCTTGGTGGCCTGTCTCTGactgtcgttgaaataggcagggacagtaaccactgcgt	Cvel_19711	20620	23537	-	Heat shock 70 kDa protein, putative	cds_Cvel_19711-2	21214	22912
3	30	5	3	Chromera velia	Cvel_scaffold1090	7703	99	1	acagtgacgACTGCGTTCTTGACCTTCCTGCCGAGATAGTCATCGGCAATCTCCTTCATCTTGGTcaacaccatggcggagatctcctcagggtggaag	Cvel_14986	5675	8496	-	Heat shock 70 kDa protein, putative	cds_Cvel_14986-2	6175	7873
3	30	4	3	Chromera velia	Cvel_scaffold113	91519	109	1	aaaaggcggtgatcaccGTGCCGGCCTACTTCAACGACGCCCAGCGCCAGGCGACCAAGGACGCCGGCAAGATCGccggtctcgacgttctgcgcatcattaacgagcc	Cvel_2853	91113	93044	+	Chaperone protein DnaK, putative	cds_Cvel_2853-1	91113	93041
3	30	4	3	Chromera velia	Cvel_scaffold1721	22238	119	1	gtgtttctgaagtagtccatgcacatctcctcgaaacgagcacgggagATGGTAACGGAGTAGTCAATGCCATCGAAGAGGGAATCGATCTCaatggtggcctgggcagaggaggacag	Cvel_19711	20620	23537	-	Heat shock 70 kDa protein, putative	cds_Cvel_19711-2	21214	22912
3	30	3	3	Chromera velia	Cvel_scaffold113	91475	82	1	gAAGATGAAGGAGACTGCCGAAGGCTATCTGGGCGAGAAGGTCGAAAAGGCGGTGATCACCGTGCCGGCctacttcaacgac	Cvel_2853	91113	93044	+	Chaperone protein DnaK, putative	cds_Cvel_2853-1	91113	93041
3	30	3	3	Chromera velia	Cvel_scaffold113	91716	97	1	tcgatcctggagatcggcGACGGCGTGTTCGAGGTGAAGTCGACCAACGGCGACACCTTCCTGGGCGGCGAGGACTTCGACCtgcgtctggtcgact	Cvel_2853	91113	93044	+	Chaperone protein DnaK, putative	cds_Cvel_2853-1	91113	93041
3	30	3	3	Chromera velia	Cvel_scaffold305	63381	76	1	ttctcgtgaAGACCGTAAGCCAACGCGGCGGCAGTCGGCTCGTTGATGAATCGCAACAAGTTCAGcccggcaagtt	Cvel_6294	62375	64344	-	Heat shock 70 kDa protein 13, putative	cds_Cvel_6294-1	62588	64174
3	30	3	3	Chromera velia	Cvel_scaffold3362	11789	118	1	ttgacaaggacacgaatgacggaaagacgattgcgGTGTATGATCTCGGAGGAGGGACGTTCGATATTTCAGTTCTGGAGATctctggaggcgtgtttgaggtgaaggccacgaacgg	Cvel_27211	10653	16664	+	Chaperone protein DnaK, putative	cds_Cvel_27211-3	11419	11943
3	30	4	2	Chromera velia	Cvel_scaffold1721	22526	145	1	tcaaagatgccatcctcaatggtcagaagaGACACATCGAAGGTACCGCCACCCAGATCGAAAATGAGGACGTTtctctcaccctgccccttcttgtcaagcccgtatgcaatggcagcggcagtgggctcgttgatgattctca	Cvel_19711	20620	23537	-	Heat shock 70 kDa protein, putative	cds_Cvel_19711-2	21214	22912
3	30	3	2	Chromera velia	Cvel_scaffold113	91444	77	1	cgccggccGAGATCTCCGCCATGGTCCTTCAGAAGATGAAGGAGACTGCCGAAGGCTATCTGGGCGAGAAggtcgaa	Cvel_2853	91113	93044	+	Chaperone protein DnaK, putative	cds_Cvel_2853-1	91113	93041
3	30	3	2	Chromera velia	Cvel_scaffold2377	16862	91	1	CAGCCTACTTCAATGACGCACAAAGACAAGCAACCGCCGACGCGGCCACGATCGCGGGTTTGAAGGTCATCCGcatcatcaacgagcccac	Cvel_23258	15835	21898	+	Luminal-binding protein 5, putative	cds_Cvel_23258-3	16865	17023
3	30	2	2	Chromera velia	Cvel_scaffold113	91596	116	1	ggtctcgacgttctgcgcATCATTAACGAGCCGACGGCGGCGGCCCTCGCCTACGGGCTCGACAAGAAGGACGGCcgcacgatcgcggtttatgacctcggcggcggcaccttcga	Cvel_2853	91113	93044	+	Chaperone protein DnaK, putative	cds_Cvel_2853-1	91113	93041
3	30	2	2	Chromera velia	Cvel_scaffold1721	22772	89	1	ccgagatagtcgTCGGCGATCTCCTTCATCTTGGTGAGGACCATGGCGGAGATCTCCTCAGGGTGGAAggtctttgactcattctgata	Cvel_19711	20620	23537	-	Heat shock 70 kDa protein, putative	cds_Cvel_19711-2	21214	22912
3	30	2	2	Chromera velia	Cvel_scaffold2377	16513	92	1	ctgtctcctgaggaagtctcTGCGATGGTGCTTTCCAAGATGAAGGAGACGGCGGAGACATACCTGGGcaaagaggttaagcatgctgtggt	Cvel_23258	15835	21898	+	Luminal-binding protein 5, putative	cds_Cvel_23258-2	16178	16615
3	30	2	2	Chromera velia	Cvel_scaffold2377	17278	93	1	acgttcgacgtgacgtTGCTGACGATCGACAACGGCATCTTTGAGGTTCTTGCAACAGCAGGAGACACCCACCTCGGAGGAGAAGACTTCGAc	Cvel_23258	15835	21898	+	Luminal-binding protein 5, putative	cds_Cvel_23258-4	17276	17511
3	30	2	2	Chromera velia	Cvel_scaffold3362	12458	103	1	aggatcgcctcgccctgcagagacTCAGGGAGGCAGCCGAGTCTGCAAAGATCGAGTTGTCCTCCAAGGTCAACACGGAGGTCAACCTGCCCTTCATCACtgc	Cvel_27211	10653	16664	+	Chaperone protein DnaK, putative	cds_Cvel_27211-4	12403	12588
3	30	8	8	Gregarina niphandrodes	KK211471	172319	112	1	accattgaggaaggcatcttcgaagtcaaggccACGGCTGGTGACACGCACTTGGGCGGTGAGGATTTCGACAACCGccttgtcgagtactgttgccaggacttcaagcgca	GNI_101900	171680	173629	+	heat shock protein 70	cds_GNI_101900-1	171680	173629
3	30	9	7	Gregarina niphandrodes	KK211471	172107	143	1	aggctgtcattaccgtccctgcgtacttcaacgattctcagcgcCAGGCAACCAAGGATGCCGGCGCCATTGCTGGTCTCCAGGTgctccgcatcatcaacgagccgactgctgcagctatcgcatacggcttggacaagaag	GNI_101900	171680	173629	+	heat shock protein 70	cds_GNI_101900-1	171680	173629
3	30	9	7	Gregarina niphandrodes	KK211471	172262	143	1	gagaagaatgtgctcatcttcgaccTCGGTGGCGGCACCTTCGATGTCTCTCTCCTCACCATTGAGGAAGGCATCTTCGAagtcaaggccacggctggtgacacgcacttgggcggtgaggatttcgacaaccgccttgtcga	GNI_101900	171680	173629	+	heat shock protein 70	cds_GNI_101900-1	171680	173629
3	30	5	5	Gregarina niphandrodes	KK211488	47001	103	1	gcggtgagaagaacattctagtgTACGATTTGGGTGGTGGCACTTTTGATGTATCTCTCCTTACTATTGACAACGGAGTTTTTGAAGTggtcgcgaccaatgg	GNI_140670	46343	48322	+	heat shock protein 70	cds_GNI_140670-1	46343	48322
3	30	5	5	Gregarina niphandrodes	KK211471	172173	90	1	ccattgctggtctccagGTGCTCCGCATCATCAACGAGCCGACTGCTGCAGCTATCGCATACGGCTTGGACaagaaggccgacgcgggcg	GNI_101900	171680	173629	+	heat shock protein 70	cds_GNI_101900-1	171680	173629
3	30	5	4	Gregarina niphandrodes	KK211471	172061	119	1	aagATGAAGGAGACCGCTGAGGCTTACCTCGGAACGAAGGTGACGCAGGCTGTCATTACCGTCCCTGCGTACTTCAACGAttctcagcgccaggcaaccaaggatgccggcgccattgc	GNI_101900	171680	173629	+	heat shock protein 70	cds_GNI_101900-1	171680	173629
3	30	3	3	Gregarina niphandrodes	KK211488	46850	116	1	gtaaagaacgcagtggtgacagtaCCGGCGTACTTCAACGACGCACAGCGACAGGCGACCAAAGACGCTGGAAccatctcggggctgaacgttatccgaattattaacgaaccgac	GNI_140670	46343	48322	+	heat shock protein 70	cds_GNI_140670-1	46343	48322
3	30	3	3	Gregarina niphandrodes	KK211488	47060	95	1	cttactattgacaacggagttTTTGAAGTGGTCGCGACCAATGGAGACACACATTTGGGCGGTGAAGATTTCGACCAgaagaccatggagcactt	GNI_140670	46343	48322	+	heat shock protein 70	cds_GNI_140670-1	46343	48322
3	30	3	3	Gregarina niphandrodes	KK211463	160694	89	1	gtcgcCTTGACTTCAAATACACCGCCGTTCAACTCCAAAATTGAGATGTCGAACGTGCCACCACCCAAATCGTACACTGCgatcgtctt	GNI_072180	159553	161445	-	heat shock protein 70	cds_GNI_072180-1	159553	161445
3	30	2	2	Gregarina niphandrodes	KK211463	160842	85	1	tcttGTCGAGGCCGTAGGCGAGTGCGGCGGCGGTGGGCTCATTTATGATCCGAAGTACATTGAGACCTGCGATGcggccggcgtc	GNI_072180	159553	161445	-	heat shock protein 70	cds_GNI_072180-1	159553	161445
3	30	14	8	Vitrella brassicaformis	Vbra_scaffold60	255181	183	1	ctcgcactgggtgcggaggcgcctgagtgcgcggctgttggtagtgaggtccttgcccctgttcttgcgctTGAAGTCCTGCACGCAGAAGTCCACCATGCGGTTGTCGAAgtcctcgccgcccaagtgggtgtcgcccgccgtcgccttgacctcgaagatgccgtcctcgatggtcagcag	Vbra_18276	252914	256303	-	Heat shock 70 kDa protein, putative	cds_Vbra_18276-3	255118	255915
3	30	14	7	Vitrella brassicaformis	Vbra_scaffold43	319758	98	1	gtctgctcaccatcgccagcCTTGTCGAGACCGAAGGCGAGAGCAGCGGCGGTCGGCTCGTTGATGATACGCAGGACAtccaaaccagctgcacacac	Vbra_16593	316407	320924	-	Chaperone protein DnaK, putative	cds_Vbra_16593-5	319768	319845
3	30	13	7	Vitrella brassicaformis	Vbra_scaffold43	319927	121	1	cgattcgtccgGCGTCCTTGGTGGCCTGTCTCTGTGAGTCGTTGAAGTAGGCCGGGGTGGTAACCACGGCCTgcttgacaggccggcccaggtaggcctcggcggtctccttcatcttggt	Vbra_16593	316407	320924	-	Chaperone protein DnaK, putative	cds_Vbra_16593-4	319927	320061
3	30	7	7	Vitrella brassicaformis	Vbra_scaffold345	35778	141	1	ctcgacctctcggcggagcttctgcagtgccctcttgtccttgctgatgtccttgtcgtacTTCTTCTTGATTATTTTGATGAAGTGGTCCATCACACGCTGgtcgaaatcctcgccacccaagtgggtgtcacctgaatg	Vbra_9136	34105	37161	-	Luminal-binding protein 5, putative	cds_Vbra_9136-5	35592	35911
3	30	7	7	Vitrella brassicaformis	Vbra_scaffold192	28748	140	1	ctcgacctcgcggcggagcttctgcagggccctcttgtccttgctgatgtccttgtcgtaCTTCTTCTTGATGACCTTGATGAAGTGGTCCATCACACGCTGGTCgaaatcctcgccgcccaagtgggtgtcacctgaaa	Vbra_20604	25543	30177	-	Luminal-binding protein 5, putative	cds_Vbra_20604-5	28562	28881
3	30	9	6	Vitrella brassicaformis	Vbra_scaffold60	254897	119	1	cgcttgtcgatgccgctgtccttgagcaccttctccaccggcTGCAGCGTGCCGCGGAAGTAGTCCATGCACAGCTCCTCGAAtcgcgcccgcgagacggtcaccgagtagtcaatacc	Vbra_18276	252914	256303	-	Heat shock 70 kDa protein, putative	cds_Vbra_18276-4	254830	255015
3	30	9	6	Vitrella brassicaformis	Vbra_scaffold60	255446	187	1	atggccgcggcggtgggctcgttgatgatgcgcatgacgttcatgccgctgatggtgccgGCGTCCTTGGTGGCCTGCCGCTGGCTGTCGTTGAAGTAGGCgggcacagtgatgacggcgttcttgacggtcttgccgaggtaggcctcggcggtctccttcatcttggtcagcaccatggccgaga	Vbra_18276	252914	256303	-	Heat shock 70 kDa protein, putative	cds_Vbra_18276-3	255118	255915
3	30	5	5	Vitrella brassicaformis	Vbra_scaffold192	28971	116	1	cactcaccactggtggcgacgACTTCGAAGACGCCGTTGTCGATGGTGAGGAGTGAGACGTCGAATGTGCCGCCgccgaggtcatagacgaggatgttcttctcctgcttcttgtc	Vbra_20604	25543	30177	-	Luminal-binding protein 5, putative	cds_Vbra_20604-4	28978	29199
3	30	6	4	Vitrella brassicaformis	Vbra_scaffold192	29049	128	1	aggtcatagacgaggatgttcttctcctgcttcttGTCCATGCCGTAGGCGATGGCCGCCGCAGTGGGCTCGTTGATGATgcggatcacattcagcccactgatggtgcccgcatccttggtcgcctg	Vbra_20604	25543	30177	-	Luminal-binding protein 5, putative	cds_Vbra_20604-4	28978	29199
3	30	4	4	Vitrella brassicaformis	Vbra_scaffold345	36024	84	1	gactTCGAAGACGCCGTTGTCGATGGTGAGGAGTGAGACGTCGAATGTGCCGCCGCCGAGGTCGTAGACGAGgatgttcttctc	Vbra_9136	34105	37161	-	Luminal-binding protein 5, putative	cds_Vbra_9136-4	36011	36232
3	30	4	4	Vitrella brassicaformis	Vbra_scaffold60	255526	118	1	ctggctgtcgttgaagtaggcgggcacagtgatgacgGCGTTCTTGACGGTCTTGCCGAGGTAGGCCTCGGCGGTCTCCTTCATCTTGGTCAgcaccatggccgagacctcctcggcg	Vbra_18276	252914	256303	-	Heat shock 70 kDa protein, putative	cds_Vbra_18276-3	255118	255915
3	30	6	3	Vitrella brassicaformis	Vbra_scaffold345	36088	124	1	tagacgaggatgttcttctcctgcttcttgtcgatgCCGTAGGCAATGGCCGCCGCAGTGGGCTCGTTGATGATGCGgatcacattcaggccactgatggtccccgcatccttggtcgcctgac	Vbra_9136	34105	37161	-	Luminal-binding protein 5, putative	cds_Vbra_9136-4	36011	36232
3	30	6	3	Vitrella brassicaformis	Vbra_scaffold345	36298	97	1	cagggacggtgatgacggcgttcttGACGTCTTTGCCGAGGTACGCCTCCGCGACCTCCTTCATCTTgacgaggaccatggcggagatctcctccgg	Vbra_9136	34105	37161	-	Luminal-binding protein 5, putative	cds_Vbra_9136-3	36298	36559
3	30	4	3	Vitrella brassicaformis	Vbra_scaffold43	319302	139	1	agcttgatttgcaggtgcttcggtccactttggtcagccGTGATGAAGGGCAGGTTGATCTCTGTCTGGACCTTGCTGGACAGCTCGATCTTGGCggtctctgcggcctctctgagccgctggagggcgaggcggtcct	Vbra_16593	316407	320924	-	Chaperone protein DnaK, putative	cds_Vbra_16593-7	319067	319519
3	30	4	3	Vitrella brassicaformis	Vbra_scaffold43	319974	89	1	taggccggggtggtaaccACGGCCTGCTTGACAGGCCGGCCCAGGTAGGCCTCGGCGGTCTCCTTCATCTTGGTcagcacgaacgcacc	Vbra_16593	316407	320924	-	Chaperone protein DnaK, putative	cds_Vbra_16593-4	319927	320061
3	30	3	3	Vitrella brassicaformis	Vbra_scaffold345	36061	116	1	acgtcgaatgtgccgccgccgaggTCGTAGACGAGGATGTTCTTCTCCTGCTTCTTGTCGATGCCgtaggcaatggccgccgcagtgggctcgttgatgatgcggatcacattcag	Vbra_9136	34105	37161	-	Luminal-binding protein 5, putative	cds_Vbra_9136-4	36011	36232
3	30	3	3	Vitrella brassicaformis	Vbra_scaffold60	255410	115	1	cgctcgccgccgccctttttgtcgaggccgtagGCGATGGCCGCGGCGGTGGGCTCGTTGATGATGCGCATGACgttcatgccgctgatggtgccggcgtccttggtggcctgcc	Vbra_18276	252914	256303	-	Heat shock 70 kDa protein, putative	cds_Vbra_18276-3	255118	255915
3	30	4	2	Vitrella brassicaformis	Vbra_scaffold192	29306	97	1	tctttgccgaggtaggcctccgcgacctCCTTCATCTTGACGAGGACCATGGCGGAGATCTCCTCCGGCGcgaacgacttggtctcgcccttgacct	Vbra_20604	25543	30177	-	Luminal-binding protein 5, putative	cds_Vbra_20604-3	29277	29538
3	30	3	2	Vitrella brassicaformis	Vbra_scaffold192	29274	100	1	caccagggacagtgataACGGCGTGCTTGACGTCTTTGCCGAGGTAGGCCTCCGCGACCTCCTTCATcttgacgaggaccatggcggagatctcctccgg	Vbra_20604	25543	30177	-	Luminal-binding protein 5, putative	cds_Vbra_20604-3	29277	29538
3	30	2	2	Vitrella brassicaformis	Vbra_scaffold128	69950	97	1	cagcatacttcaatgatgcgCAACGTCAAGCCACCAAGGCGGCTGGCACGATTGCTGGTCTGAATGTGATTcggatcatcaatgagcccaccgccgc	Vbra_4855	69277	72126	+	Heat shock 70 kDa protein C, putative	cds_Vbra_4855-2	69953	70174
3	30	2	2	Vitrella brassicaformis	Vbra_scaffold128	69990	84	1	gGCTGGCACGATTGCTGGTCTGAATGTGATTCGGATCATCAATGAGCCCACCGCCGCGGCGATTGCGTATGGCCTCGACAAGAa	Vbra_4855	69277	72126	+	Heat shock 70 kDa protein C, putative	cds_Vbra_4855-2	69953	70174
3	30	2	2	Vitrella brassicaformis	Vbra_scaffold345	36133	95	1	atggccgccGCAGTGGGCTCGTTGATGATGCGGATCACATTCAGGCCACTGATGGTCCCCGCATCCTTGGTCGCCTGACGCTGCGCGTCGTTGAA	Vbra_9136	34105	37161	-	Luminal-binding protein 5, putative	cds_Vbra_9136-4	36011	36232
3	30	2	2	Vitrella brassicaformis	Vbra_scaffold60	255270	139	1	agtccaccatGCGGTTGTCGAAGTCCTCGCCGCCCAAGTGGGTGTCGCCCGCCGTCGCCTTGACCTCGAAGATGCCGTCctcgatggtcagcagagacacatcgaacgtcccgccgcccaggtcgaagatgagcacgtt	Vbra_18276	252914	256303	-	Heat shock 70 kDa protein, putative	cds_Vbra_18276-3	255118	255915
3	30	2	2	Vitrella brassicaformis	Vbra_scaffold192	29028	106	1	acgtcgaatgtgccgccgccgAGGTCATAGACGAGGATGTTCTTCTCCTGCTTCTTGTCCATGCCgtaggcgatggccgccgcagtgggctcgttgatgatgcgga	Vbra_20604	25543	30177	-	Luminal-binding protein 5, putative	cds_Vbra_20604-4	28978	29199
3	30	2	2	Vitrella brassicaformis	Vbra_scaffold192	29091	104	1	ccgtaggcgatggccGCCGCAGTGGGCTCGTTGATGATGCGGATCACATTCAGCCCACTGATGGTGCCCGCATCCTTGGTCGCCTGacgctgcgcgtcgttgaa	Vbra_20604	25543	30177	-	Luminal-binding protein 5, putative	cds_Vbra_20604-4	28978	29199
3	30	7	5	Ascogregarina taiwanensis	ABJQ01004680.1	105	96	1	gacgtttagtcccgcgatgacACCCGCGTCTTTAGTTGCTTGACGCTGCGAGTCGTTGAAGTATGCGGGGACtgtcacaacagcatcagacacctt
3	30	2	2	Ascogregarina taiwanensis	ABJQ01004680.1	201	68	1	tgTGCCAAGAAAGCTTTCTGCAGTTTCCTTCATCTTGCCAAGCACCATTGCAGAGATTTCTTCCGGgt
3	30	21	18	Tetrahymena thermophila	NW_002476261.1	320404	138	1	caaaggagagaagaatattttaatcttcgatcttggtGGTGGTACTTTTGATGTATCTCTCTTGACTATTGATAACGGCTTCTTTGAagtgaaagccactgctggtgatacccatttaggaggtgaagactttgataa	gene18306	319679	321766	+	gene18306	cds18306	319679	321766
3	30	27	17	Tetrahymena thermophila	NW_002476481.1	773867	168	1	gcagaattcgacgagcttgttatcgaaatcttcaccacccaagTGAGTATCACCAGCAGTGGCCTTGACTTCGAAGATACCGTCAtcaagagtaaggagggagacatcgaaagtaccaccacccaaatcgaagatgaggacgttcttttcaccttgacccttcttgtc	gene5790	772649	774607	-	gene5790	cds5790	772649	774607
3	30	17	13	Tetrahymena thermophila	NW_002476244.1	9777	147	1	tttttagtctaaaccataagccatggcagcagcagttGGTTCATTAATAATACGAAGTACATTCAATCCTGCAATAGTACCAGCATCttttgttgcttatctttaagggtcattaaagtaagctgggactgtaataacagcattttt	gene19205	8430	10358	-	gene19205	cds19205	8430	10358
3	30	13	13	Tetrahymena thermophila	NW_002476413.1	866414	132	1	ttcgaccattttgttatcaaagtcttctcctCCCAAGTGAGTATCACCAGCAGTAGCTTTGACTTCGAAGAAACCatcatcgatagttaagagagaaacatcaaaagtaccaccacctaaatcaaaaatcaa	gene10675	865208	867148	-	gene10675	cds10675	865208	867148
3	30	12	11	Tetrahymena thermophila	NW_002476244.1	9643	132	1	aaatcttctccaccaaggtgagtgtctcctgcggttgctcttactTCAAAGAAACCACCATCTATTGTTAATAGAGAGACATCAAAAGTACCACCACCtaaatcaaaaacaagaatatttttttctccttgc	gene19205	8430	10358	-	gene19205	cds19205	8430	10358
3	30	11	11	Tetrahymena thermophila	NW_002476554.1	408376	138	1	ggtgaaaagaacattttggtcttcgatttgggtggtGGTACTTTTGATGTCTCCATCTTAACTATTGATGAAGGTGTTTTCGAAGTTATTGctacttctggtgatactcacttgggtggtgctgattttgatcaaaga	gene2440	406778	409877	+	gene2440	cds2440	408193	409345
3	30	13	10	Tetrahymena thermophila	NW_002476481.1	773910	134	1	tgagtatcaccagcagtggccttgacttcgaagATACCGTCATCAAGAGTAAGGAGGGAGACATCGAAAGTACCACCACCCAAATCgaagatgaggacgttcttttcaccttgacccttcttgtccaaaccgta	gene5790	772649	774607	-	gene5790	cds5790	772649	774607
3	30	10	10	Tetrahymena thermophila	NW_002476481.1	774050	133	1	agcggcggcagtgggttcgttgatgattctcaaaacgttcaaaccagcgATGGCACCAGCATCCTTGGTAGCTTGTCTTTGGGAGTCATTGAAgtaagcagggacggtaatgacggcgttcttgatttacttg	gene5790	772649	774607	-	gene5790	cds5790	772649	774607
3	30	13	9	Tetrahymena thermophila	NW_002476481.1	773967	182	1	gagacatcgaaagtaccaccacccaaatcgaagatgaggacgttcttttcaccttgacccttcttgtccaaaccgTAAGCAATAGCGGCGGCAGTGGGTTCGTTGATGATTCTCAaaacgttcaaaccagcgatggcaccagcatccttggtagcttgtctttgggagtcattgaagtaagc	gene5790	772649	774607	-	gene5790	cds5790	772649	774607
3	30	10	8	Tetrahymena thermophila	NW_002476413.1	866442	116	1	cctcccaagtgagtatcaccagcagtagctttgacttcgAAGAAACCATCATCGATAGTTAAGAGAGAAACATCAAAAGTACCACCACCtaaatcaaaaatcaagatatttttttc	gene10675	865208	867148	-	gene10675	cds10675	865208	867148
3	30	10	8	Tetrahymena thermophila	NW_002476235.1	113434	137	1	gctgtctatgacttaggtggtggtactTTCGATATTTCTATTTTAGAATTAGCTGATGGTGTCTTCGAAGTCAAGGCtaccaatggtgatacttcttgcggtggtgaagatgttgatggtatgatcgctgaatacat	gene19752	111904	114756	+	gene19752	cds19752	113038	114756
3	30	9	8	Tetrahymena thermophila	NW_002476567.1	1099702	95	1	ccattagtggcttttactTCGAAAACACCATTATCAAGCTAAACGATCGAAATATCAAATGTACCACCACCtaaatcataaactgctataatttt	gene1463	1098391	1100734	-	gene1463	cds1463	1099220	1099862
3	30	9	8	Tetrahymena thermophila	NW_002476554.1	408340	124	1	gccgctgccatcgcttacggtttggataagaagcaaggtgaaAAGAACATTTTGGTCTTCGATTTGGGTGGTGGTACTTTTGATGTctccatcttaactattgatgaaggtgttttcgaagtta	gene2440	406778	409877	+	gene2440	cds2440	408193	409345
3	30	8	8	Tetrahymena thermophila	NW_002476184.1	49902	117	1	ttcagctaaAGCATCTACTTCAATTGTTGCTTGAGCAGAAGAAGACAAAATTCTTTTTGCTCTTTCACATTGAGTTCTGAGTCTTCTcatagctcttggattattcctaatatcaat	gene22002	48849	50786	-	gene22002	cds22002	48849	50786
3	30	8	8	Tetrahymena thermophila	NW_002476184.1	50242	118	1	ggctcatttatgattctgagaacatttaatCCTGCTATAGCACCAGCATCTTTTGTGGCTTATCTTTATGAATCATTAAAATAAGCAGGAACAGTAAtaactgcattcttaacaggtt	gene22002	48849	50786	-	gene22002	cds22002	48849	50786
3	30	11	7	Tetrahymena thermophila	NW_002476554.1	408212	105	1	tgggtaccactgtcaagaacgccgtcgTTACCGTCCCCGCTTACTTCAATGATGCCCAAAGACAATCTACCAAGGATGCTGGTGCCATCGCtggtttggatgttt	gene2440	406778	409877	+	gene2440	cds2440	408193	409345
3	30	9	7	Tetrahymena thermophila	NW_002476413.1	866568	149	1	ttcttatccaagccataagcaatagctgctgcagtaGGTTCATTGATAATTCTTAAAACATTTAAGCCAGCAATGGCACCTGCATCTTTGgtagcttatctttgtgaatcattgaagtatgcaggaactgtaataactgcattttttac	gene10675	865208	867148	-	gene10675	cds10675	865208	867148
3	30	7	7	Tetrahymena thermophila	NW_002476235.1	113215	96	1	tccttcgtcttaaccaagatgaaaGAAACTGCTGAAGCTTATTTGGGCAAGAATGTTAAGTAGGCTGTCGTTACTGTCCCTGCttatttcaacgat	gene19752	111904	114756	+	gene19752	cds19752	113038	114756
3	30	7	6	Tetrahymena thermophila	NW_002476184.1	50051	120	1	actctactagcttgttatcaaagtctTCTCCTCCTAAATGTGTATCACCAGCAGTGGCTTTCACTTCGAAAAagccattatcaattgttaaaagagatacatcgaaggtacctccaccca	gene22002	48849	50786	-	gene22002	cds22002	48849	50786
3	30	6	6	Tetrahymena thermophila	NW_002476554.1	408436	98	1	actattgatgaaggtgttttcgaagttatTGCTACTTCTGGTGATACTCACTTGGGTGGTGCTGATTTTGAtcaaagagttatggactacttcattaa	gene2440	406778	409877	+	gene2440	cds2440	408193	409345
3	30	6	6	Tetrahymena thermophila	NW_002476261.1	320250	94	1	cagtcaAGAATGCTGTCATTACTGTTCCTGCTTACTTTAATGATTCATAAAGATAAGCAACCAAAGACGCTGGTATTATtgctggcctcaatgt	gene18306	319679	321766	+	gene18306	cds18306	319679	321766
3	30	5	5	Tetrahymena thermophila	NW_002476567.1	1099759	110	1	aatgtaccaccacctaaatcataaactgctataattttgttttaaTTTTTATTTGCACCGTACGACAATGCAGCTGCTGTTGGTTCATTaataattctcaaaacctttta	gene1463	1098391	1100734	-	gene1463	cds1463	1099220	1099862
3	30	5	5	Tetrahymena thermophila	NW_002476244.1	9702	126	1	atctattgttaatagagagacatcaaaagtaCCACCACCTAAATCAAAAACAAGAATATTTTTTTCTCCTTgcaatttttagtctaaaccataagccatggcagcagcagttggttcattaataat	gene19205	8430	10358	-	gene19205	cds19205	8430	10358
3	30	5	5	Tetrahymena thermophila	NW_002476244.1	9823	111	1	ataatacgaagtacattcaatCCTGCAATAGTACCAGCATCTTTTGTTGCTTATCTTTAAGGGTCATTAAAGTAAGCTGGGACTGTaataacagcatttttaactggtttt	gene19205	8430	10358	-	gene19205	cds19205	8430	10358
3	30	5	5	Tetrahymena thermophila	NW_002476184.1	50365	81	1	acgaatGCTTCTGCTGTTTCTTTCATTTTTGTAAGAACCATTGATGATATTTCTTCAGCATGGAATTtttttgtttctcct	gene22002	48849	50786	-	gene22002	cds22002	48849	50786
3	30	6	4	Tetrahymena thermophila	NW_002476261.1	320360	101	1	gagccaacaGCTGCTGCTATTGCTTATGGCCTTGATCAAAAGGGCAAAGGAGAGAAGAATATTTTAATCTTCGATCTTGGTGGtggtacttttgatgtatc	gene18306	319679	321766	+	gene18306	cds18306	319679	321766
3	30	6	4	Tetrahymena thermophila	NW_002476184.1	50202	147	1	ttactttttatctaatccgtaagcaatagctgcagcaGTAGGCTCATTTATGATTCTGAGAACATTTAATCCTGCTATagcaccagcatcttttgtggcttatctttatgaatcattaaaataagcaggaacagtaataactgcatt	gene22002	48849	50786	-	gene22002	cds22002	48849	50786
3	30	5	4	Tetrahymena thermophila	NW_002476261.1	320304	118	1	aagcaaccaaagacgctggtattATTGCTGGCCTCAATGTACTCAGAATCATAAATGAGCCAACAGCTGCTGCTATTGCTTATGGccttgatcaaaagggcaaaggagagaagaatat	gene18306	319679	321766	+	gene18306	cds18306	319679	321766
3	30	4	4	Tetrahymena thermophila	NW_002476413.1	866621	99	1	taaaacatttaagccagcaatggcACCTGCATCTTTGGTAGCTTATCTTTGTGAATCATTGAAGTATGCAGGAACTGTAATAACTGCATtttttacagt	gene10675	865208	867148	-	gene10675	cds10675	865208	867148
3	30	4	4	Tetrahymena thermophila	NW_002476261.1	320462	131	1	ctcttgactattgataacggcttctttgaagtgAAAGCCACTGCTGGTGATACCCATTTAGGAGGTGAAGACTTTGATAAtaagatggtagaatattgtgctggtgaatttttgaagaaaaaaggtattga	gene18306	319679	321766	+	gene18306	cds18306	319679	321766
3	30	4	4	Tetrahymena thermophila	NW_002476235.1	113401	116	1	tacggtatggaaaagactggtggtaaagttgttgctgTCTATGACTTAGGTGGTGGTACTTTCGATATTTCTATTTTAGAattagctgatggtgtcttcgaagtcaaggctaccaa	gene19752	111904	114756	+	gene19752	cds19752	113038	114756
3	30	3	3	Tetrahymena thermophila	NW_002476567.1	1100021	96	1	ttattacctaaagcCCTGCAATAGTTCCAGCATCTTTAGTAGCCTATCTTTATTAATCATTAAAATAAGCAGGAACTGTGATAACTGCATttttta	gene1463	1098391	1100734	-	gene1463	cds1463	1100028	1100246
3	30	3	3	Tetrahymena thermophila	NW_002476413.1	866505	166	1	agagaaacatcaaaagtaccaccacctaaatcaaaaatcaagatatttttttcaccttagcccttcttATCCAAGCCATAAGCAATAGCTGCTGCAGTAGGTTCATTGATAATtcttaaaacatttaagccagcaatggcacctgcatctttggtagcttatcttt	gene10675	865208	867148	-	gene10675	cds10675	865208	867148
3	30	3	3	Tetrahymena thermophila	NW_002476235.1	113281	83	1	gtcgttactgTCCCTGCTTATTTCAACGATCAATAAAGATAAGCTACCACTGATGCTGGTAAAATCTCTGGTTTGgaagttaa	gene19752	111904	114756	+	gene19752	cds19752	113038	114756
3	30	3	3	Tetrahymena thermophila	NW_002476235.1	113326	156	1	accactgatgctggtaaaatctctggtttggaagttaagagaatcatcaacGAACCTACCGCTGCTGCTTTGGCTTACGGTATGGAAAAGActggtggtaaagttgttgctgtctatgacttaggtggtggtactttcgatatttctattttagaa	gene19752	111904	114756	+	gene19752	cds19752	113038	114756
3	30	3	3	Tetrahymena thermophila	NW_002476184.1	50080	125	1	cctcctaaatgtgtatcaccagcagtggctttcacttcgaaaaagccATTATCAATTGTTAAAAGAGATACATCGAAGGTACCTCCACCcaaatcaaaaattaaaatattcttttcgccttatta	gene22002	48849	50786	-	gene22002	cds22002	48849	50786
3	30	2	2	Tetrahymena thermophila	NW_002476554.1	408268	105	1	caaagacaatctaccaaggatgctggtgccatcgctggtTTGGATGTTTAGAGAATTTTGAACGAACCTACCGCCGCTGCCATCGCTTACGGTTTGGATAAgaag	gene2440	406778	409877	+	gene2440	cds2440	408193	409345
3	30	2	2	Tetrahymena thermophila	NW_002476481.1	773571	71	1	gaaCCACCGACGAGGACGACTTCGTGGACTTGGTTCTTGGCCATACCGGAGTCCTTGAGGACCTTTTCGAC	gene5790	772649	774607	-	gene5790	cds5790	772649	774607
3	30	2	2	Tetrahymena thermophila	NW_002476481.1	773722	143	1	aatcagccaaagcatcgacttcgatggtggcttgagcagaagaaGAAAGAATTCTTTTAGCTCTTTCGCATTGAGTTCTTAATCTTCTCAtggctctggggttttctctgatatcgatgttcttcttctttaagaagtcagca	gene5790	772649	774607	-	gene5790	cds5790	772649	774607
3	30	2	2	Tetrahymena thermophila	NW_002476481.1	774147	107	1	gCAGGGACGGTAATGACGGCGTTCTTGATTTACTTGGTCAAGAAGGCTTCAGCGATTTCTCTCATCTTaacgagaaccatggaagagatttcttcagcgtggaactt	gene5790	772649	774607	-	gene5790	cds5790	772649	774607
3	30	2	2	Tetrahymena thermophila	NW_002476261.1	320153	87	1	aaattcaaaggagagatAAAGAAATTTCATGCTGAAGAAATCTCATCAATGGTTCTTATTAAGATGAAAGAAACAGCTGAAGCtttc	gene18306	319679	321766	+	gene18306	cds18306	319679	321766
3	30	2	2	Tetrahymena thermophila	NW_002476237.1	164984	76	1	tgcttcttgtaGTGACATAAACTTCGGTGGTGAAGTTTTTGATCAAAGAGTTGTAGAATATTTCATtaagcttatt	gene19446	163850	166370	+	gene19446	cds19446	164715	165867
3	30	2	2	Tetrahymena thermophila	NW_002476237.1	168692	76	1	tgcttcttgtaGTGACATAAACTTCGGTGGTGAAGTTTTTGATCAAAGAGTTGTAGAATATTTCATtaagcttatt	gene19447	166956	170059	+	gene19447	cds19447	168423	169575
3	30	11	11	Perkinsus marinus	NW_003211408.1	164655	155	1	aaggtcgacgatgccgtcgtcactgtccctgcaTACTTCAACGATTCTCAGAGACAGGCCACCAAGGATGCCGGttccattgctggtctcaacgtccttcgtatcatcaacgagcctactgccgcggctatcgcctacggtctcgataagaaggg	gene16488	164238	166175	+	gene16488	cds13231	164238	166175
3	30	11	11	Perkinsus marinus	NW_003211408.1	169584	143	1	ggaaccttcgatgtctccctcttgaccatcgaggatggtATCTTCGAGGTCAAGGCTACTGCTGGTGATACTCATTTGGGTGGTGAAGATTTcgataaccgcatcctcgacttctgcatgcaggacttcaagcgtaagaatcg	gene16490	168969	170936	+	gene16490	cds13233	168969	170936
3	30	9	9	Perkinsus marinus	NW_003211408.1	167082	149	1	ggtggcggaaccttcgatgtctccctcttgaccatcgaggatGGTATCTTCGAGGTCAAGGCCACTGCTGGTGATACTCATTTGGGTGGTGAGGATTTcgataaccgcatcctcgacttctgcatgcaggacttcaagcgcaagaatcg	gene16489	166466	168534	+	gene16489	cds13232	166473	168422
3	30	8	8	Perkinsus marinus	NW_003200768.1	342414	105	1	ggcggcggtaccttcgatgtctcccTGTTGACCATTGATAATGGTGTGTTTGAAGTCGTCGCCACTTCTGGTGATACTCACTTGGGtggcgaggatttcgatcag	gene2057	341754	343745	+	gene2057	cds1726	341754	343718
3	30	9	7	Perkinsus marinus	NW_003209596.1	261476	110	1	cgctgatcgaaatcctcaccaccaagatgagtaTCACCAGCAGTAGCAACCACCTCGAACACGCCATTATCAATAGTcagcagtgacacatcgaaagtaccaccaccaag	gene18409	260275	262245	-	gene18409	cds14755	260275	262245
3	30	8	7	Perkinsus marinus	NW_003209393.1	780	79	1	gtaggttcttcgtatcatcaacgagcccactgctgctgctttaGCTTACGGCTGTGATAAGAATGAGggtcagactatt	gene18584	40	1009	+	gene18584	cds14903	784	880
3	30	7	7	Perkinsus marinus	NW_003211408.1	164820	164	1	aagaacgtcctcatctatgatcttggtggcggaaccttcgatgtctccctctTGACCATCGAGGATGGTATCTTCGAGGTCAAGGCCACTGCTGGTGATACtcatttgggtggtgaggatttcgataaccgcatcctggatttctgcatgcaggacttcaagcg	gene16488	164238	166175	+	gene16488	cds13231	164238	166175
3	30	7	7	Perkinsus marinus	NW_003211408.1	166896	152	1	gtcaacgatgccgtcgtgactgtccctgctTACTTCAACGATTCCCAGAGACAGGCCACCAAGGATGCCGGTTCCATtgctggtctcaacgtccttcgtatcatcaacgagcctactgccgctgctatcgcctacggtctcgataagaaggg	gene16489	166466	168534	+	gene16489	cds13232	166473	168422
3	30	7	7	Perkinsus marinus	NW_003211408.1	169391	129	1	ggtcaatgatgctgttatcactgtccctgctTATTTCAACGATTCCCAGAGACAGGCCACCAAGGATGCCGGttccattgctggtcttaacgtccttcgtatcatcaacgagcctactgccgctgctat	gene16490	168969	170936	+	gene16490	cds13233	168969	170936
3	30	7	7	Perkinsus marinus	NW_003206443.1	1	99	1	gaccatcgacaatggcgttttcGAGGTCGTTGCGACCTCTGGTGATACTCATCTGGGTGGTGAAGATTTCGAtcaacgtgtcatggatcatttcatcaa	gene26559	83	1012	+	gene26559	cds21325	83	1012
3	30	6	6	Perkinsus marinus	NW_003209596.1	261407	148	1	gcacgcttgtcagtgcgaagatccttgtgattcttcttttggaaaatctTGATAAAATGATCCATAACACGCTGATCGAAATCCTCACCACCaagatgagtatcaccagcagtagcaaccacctcgaacacgccattatcaatagtca	gene18409	260275	262245	-	gene18409	cds14755	260275	262245
3	30	6	6	Perkinsus marinus	NW_003204833.1	44712	124	1	cgagaccataggcgataGCAGCGGCTGTGGGCTCGTTGATAATTCTCATGACATTGAGGCCAGCAATGGCACCagcatccttagtggcttgacgctggccatcgttgaagtaagccggaacagt	gene25789	42346	45333	-	gene25789	cds20709	44718	45333
3	30	6	6	Perkinsus marinus	NW_003201757.1	174119	134	1	ttggcggcggtaccttcgatgtctccctgTTGACCATTGATAATGGTGTGTTTGAAGTCGTCGCCACTTCTGGTGATACTCACTTGGGtggtgaggatttcgatcagcgtgtcatggaccatttcatcaagatc	gene27798	173461	175230	+	gene27798	cds22296	173461	175230
3	30	7	5	Perkinsus marinus	NW_003209596.1	261560	152	1	gacacatcgaaagtaccaccaccaaggtcatacacgagaatgttctcctcgttcttcttatcaAGACCGTAAGCGATAGCTGCAGCCGTgggctcgttgatgatacgGAggacgttcaacccagcgatggtaccagcatccttagtagcttg	gene18409	260275	262245	-	gene18409	cds14755	260275	262245
3	30	6	5	Perkinsus marinus	NW_003213929.1	233138	153	1	ctcgttcttcttatcaagaccgtaagcgatagctGCAGCCGTgggctcgttgatgatacgGAGGACGTTCAAACCAGCgatggtaccagcatccttagtagcctgcctttgagcatcattgaagtaagctggtacggtgataacagcgttctt	gene6929	231806	233776	-	gene6929	cds5762	231806	233776
3	30	6	5	Perkinsus marinus	NW_003209596.1	261641	133	1	gcagccgtgggctcgttgatgatacggaggacgTTCAACCCAGCGATGGTACCAGCATCCTTAGTAGCTTGCCTTTGGGCATCATTGAAGTAAGCTGGTACGGTGATAACAGCgttcttaacctggctaccca	gene18409	260275	262245	-	gene18409	cds14755	260275	262245
3	30	5	5	Perkinsus marinus	NW_003200768.1	342278	106	1	tcagcgtcaagctactaaaGATGCCGGCACCATTGCTGGTCTCAATGTCATGAGAATTATCAACGAGCCCACAGCTGCTGCcatcgcatatgggcttgacaagaag	gene2057	341754	343745	+	gene2057	cds1726	341754	343718
3	30	5	5	Perkinsus marinus	NW_003212470.1	959	100	1	ggtcgacgatgccgtcgtcactgtCCCTGCATACTTCAACGATTCTCAGAGACAGGCCACCAAGATGCCGGttccattgctggtctcaacgtccttcgta	gene8377	540	1028	+	gene8377	cds6910	540	1028
3	30	5	5	Perkinsus marinus	NW_003211408.1	167370	102	1	actctctctCGTGCTCGTTTCGAGGAGCTCTGCATGGACTACTTCCGTAACACCATGGGCCCCGTTGAGAAGGTtctccgtgattctggcatcgacaagcgc	gene16489	166466	168534	+	gene16489	cds13232	166473	168422
3	30	5	5	Perkinsus marinus	NW_003211408.1	169425	161	1	ttcaacgattcccagagacaggccaccaaggatgccggttccattgctggtcttaacGTCCTTcgtatcatcaacgagcctACTGCCGCTGCTATCGCCTACGGTCTCGATAAGAAaggtgagggtgagaagaacgtcctcatctacgatcttggtggcgg	gene16490	168969	170936	+	gene16490	cds13233	168969	170936
3	30	5	5	Perkinsus marinus	NW_003211408.1	169548	137	1	ggtgagaagaacgtcctcatctacgatcttGGTGGCGGAACCTTCGATGTCTCCCTCTTGACCATCGAGGATGGtatcttcgaggtcaaggctactgctggtgatactcatttgggtggtgaagatttcgataaccg	gene16490	168969	170936	+	gene16490	cds13233	168969	170936
3	30	5	5	Perkinsus marinus	NW_003211408.1	169866	99	1	actctatctcgtgctcgtttcgagGAGCTCTGCATGGACTACTTCCGTAACACTATGGGCCCCGTTGAGAAGGTtcttcgtgatgctggtattgacaag	gene16490	168969	170936	+	gene16490	cds13233	168969	170936
3	30	5	5	Perkinsus marinus	NW_003201757.1	173985	106	1	tcagcgtcaagctactaaaGATGCCGGCACCATTGCTGGTCTCAATGTCATGAGAATTATCAACGAGCCCACAGCTGCTGCcatcgcatatgggcttgacaagaag	gene27798	173461	175230	+	gene27798	cds22296	173461	175230
3	30	5	4	Perkinsus marinus	NW_003202081.1	2534	122	1	gcagccgtgggctcgttgatgatacggaGGACGTTCAAACCAGCGATGGTACCGGCATCTTTAGTAGCTTGTCTTTGAGCATCATTGAAGTAAGCTGgtacggtgataacagcgttcttaac	gene14207	1165	3138	-	gene14207	cds11458	1165	3138
3	30	4	4	Perkinsus marinus	NW_003206847.1	775000	149	1	gataagaagggtcaaggtgaaaagaacgtcctcatctacgatcttGGTGGCGGAACTTTCGATGTCTCCCTATTGACTATTGAGGATGGTATCTTCGAGGTCAAggccactgctggtgatacccatctgggtggtgaggatttcgataa	gene6204	774392	776522	+	gene6204	cds5076	774433	776385
3	30	4	4	Perkinsus marinus	NW_003216689.1	482809	146	1	ccaccaagatcgtagatgaggacgttcttctcaccctcacccTTCTTATCGAGACCATAAGCAATAGCAGCGGCAGTaggctcgttgatgatacgaaggacgttgagaccagcaatggaaccagcatccttagtggcctgtctctg	gene6818	481683	483860	-	gene6818	cds5656	481852	483776
3	30	4	4	Perkinsus marinus	NW_003216689.1	485329	146	1	ccaccaagatcgtagatgaggacgttcttctcaccctcacccTTCTTATCGAGACCATAAGCAATAGCAGCGGCAGTaggctcgttgatgatacgaaggacgttgagaccagcaatggaaccagcatccttagtggcctgtctctg	gene6819	483993	485942	-	gene6819	cds5657	483993	485942
3	30	4	4	Perkinsus marinus	NW_003216689.1	487571	146	1	ccaccaagatcgtagatgaggacgttcttctcaccctcacccTTCTTATCGAGACCATAAGCAATAGCAGCGGCAGTaggctcgttgatgatacgcaggacgttgagaccagcaatggaaccagcatccttagtggcctgtctctg	gene6820	486171	488205	-	gene6820	cds5658	486244	488181
3	30	4	4	Perkinsus marinus	NW_003217015.1	118323	98	1	cgcgacgttaagcaagctgttATCACCGTCCCTGCGTATTTCAATGATGCCCAGAGGCAGGCCACCAAGGATGCCGGCAaaattgctggtcttgatgt	gene9986	117649	120400	+	gene9986	cds8228	118253	118418
3	30	4	4	Perkinsus marinus	NW_003200804.1	262295	101	1	ccattatcaatagtcagcagtGACACATCGAAAGTACCACCACCAAGATCATACACAAGAATGTTCTcctcattcttcttatcaagcccgtaagcgatagc	gene13636	261034	263001	-	gene13636	cds11128	261034	263001
3	30	4	4	Perkinsus marinus	NW_003211408.1	166941	121	1	cagagacaggccaccaaggatgccggttccatTGCTGGTCTCAACGTCCTTcgtatcatcaacgagcctACTGCCGCTGCTATCGCCTACGGTCTCGATAAGAAGggtgagggtgagaaga	gene16489	166466	168534	+	gene16489	cds13232	166473	168422
3	30	4	4	Perkinsus marinus	NW_003211408.1	167052	135	1	ggtgagaagaacgtcctcatctacgatcttGGTGGCGGAACCTTCGATGTCTCCCTCTTGACCATCGAGGATGGtatcttcgaggtcaaggccactgctggtgatactcatttgggtggtgaggatttcgataac	gene16489	166466	168534	+	gene16489	cds13232	166473	168422
3	30	4	4	Perkinsus marinus	NW_003211408.1	167311	106	1	cctctacccaggccagcattgagatcGACTCTCTGTTCGAGGGTATCGATTACAACTGCACTCTCTCTCGTGCTCGTTTCGAGGAgctctgcatggactacttccg	gene16489	166466	168534	+	gene16489	cds13232	166473	168422
3	30	4	4	Perkinsus marinus	NW_003209596.1	261518	94	1	gtagcaaccacctcgaacacgccaTTATCAATAGTCAGCAGTGACACATCGAAAGTACCACCACCAAggtcatacacgagaatgttctcctcgt	gene18409	260275	262245	-	gene18409	cds14755	260275	262245
3	30	4	4	Perkinsus marinus	NW_003213327.1	80697	98	1	cgcgacgttaagcaagctgttatcACCGTCCCTGCGTATTTCAATGATGCACAGAGGCAGGCCACCAAGGATGCCGGCAaaattgctggtcttgatgt	gene21038	80031	82754	+	gene21038	cds17035	80627	80792
3	30	4	4	Perkinsus marinus	NW_003204503.1	99	180	1	cttgccgcgattcttacgcttgaagtcctgcatgcagaagtcgaggatgcggttatcgaaatccTCACCACCCAAATGAGTATCACCAGCAGTAGCCTTGACCTCGAAGATGCCATCCTCGATGGTCAagagggagacatcgaaggttccgccaccaagatcgtagatgaggacgttctt	gene24028	55	802	-	gene24028	cds19419	55	802
3	30	4	4	Perkinsus marinus	NW_003204503.1	275	143	1	tcttctcaccctcacccttcttatcgagaccgtaggcgatagcagcgGCAGTaggctcgttgatgatacgAAGGACGTTGAGACCAGCAatggaaccggcatccttggtggcctgcctctgggaatcgttgaagtaagcaggg	gene24028	55	802	-	gene24028	cds19419	55	802
3	30	6	3	Perkinsus marinus	NW_003213929.1	233012	108	1	atcgaagtcctcaccaccaagaTGAGTATCACCAGCAGTAGCAACCACCTCGAACACGCCATTATCAATAGtcagcagtgacacatcgaaagtaccaccaccaagatc	gene6929	231806	233776	-	gene6929	cds5762	231806	233776
3	30	6	3	Perkinsus marinus	NW_003200804.1	262237	108	1	atcgaaatcctcaccaccaagaTGAGTATCACCAGCAGTAGCAACCACCTCGAATACGCCATTATCAATAGTCAgcagtgacacatcgaaagtaccaccaccaagatc	gene13636	261034	263001	-	gene13636	cds11128	261034	263001
3	30	4	3	Perkinsus marinus	NW_003202081.1	2390	113	1	ccaagatgagtatcaccagcagtcgcaaccacctcgaagacgccATTATCAATAGTCAGCAATGACACATCGAAAGTACCACCACCaagatcatacacgagaatgttctcctc	gene14207	1165	3138	-	gene14207	cds11458	1165	3138
3	30	4	3	Perkinsus marinus	NW_003200738.1	308746	76	1	atagtctgaccCTCATTCTTATCACAGCCGTAAGCtaaagcagcagcagtgggctcgttgatgatacgaagaacct	gene16035	306847	309614	-	gene16035	cds12915	308723	308819
3	30	4	3	Perkinsus marinus	NW_003214959.1	692	78	1	tctgaccctcattCTTATCACAGCCGTAAGCtaaagcagcagcagtgggctcgttgatgatacgAAgaacctacacac	gene25106	16	856	-	gene25106	cds20218	665	761
3	30	3	3	Perkinsus marinus	NW_003200768.1	342234	113	1	gtgaagaatgcagtgatcacaGTCCCGGCCTACTTCAACGATGGTCAGCGTCAAGCTACTAAAGATGCcggcaccattgctggtctcaatgtcatgagaattatcaacgagcc	gene2057	341754	343745	+	gene2057	cds1726	341754	343718
3	30	3	3	Perkinsus marinus	NW_003200768.1	342351	116	1	gctgctgccatcgcatatgggcttgacaagaagtctgagaagAACATCCTTGTGTATGATCTTGGCGGCGGTACCTTCGATGTCTCcctgttgaccattgataatggtgtgtttga	gene2057	341754	343745	+	gene2057	cds1726	341754	343718
3	30	3	3	Perkinsus marinus	NW_003216689.1	482658	123	1	cttgccacggttcttaCGCTTGAAGTCCTGCATGCAGAAGTCGAGGATACGGTTATCGAAATCCTCACCACCAAGATGGGTATCACCagcagtggccttaacctcgaagataccatcctcgat	gene6818	481683	483860	-	gene6818	cds5656	481852	483776
3	30	3	3	Perkinsus marinus	NW_003216689.1	482709	147	1	gttatcgaaatcctcaccaccaagatgggtatcaccagCAGTGGCCTTAACCTCGAAGATACCATCCTCGATAGTCAAGAGGGAGACATCGAAGGTTCCgccaccaagatcgtagatgaggacgttcttctcaccctcacccttctt	gene6818	481683	483860	-	gene6818	cds5656	481852	483776
3	30	3	3	Perkinsus marinus	NW_003216689.1	484945	146	1	cgcttatcgatgccagaatcacggaggaccttctcgacaggccccataGTGTTCCGGAAGTAGTCCATGCAAAGCTCCTCGAAACGAGCACGAGAGAgagtgcagttgtagtcaataccctcaaacagggaatcaatctcaatgct	gene6819	483993	485942	-	gene6819	cds5657	483993	485942
3	30	3	3	Perkinsus marinus	NW_003216689.1	485178	123	1	cttgccacggttcttaCGCTTGAAGTCCTGCATGCAGAAGTCGAGGATACGGTTATCGAAATCCTCACCACCAAGATGGGTATCACCagcagtggccttaacctcgaagataccatcctcgat	gene6819	483993	485942	-	gene6819	cds5657	483993	485942
3	30	3	3	Perkinsus marinus	NW_003216689.1	485229	147	1	gttatcgaaatcctcaccaccaagatgggtatcaccagCAGTGGCCTTAACCTCGAAGATACCATCCTCGATAGTCAAGAGGGAGACATCGAAGGTTCCgccaccaagatcgtagatgaggacgttcttctcaccctcacccttctt	gene6819	483993	485942	-	gene6819	cds5657	483993	485942
3	30	3	3	Perkinsus marinus	NW_003216689.1	487420	123	1	cttgccacggttcttaCGCTTGAAGTCCTGCATGCAGAAGTCGAGGATACGGTTATCGAAATCCTCACCACCAAGATGGGTATCACCagcagtggccttaacctcgaagataccatcctcgat	gene6820	486171	488205	-	gene6820	cds5658	486244	488181
3	30	3	3	Perkinsus marinus	NW_003216689.1	487471	147	1	gttatcgaaatcctcaccaccaagatgggtatcaccagCAGTGGCCTTAACCTCGAAGATACCATCCTCGATAGTCAAGAGGGAGACATCGAAGGTTCCgccaccaagatcgtagatgaggacgttcttctcaccctcacccttctt	gene6820	486171	488205	-	gene6820	cds5658	486244	488181
3	30	3	3	Perkinsus marinus	NW_003213929.1	233058	85	1	acctcgaacacgccattaTCAATAGTCAGCAGTGACACATCGAAAGTACCACCACCAAGATCATACACaagaatgttctcctcgt	gene6929	231806	233776	-	gene6929	cds5762	231806	233776
3	30	3	3	Perkinsus marinus	NW_003213929.1	233091	130	1	gacacatcgaaagtaccaccaccaAGATCATACACAAGAATGTTCTCCTCGTTCTTCTTATCAAGACCGTAAGCGATAGCTGCagccgtgggctcgttgatgatacggaggacgttcaaaccagcgatgg	gene6929	231806	233776	-	gene6929	cds5762	231806	233776
3	30	3	3	Perkinsus marinus	NW_003217015.1	118466	81	1	cgacaggtccttcgtatcatcaacgagcccactgctgctgcccttGCTTATGGCTGTGATAAGAAtgaaggtcagaccatc	gene9986	117649	120400	+	gene9986	cds8228	118472	118568
3	30	3	3	Perkinsus marinus	NW_003216444.1	1036	105	1	ggcggcggtaccTTCGATGTCTCCCTGTTGACCATTGATAATGGTGTGTTTGAAGTCGTCGCCACTTCTGGTGATACTCACTTGGGtggcgaggatttcgatcag	gene13324	376	1303	+	gene13324	cds10879	376	1303
3	30	3	3	Perkinsus marinus	NW_003200804.1	262368	124	1	tcttcttatcaagcCCGTAAGCGATAGCTGCAGCCGTgggctcgttgatgatacgGAGGACGTTCAAACCAGCgatggtaccggcatctttagtagcttgtctttgagcatcattgaagtaagc	gene13636	261034	263001	-	gene13636	cds11128	261034	263001
3	30	3	3	Perkinsus marinus	NW_003200804.1	262403	116	1	gtgggctcgttgatgatacggagGACGTTCAAACCAGCGATGGTACCGGCATCTTTAGTAGCTTGTCTTTGAGCATCATTGAAGTAAGCTGgtacggtgataacagcattcttaac	gene13636	261034	263001	-	gene13636	cds11128	261034	263001
3	30	3	3	Perkinsus marinus	NW_003211408.1	164553	128	1	gaggtgcactatcagggcgaggtcaagaagttccatgctgaagagatctcgtCTATGGTGCTGGTAAAGATGAAGGAGACtgctgaggcatatcttggcactaaggtcgacgatgccgtcgtcactgt	gene16488	164238	166175	+	gene16488	cds13231	164238	166175
3	30	3	3	Perkinsus marinus	NW_003211408.1	164618	81	1	aAAGATGAAGGAGACtgctgaggcatatcttggcacTAAGGTCGACGATGCCGTCGTCACTGTCCCTGcatacttcaacga	gene16488	164238	166175	+	gene16488	cds13231	164238	166175
3	30	3	3	Perkinsus marinus	NW_003211408.1	165072	114	1	tcctctacccaggccagcattgagatcgatTCTCTGTTCGAGGGTATCGATTACAACTGCACTCTCTCCCGTGCTCGTTTCGAGGAgctttgcatggactactttcgtaattcc	gene16488	164238	166175	+	gene16488	cds13231	164238	166175
3	30	3	3	Perkinsus marinus	NW_003211408.1	165132	78	1	aCTCTCTCCCGTGCTCGTTTCGAGGAGCTTTGCATGGACTACTTTCGTAATTCCATGGGTCCTGTCGAGAAatgtctc	gene16488	164238	166175	+	gene16488	cds13231	164238	166175
3	30	3	3	Perkinsus marinus	NW_003211408.1	169356	78	1	atgaagGAGACTGCCGAGGCCTTCTTGGGCTCTAAGGTCAATGATGCTGTTATCACTGTCCCTGCttatttcaacgat	gene16490	168969	170936	+	gene16490	cds13233	168969	170936
3	30	3	3	Perkinsus marinus	NW_003209596.1	261722	117	1	tcattgaagtaagctggtacggtgataACAGCGTTCTTAACCTGGCTACCCAGGTAGTTCTCGGCAGTCTCCTTCATCTTacccaataccatagcagagatctcctcagggttgaag	gene18409	260275	262245	-	gene18409	cds14755	260275	262245
3	30	3	3	Perkinsus marinus	NW_003209393.1	565	90	1	gtattctccttctcaaatcGGTGCCTTCGTTCTGATGAAGATGAAGGAGACCGCGGATTCATTCCTCGGacgtgaagtgaagcaagccgt	gene18584	40	1009	+	gene18584	cds14903	565	730
3	30	3	3	Perkinsus marinus	NW_003209393.1	629	105	1	ctcggacgtgaagtgaagcaaGCCGTTATTACTGTCCCTGCCTATTTCAACGATGCACAGAGACAGGCTACTAAGGAtgctggcaagatcgctggtcttgatgta	gene18584	40	1009	+	gene18584	cds14903	565	730
3	30	3	3	Perkinsus marinus	NW_003214659.1	148344	106	1	tcgacaagaagtctGAGAAGAATATCCTCGTCTATGACCTTGGTGGTGGTACCTTCGATGTCTCTCTTTTGACCATCGACAATGGCGTTTTCGAggtcgttgcgac	gene20887	147702	149769	+	gene20887	cds16898	147725	149689
3	30	3	3	Perkinsus marinus	NW_003214659.1	148412	77	1	ttgaccATCGACAATGGCGTTTTCGAGGTCGTTGCGACCTCTGGTGATACTCATCTGGGTGGTGAAGATTTCGAcca	gene20887	147702	149769	+	gene20887	cds16898	147725	149689
3	30	3	3	Perkinsus marinus	NW_003205427.1	161374	98	1	accaccagCAGTGGCCTTAACCTCGAAGATACCATCCTCGAGGGTCAAGAGGGAGACATCGAAGGTTCCGCCACCAAGATCGtagatgagaaggttct	gene22804	161251	162521	-	gene22804	cds18354	161310	161719
3	30	3	3	Perkinsus marinus	NW_003204833.1	44762	131	1	acattgaggccagcaatggcaccagcatccttaGTGGCTTGACGCTGGCCATCGTTGAAGTAAGCCGGAACAGTGATCACGGCGTTcttgacttcagtaccgaggtaattctcagcagtctccttcatctt	gene25789	42346	45333	-	gene25789	cds20709	44718	45333
3	30	3	3	Perkinsus marinus	NW_003204833.1	44831	94	1	acagtgatcACGGCGTTCTTGACTTCAGTACCGAGGTAATTCTCAGCAGTCTCCTTCATCTTTGTCAACACCATAGCCGAGATTTCctcgggag	gene25789	42346	45333	-	gene25789	cds20709	44718	45333
3	30	3	3	Perkinsus marinus	NW_003201757.1	173941	113	1	gtgaagaatgcagtgatcacaGTCCCGGCCTACTTCAACGATGGTCAGCGTCAAGCTACTAAAGATGCcggcaccattgctggtctcaatgtcatgagaattatcaacgagcc	gene27798	173461	175230	+	gene27798	cds22296	173461	175230
3	30	3	3	Perkinsus marinus	NW_003201757.1	174058	116	1	gctgctgccatcgcatatgggcttgacaagaagtctgagaagAACATCCTTGTGTATGATCTTGGCGGCGGTACCTTCGATGTCTCcctgttgaccattgataatggtgtgtttga	gene27798	173461	175230	+	gene27798	cds22296	173461	175230
3	30	4	2	Perkinsus marinus	NW_003200768.1	342138	110	1	gtcaagggccagaagaaggctctcactcctgaggagatctCCGCCATGGTGCTGACGAAGATGAAGGAAGTTGCTGAGaattacctcggtactgaagtgaagaatgcagt	gene2057	341754	343745	+	gene2057	cds1726	341754	343718
3	30	4	2	Perkinsus marinus	NW_003216444.1	760	110	1	gtcaagggccagaagaaggctctcactcctgaggagatctCCGCCATGGTGCTGACGAAGATGAAGGAAGTTGCTGAGaattacctcggtactgaagtgaagaatgcagt	gene13324	376	1303	+	gene13324	cds10879	376	1303
3	30	4	2	Perkinsus marinus	NW_003201757.1	173845	110	1	gtcaagggccagaagaaggctctcactcctgaggagatctCCGCCATGGTGCTGACGAAGATGAAGGAAGTTGCTGAGaattacctcggtactgaagtgaagaatgcagt	gene27798	173461	175230	+	gene27798	cds22296	173461	175230
3	30	2	2	Perkinsus marinus	NW_003206847.1	774925	104	1	gccggctcTATTGCTGGCCTCAATGTCCTCCGTATCATCAATGagcccactgctgctgctatcgctTATGGTCTCGATAAGAAgggtcaaggtgaaaagaacgt	gene6204	774392	776522	+	gene6204	cds5076	774433	776385
3	30	2	2	Perkinsus marinus	NW_003206847.1	775078	123	1	attgaggatGGTATCTTCGAGGTCAAGGCCACTGCTGGTGATACCCATCTGGGTGGTGAGGATTTCGATAATCGTATCTTGGAGTTCTGCATGCAGGATTTCAAGCGTAAGAAccgtggcaag	gene6204	774392	776522	+	gene6204	cds5076	774433	776385
3	30	2	2	Perkinsus marinus	NW_003206847.1	775333	99	1	actcTGTCTCGTGCTCGGTTCGAGGAGCTTTGCATGGACTACTTCCGTAACACCATGGGTCCTGTAGAGAAGGTCCTCAAGGAttcgggtattgacaag	gene6204	774392	776522	+	gene6204	cds5076	774433	776385
3	30	2	2	Perkinsus marinus	NW_003216689.1	482475	102	1	gttgcggaaaTAGTCCATGCAAAGCTCCTCGAAACGAGCACGAGAGAGAGTGCAATTGTAGTCGATACCCTCGAAGAGAGAATCAATCTCAATGGTcgcctg	gene6818	481683	483860	-	gene6818	cds5656	481852	483776
3	30	2	2	Perkinsus marinus	NW_003216689.1	482860	133	1	agaccataagcaatagcagcggcagtaggctcgttgatgatacgaaggACGTTGAGACCAGCAATGGAACCAGCATCCTTAGTGGCCTGTCTCTGggaatcattgaagtatgcagggacagtgataacggcat	gene6818	481683	483860	-	gene6818	cds5656	481852	483776
3	30	2	2	Perkinsus marinus	NW_003216689.1	485380	128	1	agaccataagcaatagcagcggcagtaggctcgttgatgatacgaaggACGTTGAGACCAGCAATGGAACCAGCATCCTTAGTGGCCTGTCTCTGggaatcattgaaatatgcagggacagtgacgac	gene6819	483993	485942	-	gene6819	cds5657	483993	485942
3	30	2	2	Perkinsus marinus	NW_003216689.1	487216	115	1	cttctcgacagggcccatggagttcCGGAAGTAGTCCATACAGAGCTCCTCGAAACGAGCACGAGAGAGCGtgcagttgtaatcaataccctcgaagagagaatcaatctcaatg	gene6820	486171	488205	-	gene6820	cds5658	486244	488181
3	30	2	2	Perkinsus marinus	NW_003216689.1	487622	128	1	agaccataagcaatagcagcggcagtaggctcgttgatgatacgcaggACGTTGAGACCAGCAATGGAACCAGCATCCTTAGTGGCCTGTCTCTGggaatcgttgaaatatgcagggacagtgacgac	gene6820	486171	488205	-	gene6820	cds5658	486244	488181
3	30	2	2	Perkinsus marinus	NW_003213929.1	233200	94	1	gGACGTTCAAACCAGCGATGGTACCAGCATCCTTAGTAGCCTGCCTTTGAGCATCATTGAAGTAAGCTGGTACGGTGATAACAGCGTTcttaac	gene6929	231806	233776	-	gene6929	cds5762	231806	233776
3	30	2	2	Perkinsus marinus	NW_003212470.1	855	128	1	gaggtgcactatcagggcgaggtcaagaagttccatgctgaagagatctcgtCTATGGTGCTGGTAAAGATGAAGGAGACtgctgaggcatatcttggcactaaggtcgacgatgccgtcgtcactgt	gene8377	540	1028	+	gene8377	cds6910	540	1028
3	30	2	2	Perkinsus marinus	NW_003212470.1	921	102	1	AAGATGAAGGAGACtgctgaggcatatcttggcacTAAGGTCGACGATGCCGTCGTCACTGTCCCTGCatacttcaacgattctcagagacaggccaccaag	gene8377	540	1028	+	gene8377	cds6910	540	1028
3	30	2	2	Perkinsus marinus	NW_003217015.1	118251	71	1	aggttCTCTCCTTCCCAAATTGGTGCTTTCGTTCTGATGAAGATGAAGGAGACTGCGGACTCTTTCCTCGG	gene9986	117649	120400	+	gene9986	cds8228	118253	118418
3	30	2	2	Perkinsus marinus	NW_003216444.1	973	116	1	gctgctgccatcgcatatgggcttgacaagaagtctgagaagAACATCCTTGTGTATGATCTTGGCGGCGGTACCTTCGATGTCTCcctgttgaccattgataatggtgtgtttga	gene13324	376	1303	+	gene13324	cds10879	376	1303
3	30	2	2	Perkinsus marinus	NW_003200804.1	262319	127	1	acatcgaaagtaccaccaccaagatcaTACACAAGAATGTTCTCCTCATTCTTCTTATCAAGCCCGTAAGCGATagctgcagccgtgggctcgttgatgatacggaggacgttcaaaccagcgatgg	gene13636	261034	263001	-	gene13636	cds11128	261034	263001
3	30	2	2	Perkinsus marinus	NW_003202081.1	2438	140	1	tcaatagtcagcaatGACACATCGAAAGTACCACCACCAAGATCATACACGAGAATGTTCTCCTCgttcttcttatcaagcccgtaagcgatagctgcagccgtgggctcgttgatgatacggaggacgttcaaaccagc	gene14207	1165	3138	-	gene14207	cds11458	1165	3138
3	30	2	2	Perkinsus marinus	NW_003200738.1	308412	104	1	tcaGCAGTGATGAAGGGCAAGTTGATCTCAGTCTGGACCTTGCTGGAAAGCTCAATCTTGGCAGTCTCAGCGGCCTCCTTCAGCCTCTGCAatgccatacggtc	gene16035	306847	309614	-	gene16035	cds12915	308225	308673
3	30	2	2	Perkinsus marinus	NW_003200738.1	308877	88	1	agaccagcgatcttgccaGCATCCTTAGTAGCCTGTCTCTGTGCATCGTTGAAATAGGCAGGGACAGTAATAACGGCttgcttcactt	gene16035	306847	309614	-	gene16035	cds12915	308873	309038
3	30	2	2	Perkinsus marinus	NW_003200738.1	308921	99	1	atcgttgaaataggcagggacagtaataACGGCTTGCTTCACTTCACGTCCGAGGAATGAATCCGCGGTCTCCTTCATCTTcatcagaacgaaggcacc	gene16035	306847	309614	-	gene16035	cds12915	308873	309038
3	30	2	2	Perkinsus marinus	NW_003200738.1	308969	69	1	TCCGAGGAATGAATCCGCGGTCTCCTTCATCTTCATCAGAACGAAGGCACCGATTTGAGAAGGAGAATA	gene16035	306847	309614	-	gene16035	cds12915	308873	309038
3	30	2	2	Perkinsus marinus	NW_003211408.1	164724	99	1	gccggttccattGCTGGTCTCAACGTCCTTcgtatcatcaacgagcctACTGCCGCGGCTATCGCCTACGGTCTCGATAAGAAGGgtgagggtgagaag	gene16488	164238	166175	+	gene16488	cds13231	164238	166175
3	30	2	2	Perkinsus marinus	NW_003211408.1	166788	134	1	attgaggtcaccttcaagggtgagactaagaggttccaCGCCGAGGAAATCTCCTCCATGGTCCTCACCAAGATGAGAGAGACTGCTGAggccttcctcgggaccaaggtcaacgatgccgtcgtgactgtccc	gene16489	166466	168534	+	gene16489	cds13232	166473	168422
3	30	2	2	Perkinsus marinus	NW_003211408.1	166843	94	1	ccATGGTCCTCACCAAGATGAGAGAGACTGCTGAGGCCTTCCTCGGGACCAAGGTCAACGATGCCGTCGTGACTGTccctgcttacttcaacga	gene16489	166466	168534	+	gene16489	cds13232	166473	168422
3	30	2	2	Perkinsus marinus	NW_003211408.1	169326	94	1	gaggagatctcctccatggttcttggttATATGAAGGAGACTGCCGAGGCCTTCTTGGGCTCTAAGGTCaatgatgctgttatcactgtccctg	gene16490	168969	170936	+	gene16490	cds13233	168969	170936
3	30	2	2	Perkinsus marinus	NW_003211408.1	169813	98	1	cccaggctactatcGAGATTGATTCCCTTTTCGAGGGTATCGATTACAACTGCACTCTATCTCGTGCTCGTTTCGAGGAgctctgcatggactacttc	gene16490	168969	170936	+	gene16490	cds13233	168969	170936
3	30	2	2	Perkinsus marinus	NW_003209393.1	597	86	1	tgatgAAGATGAAGGAGACCGCGGATTCATTCCTCGGACGTGAAGTGAAGCAAGCCGTTATTACTGTccctgcctatttcaacgat	gene18584	40	1009	+	gene18584	cds14903	565	730
3	30	2	2	Perkinsus marinus	NW_003214659.1	148257	101	1	aagccactaaggatgctggtgctATTGCTGGCCTCAATGTTATGAGAATTATCAACGAGCCCACAGCCGCTGCTATcgcctatggtctcgacaagaagtct	gene20887	147702	149769	+	gene20887	cds16898	147725	149689
3	30	2	2	Perkinsus marinus	NW_003213327.1	80625	71	1	aggttCTCTCCTTCCCAAATTGGTGCTTTCGTTCTGATGAAGATGAAGGAGACTGCGGACTCTTTCCTCGG	gene21038	80031	82754	+	gene21038	cds17035	80627	80792
3	30	2	2	Perkinsus marinus	NW_003213327.1	80840	81	1	cgacaggttcttcgtatcatcaacgagcccactgctgctgcccttGCTTATGGTTGTGATAAGAAcgaaggtcagacgatc	gene21038	80031	82754	+	gene21038	cds17035	80846	80942
3	30	2	2	Perkinsus marinus	NW_003204503.1	411	93	1	agcagggacagtgataacagcatcATTGACCTTAGAGCCCAAGAAGGCCTCGGCAGTCTCCTTCATataaccaagaaccatggaggagatctc	gene24028	55	802	-	gene24028	cds19419	55	802
3	30	2	2	Perkinsus marinus	NW_003206443.1	38	83	1	tctggtgATACTCATCTGGGTGGTGAAGATTTCGATCAACGTGTCATGGATCATTTCATCAAAGTTTTTCAGAAGAAacacaa	gene26559	83	1012	+	gene26559	cds21325	83	1012
3	30	25	14	Paramecium tetraurelia	NW_001799211.1	323209	143	1	acgttctcatcttcgatttgggaggtGGTACATTCGATGTCTCCTTATTGGCTATTGAAGATGGTGTCTTTGAAGTcaaggccactgctggtgatactcacttgggaggtgaagatttcgataacaaactcgtcgaatattgc	gene21179	322626	324655	+	gene21179	cds21178	322626	324605
3	30	12	12	Paramecium tetraurelia	NW_001798959.1	64078	138	1	ggagaaaagaacatcttggtcttcgatttaggaggtggtacttttgatgtttcCATCTTAACTATTGATAATGGTGTCTTTGAAGTCGTTGCCACttcaggagatactcacttgggaggtgaagattttgatcaaaga	gene1529	63416	65499	+	gene1529	cds1529	63735	65169
3	30	12	12	Paramecium tetraurelia	NW_001799344.1	282097	133	1	attcgacaagcttgttatcgaaatcttcacctCCCAAGTGAGTATCACCAGCTGTGGCTTTGACTTCAAAGACACCatcttcaatagccaataaggagacatcaaaagtaccaccgcctaaatcaaagatgag	gene25264	278534	282817	-	gene25264	cds25263	280483	282817
3	30	11	11	Paramecium tetraurelia	NW_001799620.1	182438	149	1	tcaaaggcagtcgtaacagtaccagcttatttcaatgattcatAAAGACAAGCAACAAAAGATGCTGGTAAAATCGCTGGATTagatgttctcagaatcatcaatgaaccaacagctgcagctttggctttcggtttagaaaagaaaga	gene33065	181900	184033	+	gene33065	cds33064	182349	182791
3	30	10	10	Paramecium tetraurelia	NW_001798959.1	63952	124	1	gcctatttcaatgatgcttaaagacaagctaccaaagatgcaGGAACCATCTCAGGTTTGAATGTTGTGAGAATTCTCAATGAACCAACAGCAGCAGCtattgcctatggtcttgataagaagg	gene1529	63416	65499	+	gene1529	cds1529	63735	65169
3	30	10	10	Paramecium tetraurelia	NW_001799211.1	323049	145	1	aaggctgtcgttacagtcccagcttatttcaatgactcttaaagataagCCACCAAAGATGCTGGTGCCATTGCTGGTATGAATGTTTTGAGAATtatcaatgaaccaaccgctgctgccattgcttatggtttggacaagaaag	gene21179	322626	324655	+	gene21179	cds21178	322626	324605
3	30	11	9	Paramecium tetraurelia	NW_001799628.1	189633	149	1	tcaaaggcagtcgtaacagtgccagcctatttcaatgattcacAAAGACAAGCAACAAAAGATGCTGGTAAAATCGCTGGATTAGAtgttctcagaatcatcaacgaaccaactgctgcagctttggcatttggtttggaaaagaaaga	gene34743	189083	191240	+	gene34743	cds34742	189610	191032
3	30	10	9	Paramecium tetraurelia	NW_001799344.1	282134	92	1	gtgagtatcaccagctgtggctttGACTTCAAAGACACCATCTTCAATAGCCAATAAGGAGACATCAAAAGTACCACCGCCtaaatcaaaga	gene25264	278534	282817	-	gene25264	cds25263	280483	282817
3	30	9	8	Paramecium tetraurelia	NW_001798959.1	64022	166	1	gaattctcaatgaaccaacagcagcagctattgcctatggtcttgataagaaggatggaGAAAAGAACATCTTGGTCTTCGATTTAGGAGGTGGTACTTTTGATGTTTCCatcttaactattgataatggtgtctttgaagtcgttgccacttcaggagatactca	gene1529	63416	65499	+	gene1529	cds1529	63735	65169
3	30	9	8	Paramecium tetraurelia	NW_001799635.1	12041	164	1	atagatgcagctgttggttcatttatgattcttaaaacctttaaaccagaaatttaaccaGCATCTTTTGTAGCTTATCTTTGTGAATCATTAAAATAGGCTGGTACAGTAATgacagcattttaaacttattttccaaggtaggtttcagcaatctctttcat	gene36341	10590	12591	-	gene36341	cds36340	10651	12591
3	30	8	8	Paramecium tetraurelia	NW_001799289.1	67531	152	1	gaattctcaatgaaccaacagcagcagctattgcctatggtcttgataagaaggatggagaaaagaacATCTTAGTCTTTGATTTAGGAGGTGGTACTTTTGATGTTTCCatcttgactattgataatggtgtctttgaagtcgttgccact	gene23632	66925	69012	+	gene23632	cds23631	67244	67705
3	30	12	7	Paramecium tetraurelia	NW_001798976.1	181189	120	1	atcaaaggcagtcgttacagtacctgcttattttaatgacTCACAAAGATAAGCCACCAAGGATGCCGGTAAGATTGCTGGtttagatgttctgagaatcatcaatgaaccaacagcagc	gene4655	180645	181732	+	gene4655	cds4655	181101	181732
3	30	11	7	Paramecium tetraurelia	NW_001799344.1	282248	107	1	agatttcttgtctaaaccataaGCAATAGCAGCAGCACTTGGTTCGTTGATAATTCTCAAGACATTCAAACCAGAGATtgctccggcgtctttagtggcttatcttt	gene25264	278534	282817	-	gene25264	cds25263	280483	282817
3	30	10	7	Paramecium tetraurelia	NW_001798968.1	52261	101	1	aagtaagtcgaatctaacatcttggttttcgattTGGGAGGTGGTACTTTCGATGTGTCCATTTTAACAATTGATaatcaagtgtttgaagtcatctctac	gene3295	51623	52918	+	gene3295	cds3295	51930	52854
3	30	10	7	Paramecium tetraurelia	NW_001799289.1	67602	124	1	ttagtctttgatttaggaGGTGGTACTTTTGATGTTTCCATCTTGACTATTGATAATGGTGTCTTTGAAGTCGTTGCCACtttcaggagatactcacttgggaggtgaagattttgattaaaga	gene23632	66925	69012	+	gene23632	cds23631	67244	67705
3	30	7	7	Paramecium tetraurelia	NW_001798976.1	181336	108	1	agataacaagatcatcgcagtttatGATTTAGGAGGTGGTACATTCGATATTTCTATTTTGGAAATTAATGCAGGAGTATTTGAAGTCAAGGCAACtaatggtgatac	gene4655	180645	181732	+	gene4655	cds4655	181101	181732
3	30	7	7	Paramecium tetraurelia	NW_001799211.1	323394	95	1	aacccaagatcattgagaagactcAGAACTCAATGTGAAAGAGCAAAGAGAGTTCTCTCATCTGCCAATCAAaccacaatcgaagttgatgcttt	gene21179	322626	324655	+	gene21179	cds21178	322626	324605
3	30	7	7	Paramecium tetraurelia	NW_001799289.1	67413	110	1	gaaacctatttgggaaagaaagttattaatgcagttgTCACAGTGCCAGCCTATTTCAATGATGCTTAAAGACAAGCTACAAAAGATGCaggaaccatctcaggtttgaa	gene23632	66925	69012	+	gene23632	cds23631	67244	67705
3	30	6	6	Paramecium tetraurelia	NW_001799289.1	67480	105	1	aaagacaagctacaaaagatgcaGGAACCATCTCAGGTTTGAATGTTGTGAGAATTCTCAATGAACCAACAGCAGCAGCTATTGCCTAtggtcttgataagaagg	gene23632	66925	69012	+	gene23632	cds23631	67244	67705
3	30	6	6	Paramecium tetraurelia	NW_001799400.1	370326	99	1	tcctcttactaaaaccataagcaattGCTGCTGCTGTTGGTTCATTTAAAATTCTTACAACATTTAaacctgctattgctccagcatccttagtggctt	gene27128	369032	370969	-	gene27128	cds27127	369693	370666
3	30	6	6	Paramecium tetraurelia	NW_001799620.1	182597	120	1	attgcagtttatgatttgggaggtggtacaTTCGATATTTCCATATTGGAAATCAATGCAGGTGTTTTTGAAGTCAAAGCtaccaatggtgatacaagttgtggaggtgaagatgttgat	gene33065	181900	184033	+	gene33065	cds33064	182349	182791
3	30	6	6	Paramecium tetraurelia	NW_001799628.1	189792	120	1	attgcagtttatgatttgggaGGTGGTACATTCGATATTTCTATATTGGAAATCAATGCAGGTGTTTTTGAAGTCAAAGCTACcaatggtgatacaagttgtggaggtgaagatgttgat	gene34743	189083	191240	+	gene34743	cds34742	189610	191032
3	30	8	5	Paramecium tetraurelia	NW_001799344.1	282288	107	1	ggttcgttgataattctcaagacattcaaaccagaGATTGCTCCGGCGTCTTTAGTGGCTTATCTTTGAGAATCATTGAAGTAagctggaacagtgatcacagcctt	gene25264	278534	282817	-	gene25264	cds25263	280483	282817
3	30	6	5	Paramecium tetraurelia	NW_001799211.1	323257	127	1	tggctattgaagatggtgtctttgaagtcAAGGCCACTGCTGGTGATACTCACTTGGGAGGTGAAGATTTCGATaacaaactcgtcgaatattgctgtgctgaattcttgaagaagaaaggtattga	gene21179	322626	324655	+	gene21179	cds21178	322626	324605
3	30	5	5	Paramecium tetraurelia	NW_001798968.1	52138	129	1	ccagcatactttaatgatgcttaaagacaagccacaaaggatgcaggaaacATTGCCGGTTTGAATGTAGTTAGAATTTTGAATGAACCAACTGCTGCagctattgcttatggtttggattcaaagtaa	gene3295	51623	52918	+	gene3295	cds3295	51930	52854
3	30	5	4	Paramecium tetraurelia	NW_001798959.1	64140	90	1	tattgataatGGTGTCTTTGAAGTCGTTGCCACTTCAGGAGATACTCACTTGGGAGGTGAAGATTTTGATcaaagaatcattgatcattt	gene1529	63416	65499	+	gene1529	cds1529	63735	65169
3	30	5	4	Paramecium tetraurelia	NW_001799636.1	8016	126	1	atcctttgagtacttcttctacaccaacttgatgaagtgatcaatcAATCTTTGATCGAAATCTTCACCTCCCAAATGTGTATCTCCtgatgtagagatgacttcaaacacttgattatcaatggt	gene36538	7833	8847	-	gene36538	cds36537	7989	8538
3	30	4	4	Paramecium tetraurelia	NW_001798968.1	52312	113	1	gatgtgtccattttaacaattgataatcaagtgtttGAAGTCATCTCTACATCAGGAGATACACATTTGGGAGGTGAAGATTTcgatcaaagattgattgatcacttcatcaa	gene3295	51623	52918	+	gene3295	cds3295	51930	52854
3	30	4	4	Paramecium tetraurelia	NW_001799200.1	177463	77	1	agcagctcTAAGCTCATTAATAATTCTTAAAACTTTTAGACCAGCAAGGGTGCCAACATCCTTTGTGGCTTATCTTT	gene20755	176882	177617	-	gene20755	cds20754	177087	177617
3	30	4	4	Paramecium tetraurelia	NW_001799289.1	67644	96	1	ttgactattGATAATGGTGTCTTTGAAGTCGTTGCCACTTTCAGGAGATACTCACTTGGGAGGTGAAGATTTtgattaaagaatcattgatcattt	gene23632	66925	69012	+	gene23632	cds23631	67244	67705
3	30	4	4	Paramecium tetraurelia	NW_001799636.1	8083	112	1	cctcccaaatgtgtatctcctgatgtagagatgACTTCAAACACTTGATTATCAATGGTCAAAATGGAAACATCAAAggtaccacctcccaaatcaaaaaccaaaatgtttg	gene36538	7833	8847	-	gene36538	cds36537	7989	8538
3	30	3	3	Paramecium tetraurelia	NW_001798959.1	63854	75	1	cccctGAAGAAATTTCAGCTATGGTTTTGACCAAAATGAAGGAAATCTCAGAAACCTATTTGGGAAAGAAAGTta	gene1529	63416	65499	+	gene1529	cds1529	63735	65169
3	30	3	3	Paramecium tetraurelia	NW_001798968.1	52364	89	1	cAGGAGATACACATTTGGGAGGTGAAGATTTCGATCAAAGATTGATTGATCACTTCATCAAGTTGGTGTAGAAGAAGTActcaaaggat	gene3295	51623	52918	+	gene3295	cds3295	51930	52854
3	30	3	3	Paramecium tetraurelia	NW_001798976.1	181283	98	1	agaatcatcAATGAACCAACAGCAGCTGCATTGGCCTTTGGTTTGGAAAAGAAAGATAACAAGATCATCGCAGTTTATGATTTAGGAGGtggtacatt	gene4655	180645	181732	+	gene4655	cds4655	181101	181732
3	30	3	3	Paramecium tetraurelia	NW_001799015.1	215390	89	1	taagctagagcagagGCAGTGGGTTCATTGATGATTCTCAAAATGTTCAAACCAATTCTGGTTCCCGCTTCCTTAGTggcttatcttta	gene11160	214797	215721	-	gene11160	cds11159	214868	215721
3	30	3	3	Paramecium tetraurelia	NW_001799211.1	322989	110	1	tcaatggtcttaaccaaaATGAAGGAGACTGCTGAAGCTTATTTGAGCAAATAAGTCTCAAAGGCTGTCGTTACAGTcccagcttatttcaatgactcttaaagataagc	gene21179	322626	324655	+	gene21179	cds21178	322626	324605
3	30	3	3	Paramecium tetraurelia	NW_001799635.1	11715	118	1	tatcagccaaagcatcaatttctatagaggtttggttagcgGATGATAGAATTCTTTTAGCTCTTTCACATTAAGTTCTTAATCTTCTTAaagcccttgcgttttatctcaaatcaat	gene36341	10590	12591	-	gene36341	cds36340	10651	12591
3	30	3	3	Paramecium tetraurelia	NW_001799635.1	11867	113	1	tcaaccaatctattaTCAAAGTCTTCTCCACCCAAATGTGTGTCACCAGATGTAGCCTTAACTTCAAATATTCCATCATCTATTGTtaacaggctaacatcaaaggtgccacc	gene36341	10590	12591	-	gene36341	cds36340	10651	12591
3	30	3	3	Paramecium tetraurelia	NW_001799635.1	11962	174	1	aacatcaaaggtgccacctccaagatcaaaaattaaaacatttttttctcctttttattttgagTCTAATCCATAAGCAATAGATGCAGCTGTTGGTTCATTTATgattcttaaaacctttaaaccagaaatttaaccagcatcttttgtagcttatctttgtgaatcattaaa	gene36341	10590	12591	-	gene36341	cds36340	10651	12591
3	30	3	3	Paramecium tetraurelia	NW_001799636.1	8206	131	1	tttgaatctaaaccgtaagcaatagctgctGCAGTTGGTTCATTCAAAATTCTAACTACATTCAAACCTGCaatatttcctgcatcctttgtggcttgtctttaagcatcattaaaatatgctggaactgt	gene36538	7833	8847	-	gene36538	cds36537	7989	8538
3	30	5	2	Paramecium tetraurelia	NW_001799620.1	182349	85	1	gtggtcaaacctaTTCTCCATCATAAATTGGAGCATTCGTCTTAATGAAGATGAAGGAGACTGCAGATGCCTATATTGGaaaacc	gene33065	181900	184033	+	gene33065	cds33064	182349	182791
3	30	3	2	Paramecium tetraurelia	NW_001798959.1	64173	95	1	ttcaGGAGATACTCACTTGGGAGGTGAAGATTTTGATCAAAGAATCATTGATCATTTCATCAAGGTCATCAAGAAGAAGCACaataaagatatca	gene1529	63416	65499	+	gene1529	cds1529	63735	65169
3	30	3	2	Paramecium tetraurelia	NW_001799211.1	322947	92	1	tataagggagaaaacaaaaaattccatCCAGAAGAAATTTCATCAATGGTCTTAACCAAAATGAAGGAGACTGCTGAagcttatttgagcaa	gene21179	322626	324655	+	gene21179	cds21178	322626	324605
3	30	2	2	Paramecium tetraurelia	NW_001798959.1	63914	85	1	tgggaAAGAAAGTTATTAATGCAGTTGTCACAGTGCCTGCCTATTTCAATGATGCTTAAAGACAAGCTACCAAAGATGCAGGaac	gene1529	63416	65499	+	gene1529	cds1529	63735	65169
3	30	2	2	Paramecium tetraurelia	NW_001798968.1	52074	132	1	caagatgaaggaaattgctgagggttatttgggtcaaaatGTTATCAATGCAGTCGTGACAGTTCCAGCATACTTTAATGATGCTtaaagacaagccacaaaggatgcaggaaacattgccggtttgaatgt	gene3295	51623	52918	+	gene3295	cds3295	51930	52854
3	30	2	2	Paramecium tetraurelia	NW_001798976.1	181239	79	1	aagccaccAAGGATGCCGGTAAGATTGCTGGTTTAGATGTTCTGAGAATCATCAATGAACCAACAGCAGCTGCattggc	gene4655	180645	181732	+	gene4655	cds4655	181101	181732
3	30	2	2	Paramecium tetraurelia	NW_001799211.1	323106	86	1	gatgctggtgCCATTGCTGGTATGAATGTTTTGAGAATTATCAATGAACCAACCGCTGCTGCCATTGCTTATGGTTTGGACAAGaa	gene21179	322626	324655	+	gene21179	cds21178	322626	324605
3	30	2	2	Paramecium tetraurelia	NW_001799628.1	189681	158	1	caagcaacaaaagatgctggtaaaatcgctggattagatgttctcagaatcatcAACGAACCAACTGCTGCAGCTTTGGCATTTGGTTTGGAAAAGaaagacaataagattattgcagtttatgatttgggaggtggtacattcgatatttctatatt	gene34743	189083	191240	+	gene34743	cds34742	189610	191032
3	30	2	2	Paramecium tetraurelia	NW_001799636.1	8361	74	1	tcccAAATAACCCTCTGCGATTTCCTTCATCTTTGACAACACCATTGCACTCACCTCTTCGGGAGCaaatactt	gene36538	7833	8847	-	gene36538	cds36537	7989	8538
3	30	18	12	Ichthyophthirius multifiliis	NW_004086500.1	5938	131	1	tgagtgtctccggaagtggctacgacttcaaaaactCCATCATCTATAGTTAGAATAGATACATCAAAAGTACCACCACCcaaatcgaatactagaatgttcttttctcctttctttttgtctaaaccata	gene2690	4569	6743	-	gene2690	cds2648	4816	6707
3	30	15	10	Ichthyophthirius multifiliis	NW_004086076.1	31411	137	1	ggtgaaagaaacgtccttatcttcgatttaggtggtGGTACTTTCGATGTCTCCTTATTAACTTTAGACGACGGTATTTTCGAAGTcaaagccactgcaggagatactcatttaggaggagaagatttcgataataa	gene5981	30756	32998	+	gene5981	cds5867	30823	32817
3	30	9	8	Ichthyophthirius multifiliis	NW_004086375.1	103492	140	1	cttttttctaagccataagccaaagcagctgcagtaggttcgttaatgattctttttACAACTAAACCTGCAATTTGTCCTGCATCTTTTGTTGCTTGTCtttattaatcattgaaataagcagggacagtaattacggc	gene3656	102141	104455	-	gene3656	cds3596	102141	103871
3	30	9	7	Ichthyophthirius multifiliis	NW_004086375.1	103339	137	1	atgtattcagaaatcataccgtcaacgtcttctccaccacaagaagtatctccgtttgttgctttgactTCAAAAACACCATCACTTAGTTCTAAAATAGATATATCGAAAGTACCACCACCcaaatcatatacagc	gene3656	102141	104455	-	gene3656	cds3596	102141	103871
3	30	8	6	Ichthyophthirius multifiliis	NW_004086076.1	31249	146	1	aaataagttaaaaatgcagtcaTTACAGTCCCTGCCTATTTCAATGACTCCTAAAGATAAGCCACTAAAGATGCcggttcaattgccggtttaaacgtcttaagaattatcaatgaacccaccgcagctgccatagcttacggttt	gene5981	30756	32998	+	gene5981	cds5867	30823	32817
3	30	8	6	Ichthyophthirius multifiliis	NW_004086076.1	31300	118	1	taaagataagccactAAAGATGCCGGTTCAATTGCCGGTTTAAACGTCTTAAGAATTATCAATGAACCCACCGCagctgccatagcttacggtttagataaaaaaggaaaaggtgaaa	gene5981	30756	32998	+	gene5981	cds5867	30823	32817
3	30	8	6	Ichthyophthirius multifiliis	NW_004086076.1	31468	86	1	ttaactttagacgACGGTATTTTCGAAGTCAAAGCCACTGCAGGAGATACTCATTTAGGAGGAGAAGATTTCGATaataacctcgt	gene5981	30756	32998	+	gene5981	cds5867	30823	32817
3	30	6	6	Ichthyophthirius multifiliis	NW_004086724.1	30801	96	1	ttattacaTTTAATCCTGCTATTTCACCTGCATCTTTTGTTGCTTAACGTTATAAATCATTATAATAAGCCGGAACGGTtattatggcgtttttta	gene2295	29082	31498	-	gene2295	cds2258	30808	31026
3	30	5	5	Ichthyophthirius multifiliis	NW_004086375.1	103553	88	1	ctaaacctGCAATTTGTCCTGCATCTTTTGTTGCTTGTCTTTATTAATCATTGAAATAAGCAGGGACAGTAATTACGGCATtcttaat	gene3656	102141	104455	-	gene3656	cds3596	102141	103871
3	30	3	3	Ichthyophthirius multifiliis	NW_004086500.1	5895	129	1	gaaatagtccataactctctagtcaaaatctgCTCCTCCTAAATGAGTGTCTCCGGAAGTGGCTACGACTTCAAAAACtccatcatctatagttagaatagatacatcaaaagtaccaccacccaaatc	gene2690	4569	6743	-	gene2690	cds2648	4816	6707
3	30	4	2	Ichthyophthirius multifiliis	NW_004086076.1	31156	128	1	aaatataagggagaaatcaaaAAATTCCACGCTGAAGAAATCTCATCTATGGTTCTCGTTAAAATGAGAGAAGTTGCCGAAGCTTtcttatccaaataagttaaaaatgcagtcattacagtccctgc	gene5981	30756	32998	+	gene5981	cds5867	30823	32817
3	30	2	2	Ichthyophthirius multifiliis	NW_004086500.1	5989	107	1	agaATAGATACATCAAAAGTACCACCACCCAAATCGAATACTAGAATGTTCTTTTCTCCTTTCTTtttgtctaaaccatatgctatagctgctgctgtgggttcatt	gene2690	4569	6743	-	gene2690	cds2648	4816	6707
3	30	2	2	Ichthyophthirius multifiliis	NW_004086500.1	6052	103	1	tttttgTCTAAACCATATGCTATAGCTGCTGCTGTGGGTTCATTTAAGATTCTCAATACATTCAAacctgcgatagtacccgcatctttagtactttatcttt	gene2690	4569	6743	-	gene2690	cds2648	4816	6707
3	30	2	2	Ichthyophthirius multifiliis	NW_004086076.1	31351	113	1	agaattatcaatgaacccaccgcaGCTGCCATAGCTTACGGTTTAGATAAAAAAGGAAAAGGTGAAAGAAACGTCCTTATCTTCGATTTAGGTGGTGGTACtttcgatgtctc	gene5981	30756	32998	+	gene5981	cds5867	30823	32817
3	30	8	5	Stylonychia lemnae	ADNZ02008225.1	1573	128	1	gatttcttgtcgagaccataagcaatagcgGCAGCAGTTGGCTCGTTGATGATTCTGAGGACATTCATACCTGAGATggtaccagcatccttggtggcttgtctttgtgagtcattgaaataagctgg
3	30	7	5	Stylonychia lemnae	ADNZ02008781.1	790	137	1	aagaccatcaagaacgctgttatcaccgtcccagcttatTTCAATGACTCACAAAGACAAGCCACCAAGGATGCTGGTACCATCtcaggtatgaatgtcctcagaatcatcaacgagccaactgctgccgctattgc
3	30	6	5	Stylonychia lemnae	ADNZ02009442.1	685	150	1	gctgaggcttatttaggtagagacgttaagcacgccgtcattactgtcccaGCCTATTTCAATGACTCTCAAAGACAAGCCACCAAGGATGCaggtcttattgctggtcttgatgttcttagaatcatcaacgagccaactgctgccgct
3	30	8	4	Stylonychia lemnae	ADNZ02008225.1	1450	118	1	cctcccaaatgggtgtgaccattggttgccttgacttcgaagataCCCTCTTCAATGGTGAGGAGGGAGACATCGAAAGTACCACCACCgagatcgaagatgagaacgttcttctctt
3	30	6	4	Stylonychia lemnae	ADNZ02008225.1	1599	130	1	agcggcagcagttggctcgttgatgattctgaggacattcatacctgaGATGGTACCAGCATCCTTGGTGGCTTGTCTTTGTGAGTCATTGAAataagctggaacggtgataacagcgttcttgatggtc
3	30	4	4	Stylonychia lemnae	ADNZ02008781.1	933	113	1	tatggacaagaagcaaggagagaagAACATCATCGTTTTCGATCTTGGTGGTGGTACTTTTGATGTttcccttcttaccattgataatggagttttcgaagtcgttgccacca
3	30	4	4	Stylonychia lemnae	ADNZ02009442.1	846	113	1	tatggacaagaagcaaggagagaagAACATCATCGTTTTCGATCTTGGTGGTGGTACTTTTGATGTttcccttcttaccattgataatggagttttcgaagtcgttgccacca
3	30	6	3	Stylonychia lemnae	ADNZ02008781.1	960	108	1	catcatcgttttcgatCTTGGTGGTGGTACTTTTGATGTTTCCCTTCTTACCATTGATAATGGAGTTTTCGAAGTCgttgccaccagtggagatacccatcttggagg
3	30	6	3	Stylonychia lemnae	ADNZ02009442.1	873	108	1	catcatcgttttcgatCTTGGTGGTGGTACTTTTGATGTTTCCCTTCTTACCATTGATAATGGAGTTTTCGAAGTCgttgccaccagtggagatacccatcttggagg
3	30	4	3	Stylonychia lemnae	ADNZ02009278.1	637	95	1	aagatgaaggaGACTGCTGAAGCTTATCTTGGTAAGTCAGTGAAAGAAGCTGTCGTTACCGTACCagcttatttcaatgattcacaaagacaagc
3	30	3	3	Stylonychia lemnae	ADNZ02008781.1	841	105	1	caaagacaagccACCAAGGATGCTGGTACCATCTCAGGTATGAATGTCCTCAGAATCATCAACGAGCCAACTGCTGCcgctattgcctatggtatggacaagaag
3	30	5	2	Stylonychia lemnae	ADNZ02009278.1	590	106	1	gaggtcaacaatactcaccatcataaatcggtgctttcGttttaatgaagatgaaggaGACTGCTGAAGCTTATCTTGGtaagtcagtgaaagaagctgtcgttac
3	30	2	2	Stylonychia lemnae	ADNZ02008225.1	1423	101	1	tcgACGAGTCTGTTGTCGAAGTCTTCTCCTCCCAAATGGGTGTGACCATTGGTTGCCTTGACTTCGAAGATACCCTCTTCaatggtgaggagggagacatc
3	30	2	2	Stylonychia lemnae	ADNZ02008225.1	1739	85	1	aaGCCTCTGCAATTTCCTTCATCTTGACCAATACCATAGATGAGATTTCCTCAGCGTGGAATTTCTTGGTCtctcccttgtagtc
3	30	2	2	Stylonychia lemnae	ADNZ02008781.1	697	85	1	gactacaagggaGAGACCAAGAAATTCCACGCTGAGGAAATCTCATCTATGGTATTGGTCAAGATGAAGGAAATTGCAGAGgctt
3	30	2	2	Stylonychia lemnae	ADNZ02008781.1	881	122	1	tgaatgtcctcagaatcatcaacGAGCCAACTGCTGCCGCTATTGCCTATGGTATGGACAAGAAGCAAGGagagaagaacatcatcgttttcgatcttggtggtggtacttttgatgtttcc
3	30	2	2	Stylonychia lemnae	ADNZ02008781.1	1009	130	1	accattgataatggagttttcgaagtcgttgccaccagtGGAGATACCCATCTTGGAGGAGAAGATTTCGATCAAAGACTcactgaacacttcgttaaggtattcaagaagaagcacaacaaggatatta
3	30	2	2	Stylonychia lemnae	ADNZ02009278.1	673	119	1	tcagtgaaagaagctgtcgttaccgtaccaGCTTATTTCAATGATTCACAAAGACAAGCAACTAAAGATGCTGGTaagatcgcaaatcttgaggtaaagagaattattaacgagccaac
3	30	2	2	Stylonychia lemnae	ADNZ02009442.1	739	117	1	tatttcaatgactctcaaagacaagccaccaaggatgcaGGTCTTATTGCTGGTCTTGATGTTCTTAGAATCATCAACGAGCCAACTGCTGCcgctattgcctatggtatggacaag
3	30	2	2	Stylonychia lemnae	ADNZ02009442.1	796	120	1	gatgttcttagaatcatcaacGAGCCAACTGCTGCCGCTATTGCCTATGGTATGGACAAGAAGCAAGGAGAGAAGAacatcatcgttttcgatcttggtggtggtacttttgatgtttcc
3	30	2	2	Stylonychia lemnae	ADNZ02009442.1	922	130	1	accattgataatggagttttcgaagtcgttgccaccagtGGAGATACCCATCTTGGAGGAGAAGATTTCGATCAAAGACTcactgaacacttcgttaaggtattcaagaagaagcacaacaaggatatta
4	30	99999	999	497	121706
4	30	15	9	Cyclospora cayetanensis	JROU01000576	88154	119	1	ctaagggatctgctgtatcgacgaattcgacaaaatgGATGAAAAGGACCGTGTGGCGATCCATGAGGCGATGGAGCAGCAGActatttcgattgccaaagccggcatccaggtatgtg
4	30	12	8	Cyclospora cayetanensis	JROU01001044	5270	113	1	gacgaaggcatttgcctcattgacgaaTTCGATAAGATGTCTGAAAATGATCGTGTCTCCATCCACGAAGCTATGGAgcagcagagcatttccatcagcaaggctggcatcgt
4	30	10	8	Cyclospora cayetanensis	JROU01000221	105788	120	1	aatcgaaatggTCTGCTGCTCCATGGCCTCATGCATTGCCACCACATCTCGCTCCTGCATCTTGTCAAACTCGTCtacgcacacgacgcctccatccgccaggcacatgcagcccccctg
4	30	7	6	Cyclospora cayetanensis	JROU01000598	19768	98	1	gaatgctgCATCTTGTCGAACTCGTCGATGCAGACAATGCTCCGATCGGCCAGCACCATGGCACCTCCCTccactcttctttcacccgtatccggatc
4	30	6	5	Cyclospora cayetanensis	JROU01000214	36307	110	1	tttaccttgcgttttcctCCATTTTATCGAATTCGTCGATACAGCAGACGCCGCCATCTGCCAGAACAACTGCTCCACTCTCtaaaacaaactcgcgcgtgtcaggatcc
4	30	5	5	Cyclospora cayetanensis	JROU01000598	19720	88	1	actgtgactgtctgtTGCTCCATCACTTCATGAATGGCTACGCGATCCGAATGCTGCATCTTGTCGAACTCGTCgatgcagacaatgc
4	30	5	5	Cyclospora cayetanensis	JROU01000221	105751	136	1	acctcgagtttaagactgtatttattcccGCCTTGGAAATCGAAATGGTCTGCTGCTCCATGGCCTCATGCATTGccaccacatctcgctcctgcatcttgtcaaactcgtctacgcacacgacgcctccatccgc
4	30	4	4	Cyclospora cayetanensis	JROU01000896	54946	122	1	cagATGGATGAATTTGATAGAAGCGCGATTTATGAGGTCATGGAGCAGCAGAGCGTCTCTATCGCCAAGgccggacattgcagctgcctccccgcaaggacagcagtcctcgcggccgcaaa
4	30	4	4	Cyclospora cayetanensis	JROU01000598	19680	86	1	gcacctGGCATTGAGGGTCGTGTGGATCCCTGCCTTGGCGACTGTGACTGTCTGTTGCTCCATCACTTCATgaatggctacgcgat
4	30	4	3	Cyclospora cayetanensis	JROU01000483	37154	90	1	agagcagctgcagccggCATCTTATCGAGCTCATCGATGCAGCACACGCCACCGTCGGCCAGGACCAGGGCCCCtgacaatgcaaagcca
4	30	3	3	Cyclospora cayetanensis	JROU01000214	35964	82	1	tagctgtacgtgctcTAAGGGAAGCTACAATGCCAGCCTTCGCCACAGTGACGCTCTGCTGCTCCATCACTTCATGcagaat
4	30	2	2	Cyclospora cayetanensis	JROU01000896	54726	96	1	gacccgcagacccacgagacaactttgGAAGGAGGCGCGCTCGTGCTCGCGGACAAGGGAATCTGCTGCATTGATGAATTcgacaaggtcggtttc
4	30	2	2	Cyclospora cayetanensis	JROU01000483	37088	110	1	gaGGCCTTGGCTATTGTGACAGTCTGCTGCTCCATGGCTTCCAATAAAGACGCTGAGTCTCCGGTAAGagcagctgcagccggcatcttatcgagctcatcgatgcagca
4	30	18	12	Eimeria falciformis	EfaB_Contig_14978	405750	98	1	gccactgtgactgttTGCTGCTCCATGACCTCGTGAATAGCCACTCTGTCTCCGTGCTGCATTTTATCAAATTCATCaatgcagacgagacttctgtc	EfaB_MINUS_14978.g1282	401969	408918	-	unspecified product	cds_EfaB_MINUS_14978.g1282-7	405717	406159
4	30	14	10	Eimeria falciformis	EfaB_Contig_17096	157840	121	1	ttttcaggaatttgctgcattgacgagttcgacaagatggaTGAGAAGGACAGAGTGGCAATTCACGAGGCGATGGAGCAGCAGacgatttcgattgccaaagccggaattcaggtgtctg	EfaB_PLUS_17096.g1465	154371	160346	+	unspecified product	cds_EfaB_PLUS_17096.g1465-13	157847	157953
4	30	10	10	Eimeria falciformis	EfaB_Contig_10843	164530	113	1	atgccggccttggaaatggagatagtctgcTGCTCCATCGCCTCGTGCATGGCCACCACATCTCGCTCCTGCATCTTGTCGAACTCGTCgacgcacaccacgcctccgtccgc	EfaB_MINUS_10843.g944	162631	167250	-	unspecified product	cds_EfaB_MINUS_10843.g944-9	164509	164597
4	30	10	10	Eimeria falciformis	EfaB_Contig_2074	93514	110	1	ggcatttgtttgattGATGAGTTTGATAAAATGTCAGAAGGAGACAGAGTCTCCATTCACGAGGCCATGGAgcagcagtctatttctatcagcaaggcaggcattgtcac	EfaB_PLUS_2074.g241	88191	96416	+	unspecified product	cds_EfaB_PLUS_2074.g241-15	93456	93673
4	30	14	7	Eimeria falciformis	EfaB_Contig_2074	93469	116	1	ggcgagtggtcgttggagggtggtgccttggtgttgGCTGACGACGGCATTTGTTTGATTGATGAGTTTGATAAAATGtcagaaggagacagagtctccattcacgaggccatgga	EfaB_PLUS_2074.g241	88191	96416	+	unspecified product	cds_EfaB_PLUS_2074.g241-15	93456	93673
4	30	7	7	Eimeria falciformis	EfaB_Contig_13398	71171	90	1	gaccttatcaAATTCATCAATGCAGCAAATCCCCTTATCTCCAAGAACCAGCGCGCCTCCTTCGAgggaagtttcttgagtctgcggatc	EfaB_MINUS_13398.g1204	67871	74390	-	unspecified product	cds_EfaB_MINUS_13398.g1204-8	71174	71724
4	30	8	6	Eimeria falciformis	EfaB_Contig_10843	160157	105	1	gtgcatgaccaccacatctccTGCATCTTGTCGAACTCGTCGACGCACACCACGCCTCCGTCCGCcaggcacatgcagcctccctaaaaaagcaagaataagcac
4	30	6	6	Eimeria falciformis	EfaB_Contig_14978	405716	111	1	ccgtgcattgagtgttgtatggatgCCTGCCTTGGCCACTGTGACTGTTTGCTGCTCCATGACCTCGTGaatagccactctgtctccgtgctgcattttatcaaattcatc	EfaB_MINUS_14978.g1282	401969	408918	-	unspecified product	cds_EfaB_MINUS_14978.g1282-7	405717	406159
4	30	6	6	Eimeria falciformis	EfaB_Contig_10843	160089	95	1	tacctcgagttaaggacggtgttgaTGCCGGCCTTGGAAATGGAGGTAGTCTGCTGCTCCATCGCCTCGTGCAtgaccaccacatctcctgcatc
4	30	5	5	Eimeria falciformis	EfaB_Contig_10843	164507	136	1	acctcgagttaaggacggtgttgatgccgGCCTTGGAAATGGAGATAGTCTGCTGCTCCATCGCCTCGTGCATggccaccacatctcgctcctgcatcttgtcgaactcgtcgacgcacaccacgcctccgtccgc	EfaB_MINUS_10843.g944	162631	167250	-	unspecified product	cds_EfaB_MINUS_10843.g944-9	164509	164597
4	30	6	4	Eimeria falciformis	EfaB_Contig_15648	198280	102	1	cctggcattgtcttcCATCTTGTCAAATTCGTCGATGCAGCAAACGCCGCCATCAGCGAGGACGACGGCTCCactttccagaacaaattctcgggtgtctgg	EfaB_MINUS_15648.g1374	195810	204729	-	unspecified product	cds_EfaB_MINUS_15648.g1374-11	198281	198445
4	30	4	4	Eimeria falciformis	EfaB_Contig_13398	70735	122	1	tttgcagcagcaaggacggctgtgcgtgcggggagacaactgcaatggccggCCTTGGCGATGGAGACACTTTGCTGCTCCATGACCTCGTAAATGGCACTTCTGTCaaagtcatccatctg	EfaB_MINUS_13398.g1204	67871	74390	-	unspecified product	cds_EfaB_MINUS_13398.g1204-9	70720	70853
4	30	3	3	Eimeria falciformis	EfaB_Contig_15648	197965	98	1	gggtttgctgaggccaaaatcgcagtgcgAGCCCTCAGGGAGGCGACGATCCCAGCCTTGGCAACAGTCACAGTTTGCTGCTCCATGACCTCATGcaa	EfaB_MINUS_15648.g1374	195810	204729	-	unspecified product	cds_EfaB_MINUS_15648.g1374-12	197953	198069
4	30	3	3	Eimeria falciformis	EfaB_Contig_14978	405805	82	1	gctgcattttaTCAAATTCATCAATGCAGACGAGACTTCTGTCTGCGAGCACCATGGCTCCTCCCTCGACTctcctttctcc	EfaB_MINUS_14978.g1282	401969	408918	-	unspecified product	cds_EfaB_MINUS_14978.g1282-7	405717	406159
4	30	3	3	Eimeria falciformis	EfaB_Contig_2074	93549	69	1	AGAAGGAGACAGAGTCTCCATTCACGAGGCCATGGAGCAGCAGTCTATTTCTATCAGCAAGGCAGgcat	EfaB_PLUS_2074.g241	88191	96416	+	unspecified product	cds_EfaB_PLUS_2074.g241-15	93456	93673
4	30	2	2	Eimeria falciformis	EfaB_Contig_17096	157885	68	1	aagGACAGAGTGGCAATTCACGAGGCGATGGAGCAGCAGACGATTTCGATTGCCAAAGCCGGAATtca	EfaB_PLUS_17096.g1465	154371	160346	+	unspecified product	cds_EfaB_PLUS_17096.g1465-13	157847	157953
4	30	2	2	Eimeria falciformis	EfaB_Contig_5519	67421	155	1	gctgctgcaattaaagtagtgcgggcagggagacagcagcagcagGAGGCCTTGGAGATTGTTACACTCTGCTGCTCCATGGCCTCtaggagagacgctgagtctcctgttaaggcagcagcagcaggcatcttatccagctcgtcgatgcagca	EfaB_MINUS_5519.g469	65341	68000	-	unspecified product	cds_EfaB_MINUS_5519.g469-2	67397	67604
4	30	16	14	Hammondia hammondi	KL558884	1620306	139	1	tgcgtgtctgttttcttcgtttagggatttgctgcatcgatGAGTTTGACAAGATGGACGAGAAAGATCGGGTTGCGATTCACGAGGCGATGGagcagcagacgatttcgatctcgaaggctggaattcaggtgcgtcg	HHA_219860	1614016	1623513	+	replication licensing factor, putative	cds_HHA_219860-11	1620330	1620436
4	30	9	9	Hammondia hammondi	KL544033	789386	162	1	ttcctaccgcgagttcaagacggtgttgatcccagctttgctgatggaaatgGTCTGCTGCTCCATGGCCTCGTGCATCGCCACCACGTCGCGTTCGTCCATTTTGTCAAACTCATCgacgcaaaccactccaccgtcggccaggcacatgcagcctccctg	HHA_243920	784952	794512	-	DNA replication licensing factor MCM5, putative	cds_HHA_243920-12	789393	789544
4	30	11	8	Hammondia hammondi	KL544044	683806	139	1	gcgttgtctgcatcgacgagttcGACAAAATGCTTGCAGGCGACCGAGTTGCAATCCACGAAGTCATGGAGCAGCAGAcggtgacggtggcgaaggcagggatccacacgacgctcaacgcgcggtgctccgtcctcgc	HHA_216730	680203	689191	+	MCM2/3/5 family protein	cds_HHA_216730-5	683394	684052
4	30	9	8	Hammondia hammondi	KL544033	789388	117	1	cctaccgcgagttcaagacggtgttgatcccaGCTTTGCTGATGGAAATGGTCTGCTGCTCCATGGCCTCGTGcatcgccaccacgtcgcgttcgtccattttgtcaaactcatcga	HHA_243920	784952	794512	-	DNA replication licensing factor MCM5, putative	cds_HHA_243920-12	789393	789544
4	30	8	6	Hammondia hammondi	KL544046	673021	131	1	gagcatcgggcgcgaagggtggtgacaatgCCTGCCTTGGAGATCGAGATGGACTGCTGCTCCATCGCCTCgtgaatggagacgcgatctctgtccaccattttgtcgaactcatcaatcagacaaatgcc	HHA_214970	668973	678423	-	DNA replication licensing factor, putative	cds_HHA_214970-9	672992	673209
4	30	7	6	Hammondia hammondi	KL558884	1484389	151	1	gagtggagtacctgcccgcttcttccATCTTGTCGAACTCGTCGATGCAGCAGACGCCGCCGTCCGCgagaactacggctccgctttcaagaacgaattcgcgagtttctggatccttcgacacacagacagtcaaaccgactgcgctgct	HHA_219700	1480977	1489487	-	DNA replication licensing factor MCM4, putative	cds_HHA_219700-8	1484400	1484564
4	30	6	6	Hammondia hammondi	KL544044	683847	104	1	gaccgagttgcaatccacgaaGTCATGGAGCAGCAGACGGTGACGGTGGCGAAGGCAGGGATCCACACgacgctcaacgcgcggtgctccgtcctcgcggccgc	HHA_216730	680203	689191	+	MCM2/3/5 family protein	cds_HHA_216730-5	683394	684052
4	30	5	5	Hammondia hammondi	KL544038	493137	118	1	gatctctgtACCTTGTCGAACTCGTCGATGCAGCAGATGCCTCGGTCTGCGAGGACGAGAGCGCCTCCTTCGAgactcgtttccatggtcgcgggatctttgatgactgccgcggtca	HHA_237220	489199	497396	-	DNA replication licensing factor Mcm7, putative	cds_HHA_237220-7	493148	493698
4	30	4	4	Hammondia hammondi	KL544046	673062	78	1	gatcgaGATGGACTGCTGCTCCATCGCCTCGTGAATGGAGACGCGATCTCTGTCCACCATTTTGTCGAACTCATCaat	HHA_214970	668973	678423	-	DNA replication licensing factor, putative	cds_HHA_214970-9	672992	673209
4	30	3	3	Hammondia hammondi	KL544038	492642	137	1	tccttgggattcgccgccgccaagacggcagtgcgcgccggcaggcagctgcAGTGTCCTGCCTTTGCGATGGAAACTGACTGCTGCTCCATGACTTCGTAGATCGCGCTTCTGTCGAAGTCGTCCATCTGaaagaa	HHA_237220	489199	497396	-	DNA replication licensing factor Mcm7, putative	cds_HHA_237220-8	492636	492769
4	30	3	3	Hammondia hammondi	KL544046	673111	83	1	ctgtccaCCATTTTGTCGAACTCATCAATCAGACAAATGCCTTCATCTGCCAGCACCAAGGCGCCTCCTTCCAGcgtccactc	HHA_214970	668973	678423	-	DNA replication licensing factor, putative	cds_HHA_214970-9	672992	673209
4	30	3	3	Hammondia hammondi	KL558884	1483709	114	1	actggattcgcggacgcgagaatcgcagtcCGAGCATTCAGCGAGGCGACAATGCCTGCCTTTGCGACGGTCACAGTCTGTTGCTCCATGACCTCGTGgagaatggacctgaag	HHA_219700	1480977	1489487	-	DNA replication licensing factor MCM4, putative	cds_HHA_219700-9	1483700	1483816
4	30	2	2	Hammondia hammondi	KL544028	1527776	132	1	tggaccctggaatcctcgttctcgcagacgaaggcgtctgctgtttagacgatttgaatttgatgaaAAAGGACGCCCAAGCCGCGATCCACGAAGCCATGGAGCAGCAGTCGATttctgtcgccaaggtag	HHA_270450	1519172	1531207	+	MCM2/3/5 family protein	cds_HHA_270450-9	1527707	1527903
4	30	2	2	Hammondia hammondi	KL544046	672990	108	1	accgaACTTCGGGTTCGCTGCTGCAATGACGGAGCATCGGGCGCGAAGGGTGGTGACAATGCCTGCCTTGGAGATCgagatggactgctgctccatcgcctcgtgaat	HHA_214970	668973	678423	-	DNA replication licensing factor, putative	cds_HHA_214970-9	672992	673209
4	30	2	2	Hammondia hammondi	KL558884	1620366	70	1	agaaaGATCGGGTTGCGATTCACGAGGCGATGGAGCAGCAGACGATTTCGATCTCGAAGGCTGGAAttca	HHA_219860	1614016	1623513	+	replication licensing factor, putative	cds_HHA_219860-11	1620330	1620436
4	30	18	15	Neospora caninum	FR823393	363326	141	1	cgacgcacctggattcctgccttcgaaatcgatatcgtctgctGCTCCATCGCCTCGTGGATCGCAACGCGATCTTTCTCGTCCATCTTATCAAACTCATCgatgcagcagatacctaccgaagcacacagagacacgtgc	NCLIV_060750	360302	368658	-	putative DNA replication licensing factor	cds_NCLIV_060750-10	363334	363440
4	30	9	8	Neospora caninum	FR823392	5466510	120	1	gacagtcacggtttgctgttccatgacttcgtggatgGCCACGCGGTCCCCCGCGAGCATTTTGTCGAACTCGTCGATGcacaccacgctgcgatctgccatcaccatggcgccgccctc	NCLIV_059560	5461603	5469910	-	putative DNA replication licensing factor	cds_NCLIV_059560-5	5466352	5467010
4	30	11	7	Neospora caninum	FR823393	363327	109	1	gacgcacctggattcctgccttcgaaATCGATATCGTCTGCTGCTCCATCGCCTCGTGGATCGCAACgcgatctttctcgtccatcttatcaaactcatcgatgcagca	NCLIV_060750	360302	368658	-	putative DNA replication licensing factor	cds_NCLIV_060750-10	363334	363440
4	30	8	7	Neospora caninum	FR823391	6175870	104	1	tgcctgattGACGAGTTCGACAAAATGGTAGACCGAGATCGTGTGTCCATTCACGAGGCGATGGAGCAGCAgtccatctcgatctccaaggcaggcatcgtcac	NCLIV_052000	6170058	6179437	+	putative DNA replication licensing factor	cds_NCLIV_052000-10	6175806	6176023
4	30	6	6	Neospora caninum	FR823391	5375837	126	1	tgaccgccgccgtcatcaaggacccagccacgatggaaacgaccctcgaggGCGGCGCCCTCGTCCTCGCCGATCGCGGCATCTGCTGCATCGACGAATTCGACAAGgtaaaaagaagaggaaagg	NCLIV_051090	5372470	5378848	+	putative DNA replication licensing factor	cds_NCLIV_051090-7	5375393	5375943
4	30	5	5	Neospora caninum	FR823387	2592272	109	1	agggaggctgcatgtgccttgcagacggcggcgtggtcTGTGTCGATGAGTTTGACAAAATGGACGAACGCGACGTGGTggcgatgcacgaagccatggagcaacaaac	NCLIV_018520	2586982	2596034	+	putative DNA replication licensing factor	cds_NCLIV_018520-12	2592274	2592425
4	30	5	5	Neospora caninum	FR823387	2592271	162	1	cagggaggctgcatgtgccttgcagacggcggcgtggtctgtgtcgatgagtttgacaaaatggacgaaCGCGACGTGGTGGCGATGCACGAAGCCATGGAGCAACAAACAatctccatcagcaaagctggaatcaacacggtgttgaactctcggtaagag	NCLIV_018520	2586982	2596034	+	putative DNA replication licensing factor	cds_NCLIV_018520-12	2592274	2592425
4	30	5	4	Neospora caninum	FR823391	6175904	122	1	gagatcgtgtgtccattcacGAGGCGATGGAGCAGCAGTCCATCTCGATCTCCAAGGCAGGCATCGTCACGACtctccgcgccaggtgctccgtcattgcggcggccaaccccaagttcggt	NCLIV_052000	6170058	6179437	+	putative DNA replication licensing factor	cds_NCLIV_052000-10	6175806	6176023
4	30	4	4	Neospora caninum	FR823392	5466460	134	1	gcgaggacggagcaccggGCGTTGAGTGTGGTGTGGATTCCGGCCTTCGCGACAGTCACGGTTTGCTGTTCCATGACTTCGTGGATggccacgcggtcccccgcgagcattttgtcgaactcgtcgatgcacac	NCLIV_059560	5461603	5469910	-	putative DNA replication licensing factor	cds_NCLIV_059560-5	5466352	5467010
4	30	4	3	Neospora caninum	FR823393	487033	117	1	ctgcttcaggtccattctcCACGAAGTCATGGAACAGCAGACAGTGACGGTCGCGAAGGCGGGCATCGTGGCATCGCTTAATGCTCGgacggcgatcctcgcctctgcaaatcctgt	NCLIV_060910	481836	489804	+	putative DNA replication licensing factor	cds_NCLIV_060910-9	487042	487158
4	30	3	3	Neospora caninum	FR823390	4994930	124	1	gccacagagATCGACTGCTGCTCCATCGCCTCGTGAATCGCCGCCTGTGCGTCTTTTTTCATCAGGTACAAatcgtccaggcagcagacgccgtcgtcggcgaggacgagaattccagggtcca	NCLIV_036260	4992269	5001388	-	putative MCM2/3/5 family DNA-dependent ATPase	cds_NCLIV_036260-7	4994926	4995122
4	30	3	3	Neospora caninum	FR823393	486437	174	1	gcaggtgtatgtacacctcagggcgcggaAGCAGTGCAGTCGGTTTGACCGTGTGCGTCTCGAAGGACCCGGAAACGCGCGAATTCGTcctggaaagcggcgccgtggttctcgcggatggcggcgtctgctgcattgacgaattcgacaaaatggaagaagccggcaggtact	NCLIV_060910	481836	489804	+	putative DNA replication licensing factor	cds_NCLIV_060910-8	486441	486605
4	30	3	3	Neospora caninum	FR823393	486508	90	1	gaaacgcgcgaattcgtcctgGAAAGCGGCGCCGTGGTTCTCGCGGATGGCGGCGTCTGCTGCATTGACGAATTCGACAAAATGgaagaa	NCLIV_060910	481836	489804	+	putative DNA replication licensing factor	cds_NCLIV_060910-8	486441	486605
4	30	3	3	Neospora caninum	FR823391	5376222	132	1	ttttcagATGGACGATTTTGACCGAAGTGCAATCTACGAGGTCATGGAACAGCAGTCCGTGTCGATCGCGAAggctgggcactgcagctgcctgccggcgcgcacggctgtcttggcggcggcaaatccgaa	NCLIV_051090	5372470	5378848	+	putative DNA replication licensing factor	cds_NCLIV_051090-8	5376229	5376362
4	30	3	3	Neospora caninum	FR823392	5466561	93	1	cgcgagcatTTTGTCGAACTCGTCGATGCACACCACGCTGCGATCTGCCATCACCATGGCGCCGCCCTcgacgcgtctctcgccggtttcctg	NCLIV_059560	5461603	5469910	-	putative DNA replication licensing factor	cds_NCLIV_059560-5	5466352	5467010
4	30	2	2	Neospora caninum	FR823391	6175816	86	1	acgggagaatgGACGCTGGAAGGCGGTGCCCTGGTGCTGGCAGATGAAGGCATTTGCCTGATTGACGAGTTCGACAAAATGGtaga	NCLIV_052000	6170058	6179437	+	putative DNA replication licensing factor	cds_NCLIV_052000-10	6175806	6176023
4	30	2	2	Neospora caninum	FR823392	4480772	137	1	ggaggcatttgctgcgtcgacgaactggacaagatgcatgcagcctcgacgtcaGCCGACGTGTCCGCGTTGCTCGAGGCCATGGAACACCAGACAGTGTCGGTAGTCAAAGGCagctgctactgcacgctgccggc	NCLIV_058290	4474374	4484050	+	putative DNA replication licensing factor	cds_NCLIV_058290-9	4480752	4480956
4	30	2	2	Neospora caninum	FR823392	5466350	196	1	acctgacgatgaagatgaggtcgaaccgactcatgagggagtcttcgaaagtgagctgttgcttgtagtccatgtcatcggcccagcagccgtacagcgggttggctgcagcgaggacgGAGCACCGGGCGTTGAGTGTGGTGTGGATTCCGGCCTTCGCGACagtcacggtttgctgttccatgacttcgtggat	NCLIV_059560	5461603	5469910	-	putative DNA replication licensing factor	cds_NCLIV_059560-5	5466352	5467010
4	30	19	15	Sarcocystis neurona	sneu_scaffold00034	242664	115	1	cctgctttggagatagaaattgtttgctgctccattgCTTCATGAATGGCAACGCGATCCTTCTCGTCCATTTTGTCAAATTCATCaatgcagcaaatgcctgtctcacaaccag	SN3_03400080	229096	262755	-	replication licensing factor	cds_SN3_03400080-12	242657	242763
4	30	14	9	Sarcocystis neurona	sneu_scaffold00014	1742662	131	1	gcggacggcggcgtcgtctgcgtcgacgagttcgacaagatggaagagaGAGACGTCGTCGCCATGCACGAGGCGATGGAGCAGCAGACaatttcgatcagcaaggcagggattaatacggtcctaaactc	SN3_01400510	1714525	1754397	+	dna replication licensing factor	cds_SN3_01400510-13	1742644	1742795
4	30	7	7	Sarcocystis neurona	sneu_scaffold00026	399369	118	1	gtctcgaaggatccggagacgcgagaatttgttttagagagcGGAGCGGTGGTCCTTGCCGACGGCGGTGTCTGCTGCATCGACGAATTCGATAAAATGGAggagaccgccaggtata	SN3_02600095	378523	416266	+	dna replication licensing factor	cds_SN3_02600095-9	399317	399481
4	30	7	7	Sarcocystis neurona	sneu_scaffold00023	672202	95	1	gtctgtatcgatgaatttgacaaaatgCTTCCCGGAGACTGTGTCTCTATTCACGAAGTTATGGAGCAGcagactgtgacgatagcgaaagcagg	SN3_02300200	661172	687218	+	mcm2 3 5 family protein	cds_SN3_02300200-5	671785	672443
4	30	6	6	Sarcocystis neurona	sneu_scaffold00010	1580209	116	1	ttaatagatGAATTCGACAAAATGGGAGAAAGAGATCGGGTCTCTATTCACGAGGCGATGGAACAGCAGTCCATatcgatttctaaggcgggaatcgttactacgctccgggcccg	SN3_01000425	1561082	1595816	+	dna replication licensing factor	cds_SN3_01000425-10	1580142	1580359
4	30	5	4	Sarcocystis neurona	sneu_scaffold00010	1251260	107	1	gccgctgcaataaccgacgtgcggGCAGGGAGAGTACAGCAGCAGCTGGCCTTGGCGACAGATACCGTCTGCTGCTCCATGGCCTCgagcagcgcggagaagtcggc	SN3_01000350	1239299	1271165	-	dna replication licensing factor	cds_SN3_01000350-11	1251236	1251440
4	30	4	4	Sarcocystis neurona	sneu_scaffold00019	1343224	139	1	accggccgtccttgggattagctgccgcgaggacggcagtgcgggcggggaggctgctgcagtGTCCCGCCTTCGCGATGGACACCGACTGCTGCTCCATCACttcgtagatcgcgcttcgatcgtagtcatccatctg	SN3_01900455	1332630	1363270	-	dna replication licensing factor mcm7	cds_SN3_01900455-8	1343226	1343359
4	30	4	4	Sarcocystis neurona	sneu_scaffold00014	1742622	139	1	ctgcttctcgtggctgccgcaggggggctgcatgtgTCTGGCGGACGGCGGCGTCGTCTGCGTCGACGAGTTCGACAAGATGGAagagagagacgtcgtcgccatgcacgaggcgatggagcagcagacaatttcgatc	SN3_01400510	1714525	1754397	+	dna replication licensing factor	cds_SN3_01400510-13	1742644	1742795
4	30	4	4	Sarcocystis neurona	sneu_scaffold00010	1580247	115	1	ggtctctATTCACGAGGCGATGGAACAGCAGTCCATATCGATTTCTAAGGCGGGAATCGTTACTACGCTCcgggcccgctgctcggtcattgctgctgccaacccgaagttcggt	SN3_01000425	1561082	1595816	+	dna replication licensing factor	cds_SN3_01000425-10	1580142	1580359
4	30	3	3	Sarcocystis neurona	sneu_scaffold00023	672247	71	1	tCTATTCACGAAGTTATGGAGCAGCAGACTGTGACGATAGCGAAAGCAGGAGTGCACACGACTTTGAACGC	SN3_02300200	661172	687218	+	mcm2 3 5 family protein	cds_SN3_02300200-5	671785	672443
4	30	3	3	Sarcocystis neurona	sneu_scaffold00019	1346390	73	1	cttgcgTACCTTGTCAAATTCGTCGATACAGCAGACACCGCGGTCTGCAAGGACAAGAGCCCCCCCCTCgagg	SN3_01900455	1332630	1363270	-	dna replication licensing factor mcm7	cds_SN3_01900455-7	1346399	1346967
4	30	2	2	Sarcocystis neurona	sneu_scaffold00026	399313	112	1	tcaggtgtatgtacacctcgggacggGGGAGCAGCGCCGTGGGGCTCACCGTCTCCGTCTCGAAGGATCCGGAGACGCGAGAATTTGTtttagagagcggagcggtggtcct	SN3_02600095	378523	416266	+	dna replication licensing factor	cds_SN3_02600095-9	399317	399481
4	30	11	10	Toxoplasma gondii	TGME49_chrXII	582609	142	1	cgacgcacctgaattccagccttcgagatcgaAATCGTCTGCTGCTCCATCGCCTCGTGAATCGCAACCCGATCtttctcgtccatcttgtcaaactcatcgatgcagcaaatacctaaacgaagaaaacagacacgctttc	TGME49_219860	578740	590285	-	replication licensing factor, putative	cds_TGME49_219860-12	582617	582723
4	30	9	9	Toxoplasma gondii	TGME49_chrVI	2887604	158	1	cagggaggctgcatgtgcctggccgacggtggagttgtttgcgtcGATGAGTTTGACAAAATGGACGAACGCGACGTGGTGGCGATGCACGAGGCCATGGAgcagcagaccatttcaatcagcaaagctgggatcaacaccgtcttgaactcgcggta	TGME49_243920	2881810	2892640	+	DNA replication licensing factor MCM5, putative	cds_TGME49_243920-12	2887607	2887758
4	30	8	7	Toxoplasma gondii	TGME49_chrXI	5939436	191	1	gtgagctgttgcttgtagtccatgtcgtcggcccagcatccgtacagaggattcgcggccgcgaggacggagcaccgcgcgttgagcGTCGTGTGGATCCCTGCCTTCGCCACCGTCACCGTCTGCTGCTCCATGACttcgtggatcgcaactcgatcgcctgcaagcattttgtcgaactcgtcgatgca	TGME49_216730	5932325	5947217	-	MCM2/3/5 family protein	cds_TGME49_216730-5	5939388	5940046
4	30	7	7	Toxoplasma gondii	TGME49_chrX	5793401	147	1	gggaagggaagcagcagcagtggcttgaccgcagcagtcatcaaagaccctgcgaccatggaaacgactctcgaaggaGGCGCCCTCGTCCTGGCAGACCGCGGCATCTGCTGCATCGACGAGTTCGACAAGgtacagagacctacc	TGME49_237220	5789219	5798094	+	DNA replication licensing factor Mcm7, putative	cds_TGME49_237220-7	5792982	5793532
4	30	7	7	Toxoplasma gondii	TGME49_chrX	6642267	126	1	aggcatttgcctgattgatGAGTTCGACAAAATGGTGGACAGAGATCGCGTCTCTATTCACGAGGCGATGGAGCAGCAGtccatctcgatctccaaggcaggcattgtcaccacccttcgcgcccg	TGME49_214970	6635769	6647447	+	DNA replication licensing factor, putative	cds_TGME49_214970-10	6642210	6642427
4	30	6	6	Toxoplasma gondii	TGME49_chrXII	718771	110	1	gtgtcgaaggatccggaaactcgcgaattcgttcttgaaagcggaGCCGTGGTTCTCGCGGATGGCGGCGTCTGCTGCATCGACGAGTTCGACAAGATGgaagaagccgg	TGME49_219700	713136	723642	+	DNA replication licensing factor MCM4, putative	cds_TGME49_219700-8	718719	718883
4	30	7	5	Toxoplasma gondii	TGME49_chrXI	5939535	103	1	cctgccttcgccaccgtcaccGTCTGCTGCTCCATGACTTCGTGGATCGCAACTCGATCGCCTGCAAGCATTTTGTCGAACTCGTCGATgcagacgacgctcc	TGME49_216730	5932325	5947217	-	MCM2/3/5 family protein	cds_TGME49_216730-5	5939388	5940046
4	30	5	5	Toxoplasma gondii	TGME49_chrXII	582642	89	1	atcgtctgctgctCCATCGCCTCGTGAATCGCAACCCGATCTTTCTCGTCCATCTTGTCAAACTCATCGATGCAGCAAAtacctaaacg	TGME49_219860	578740	590285	-	replication licensing factor, putative	cds_TGME49_219860-12	582617	582723
4	30	4	4	Toxoplasma gondii	TGME49_chrVI	2887669	95	1	cgaacgcgacgtggtgGCGATGCACGAGGCCATGGAGCAGCAGACCATTTCAATCAGCAAAGCTGGGATcaacaccgtcttgaactcgcggtagg	TGME49_243920	2881810	2892640	+	DNA replication licensing factor MCM5, putative	cds_TGME49_243920-12	2887607	2887758
4	30	4	4	Toxoplasma gondii	TGME49_chrX	6642226	107	1	gagtggacgctggaaggaggcgccctggtgctgGCAGATGAAGGCATTTGCCTGATTGATGAGTTCGACAAAATGgtggacagagatcgcgtctctattcacgaggc	TGME49_214970	6635769	6647447	+	DNA replication licensing factor, putative	cds_TGME49_214970-10	6642210	6642427
4	30	4	4	Toxoplasma gondii	TGME49_chrXI	5939599	89	1	caagcattTTGTCGAACTCGTCGATGCAGACGACGCTCCGGTCGGCCATGACCATCGCGCCGCCCTccacgcgacgctcgccagtctcc	TGME49_216730	5932325	5947217	-	MCM2/3/5 family protein	cds_TGME49_216730-5	5939388	5940046
4	30	4	3	Toxoplasma gondii	TGME49_chrX	6642321	81	1	tattcacGAGGCGATGGAGCAGCAGTCCATCTCGATCTCCAAGGCAGGCATTGTCACCACCCTTCGCGCCcgatgctccgt	TGME49_214970	6635769	6647447	+	DNA replication licensing factor, putative	cds_TGME49_214970-10	6642210	6642427
4	30	3	3	Toxoplasma gondii	TGME49_chrXII	719429	114	1	cttcttcaggtccattctcCATGAGGTCATGGAGCAACAGACTGTGACAGTCGCAAAGGCAGGCATTGTCGCCTCGCTGAATGCTCGGACTGCGATtctcgcgtccgcaaatcc	TGME49_219700	713136	723642	+	DNA replication licensing factor MCM4, putative	cds_TGME49_219700-9	719438	719554
4	30	2	2	Toxoplasma gondii	TGME49_chrVI	2887588	132	1	cctattgtgctttctcCAGGGAGGCTGCATGTGCCTGGCCGACGGTGGAGTTGTTTGCGTCGATGAGTTTGACAAAATGGAcgaacgcgacgtggtggcgatgcacgaggccatggagcagcagaccatttc	TGME49_243920	2881810	2892640	+	DNA replication licensing factor MCM5, putative	cds_TGME49_243920-12	2887607	2887758
4	30	2	2	Toxoplasma gondii	TGME49_chrVIII	5229555	109	1	ctaccttggcgaccgaaATCGACTGCTGCTCCATGGCTTCATGGATCGCGGCTTGGGCGTCCTTCTtcatcaaatacaagtcgtctaaacagcagacgccttcatcggc	TGME49_270450	5226099	5238119	-	MCM2/3/5 family protein	cds_TGME49_270450-9	5229559	5229755
4	30	2	2	Toxoplasma gondii	TGME49_chrX	5793883	145	1	ttctttcagatggacgactttGACAGAAGCGCGATCTACGAAGTCATGGAGCAGCAGTCAGTTTCCATCGCAAAGGCAGGACACtgcagctgcttgccggcgcgcactgccgtcttggcggcagcgaatcccaaggatggacggt	TGME49_237220	5789219	5798094	+	DNA replication licensing factor Mcm7, putative	cds_TGME49_237220-8	5793892	5794025
4	30	2	2	Toxoplasma gondii	TGME49_chrXI	4848673	133	1	ggaggcatttgctgcgtcgatgaactggacaagatgcatgcagcgtcgacttccgcggatgtctctGCGCTGTTGGAGGCGATGGAACACCAAACAGTTTCCGTGGTCAAGGGCggctgctactgcacgttgc	TGME49_315600	4841052	4852923	+	MCM2/3/5 family protein	cds_TGME49_315600-10	4848653	4848857
4	30	2	2	Toxoplasma gondii	TGME49_chrXII	718715	174	1	tCAGGTGTATGTACACTTCGGGACGCGGCAGCAGCGCAGTCGGTTTGACTGTCTGTGTGTCGAAGGATCCGGAAACTCGCGAATTCGTTCTtgaaagcggagccgtggttctcgcggatggcggcgtctgctgcatcgacgagttcgacaagatggaagaagccggcaggtact	TGME49_219700	713136	723642	+	DNA replication licensing factor MCM4, putative	cds_TGME49_219700-8	718719	718883
4	30	25	16	Plasmodium berghei	berg11	1166239	132	1	gcagatcaaggaatatgttgtattgatgagTTTGATAAAATGGACGAAAAAGATCGAGTAGCAATACATGAAGCAATGGAacaacaaacaatatcaattacaaaggcaggtatccaagcaacattaaatgct
4	30	14	12	Plasmodium berghei	berg12	1565430	150	1	tggattagctgctgctaaaacagtacatctagcatttaatgtggtatgtataCCAGCCTTTGCAACAGTAACTGTTTGTTGTTCCATAACTTCatgaatagctactctatcagtttgttgcattttatcaaattcatcgatacatacaac
4	30	13	11	Plasmodium berghei	berg12	1565485	113	1	gcctttgcaacagtaactgttTGTTGTTCCATAACTTCATGAATAGCTACTCTATCAGTTTGTTGCATTTTATCAAATTCATCGATacatacaactcttctatcacccataac
4	30	11	11	Plasmodium berghei	berg10	961987	112	1	atcgattgttgTTCCATTGCTTCATGTATACTAACTCTATCTTTATCTGTCATTTTATCAAATTCGTCAATaatgcatattccttcatctgctaaaactaatgcccctcctt
4	30	11	10	Plasmodium berghei	berg14	575024	117	1	ttatccgataaaggaatatgttgtattgacGAATTTGACAAAATGGATGATTCAGCAAGAGCAATTTTGCATGAAGTTATGGAacaacaaacagtcacaatagccaaagccggtatt
4	30	10	10	Plasmodium berghei	berg08	161251	130	1	gcttttgctattgaaacggtttgtTGTTCCATAACTTCATAAATAGCTGACCTATCGAATTCGTCCATTTTATCAAATTCGTCAATacaacatattcctttatctgctaatactaatgcaccaccttcta
4	30	10	10	Plasmodium berghei	berg11	1166205	144	1	ggatactgtattagaagcaggtgcattaatgtatGCAGATCAAGGAATATGTTGTATTGATGAGTTTGATAAAATggacgaaaaagatcgagtagcaatacatgaagcaatggaacaacaaacaatatcaattacaaaggcagg
4	30	10	10	Plasmodium berghei	berg06	412083	194	1	ttttcattagaaggtggtgctatggtgttagctgatggtggagttgtgtgtattGATGAGTTTGACAAAATGCGAGATGATGACGTTGTAGCTATCCATGAAGCCATGGAacaacaaaccatatctatttctaaagctggtataacaaccatgctaaatacgagatgctctgttatagctgctgctaatccatc
4	30	10	9	Plasmodium berghei	berg08	161304	106	1	atcgaattcgtccATTTTATCAAATTCGTCAATACAACATATTCCTTTATCTGCTAATACTAATGCACCACCTTCtagggtcgtttcaccggtattcggatctttt
4	30	9	9	Plasmodium berghei	berg10	962020	116	1	actctatctttatctgTCATTTTATCAAATTCGTCAATAATGCATATTCCTTCATCTGCTAAAACTAatgcccctccttctaatgtccattcattagttgtatgatcttttcttac
4	30	9	7	Plasmodium berghei	berg06	390690	95	1	ggtcttttaaagatattTTATCTAATTCATCAATACAACATACACCTTTATCAGACAATACTAATGCTCCACCTTCTAaagagtattcattattt
4	30	8	7	Plasmodium berghei	berg10	961961	103	1	taacaatacctgctttagaaataGAAATCGATTGTTGTTCCATTGCTTCATGTATACTAACTCTAtctttatctgtcattttatcaaattcgtcaataatgca
4	30	5	5	Plasmodium berghei	berg08	161227	118	1	gcaggcatattactgcaatgcCCAGCTTTTGCTATTGAAACGGTTTGTTGTTCCATAACTTCATAaatagctgacctatcgaattcgtccattttatcaaattcgtcaatacaacata
4	30	5	5	Plasmodium berghei	berg14	574990	129	1	aaaagaatatattttagaatcTGGTGCTGTTGTTTTATCCGATAAAGGAATATGTTGTATTGACGAATTTgacaaaatggatgattcagcaagagcaattttgcatgaagttatggaacaacaaacagt
4	30	5	5	Plasmodium berghei	berg14	575070	97	1	atgattcagcaagagcaattttgCATGAAGTTATGGAACAACAAACAGTCACAATAGCCAAAGCCGGTATTGTCGCCACgctaaatgcccgtacctc
4	30	5	5	Plasmodium berghei	berg06	412089	117	1	ttagaaggtggtgctatggtgttaGCTGATGGTGGAGTTGTGTGTATTGATGAGTTTGACAAAATGcgagatgatgacgttgtagctatccatgaagccatggaacaacaaaccata
4	30	4	4	Plasmodium berghei	berg07	620701	88	1	ttcattaaacaaAATTCATCAATACAACATACGCCATTATCTGCTAAAACTAGTGCACCACTTTCCAACATaaagttgtttccttctt
4	30	4	3	Plasmodium berghei	berg12	1565539	102	1	tcagtttgttgcattttaTCAAATTCATCGATACATACAACTCTTCTATCACCCATAACCATAGCACCTCCCTCaacaacacgttccccagtatcttggtca
4	30	3	3	Plasmodium berghei	berg11	1166303	79	1	TACATGAAGCAATGGAACAACAAACAATATCAATTACAAAGGCAGGTATCCAAGCAACATTAAATGCtcgagcatctgt
4	30	3	3	Plasmodium berghei	berg06	412173	77	1	gctatccatGAAGCCATGGAACAACAAACCATATCTATTTCTAAAGCTGGTATAACAACCATGCTAAATAcgagatg
4	30	2	2	Plasmodium berghei	berg07	620608	140	1	cacctgcaatttaatttgtctACTATACCAGCTTTTGCTATAGATATAGACAATTGTTCCATGGCTTCATGTATAGCATTTTTATTTTccgttttcattaaacaaaattcatcaatacaacatacgccattatctgctaa
4	30	2	2	Plasmodium berghei	berg07	620661	71	1	TTGTTCCATGGCTTCATGTATAGCATTTTTATTTTCCGTTTTCATTAAACAAAATTCATCAATACAACAta
4	30	2	2	Plasmodium berghei	berg10	961918	102	1	ggatttgcagctgcaataactgcacaCCTAGCTCTTAATGTTGTAACAATACCTGCTTTAGAAATAGAAATcgattgttgttccattgcttcatgtatacta
4	30	24	19	Plasmodium chabaudi	chab11	1118554	160	1	tagaagcaggtgcattaatgtatgcagatcaaggaatatgttgtattgatgagTTTGATAAGATGGACGAAAAAGATCGAGTAGCAATTCATGAAGCAATGGAacaacaaacaatatcaattacaaaagctggtattcaagcaacattaaatgctagagc
4	30	14	13	Plasmodium chabaudi	chab10	978652	147	1	taatgttgtaacaatacctgccttagaaatagaaatagattgttgTTCCATTGCTTCATGTATACTAACTCTATCTTTATCTGTCATTTTATCAAATTCGTCAATaatacatattccttcatctgctaaaactaatgcccctccttc
4	30	13	13	Plasmodium chabaudi	chab12	1539708	132	1	gcttttgcaacagtaacagtttgttgttccataACTTCATGAATTGCTACTCTATCAGTTTGTTGCATTTTATCAAATTCGTCAATacatacaacccttcgatcacccataaccatagcacctccttcaaca
4	30	12	11	Plasmodium chabaudi	chab12	1539657	145	1	ttggctgctgctaagacggtacatctagcatttaatgtggtgtgtataCCAGCTTTTGCAACAGTAACAGTTTGTTGTTCCATAACTTCatgaattgctactctatcagtttgttgcattttatcaaattcgtcaatacatacaa
4	30	11	11	Plasmodium chabaudi	chab06	462457	108	1	ggtggtgttgtatgtATTGATGAGTTTGACAAAATGAGAGATGATGATGTTGTAGCTATACATGAAGCTATGGAACAacaaaccatatctatttctaaagctggtata
4	30	13	10	Plasmodium chabaudi	chab08	172988	133	1	ccagcttttgctattgaaacagtttgttgttccataacttcataaatagCTGACCTATCGAATTCGTCCATCTTATCAAATTCGTCAATacaacatattcctttatctgctaatactaatgcaccaccttcta
4	30	13	9	Plasmodium chabaudi	chab06	441934	108	1	ttgatcctttaaagacactttatctAATTCATCAATACAACATACACCTTTATCTGATAATACTAATGCaccaccttctaaagaatattcattatttgttgaatcttt
4	30	10	9	Plasmodium chabaudi	chab06	462414	136	1	tggtgtcttttcattagaaggtggtgctatggtgttagctGATGGTGGTGTTGTATGTATTGATGAGTTTGACAAAATGAGAgatgatgatgttgtagctatacatgaagctatggaacaacaaaccatatctatt
4	30	10	9	Plasmodium chabaudi	chab14	641730	126	1	gaatatattctagaatctggtgctgttgttttatcTGATAAAGGAATATGTTGTATTGACGAATTTGATAAAATGGATgattcagcaagagctattttacatgaagttatggaacaacaaacagtt
4	30	10	9	Plasmodium chabaudi	chab14	641764	113	1	ctgataaaggaatatgttgtattgacGAATTTGATAAAATGGATGATTCAGCAAGAGCTATTTTACATGAAGTTATGGAACAACAaacagttacaatagccaaagcaggtatt
4	30	9	9	Plasmodium chabaudi	chab08	173042	170	1	ctatcgaattcgtccatcTTATCAAATTCGTCAATACAACATATTCCTTTATCTGCTAATACTAATGCACCACCTTCTAgggttgtttcaccggtattcggatcttttaatacagcagcagttaaaccaacagaactactaccctttccagtagtataaatagatcttga
4	30	8	8	Plasmodium chabaudi	chab10	978719	116	1	actctatctttatctgtCATTTTATCAAATTCGTCAATAATACATATTCCTTCATCTGCTAAAACTAATGCCCCtccttctaatgtccattcattagttgtatgatcttttcttac
4	30	8	7	Plasmodium chabaudi	chab11	1118550	120	1	gtattagaagcaggtgcattaatgtatGCAGATCAAGGAATATGTTGTATTGATGAGTTTGATAAGATGGacgaaaaagatcgagtagcaattcatgaagcaatggaacaacaaacaata
4	30	8	7	Plasmodium chabaudi	chab14	641812	106	1	cagcaagagctattttacatGAAGTTATGGAACAACAAACAGTTACAATAGCCAAAGCAGGTATTGTggctacactaaatgcccgtacctcaatcttagcatctgc
4	30	4	4	Plasmodium chabaudi	chab11	1118627	99	1	agatcgagtagcaattCATGAAGCAATGGAACAACAAACAATATCAATTACAAAAGCTGGTATTCAAGCAACATTAAATGCTAGagcatctgttttagc
4	30	4	4	Plasmodium chabaudi	chab08	172967	116	1	gcaggcatattactacaatgcccaGCTTTTGCTATTGAAACAGTTTGTTGTTCCATAACTTCATAAAtagctgacctatcgaattcgtccatcttatcaaattcgtcaatacaaca
4	30	4	4	Plasmodium chabaudi	chab07	965735	82	1	ctacaatttagtttgtCTACTATACCCGCTTTTGCTATAGATATAGACAATTGTTCCATAGCTTCATGTATagcatttttat
4	30	2	2	Plasmodium chabaudi	chab06	462511	77	1	gctatacatGAAGCTATGGAACAACAAACCATATCTATTTCTAAAGCTGGTATAACAACAATGCTAAATACGAGATg
4	30	2	2	Plasmodium chabaudi	chab07	965825	76	1	ttcattaaacaAAATTCATCAATACAGCATACCCCGTTATCCGCTAAAACTAGTGCACCACTTTCCAAcataaaat
4	30	2	2	Plasmodium chabaudi	chab10	978617	97	1	ggatttgcagctgcaataactgcacACCTAGCTCTTAATGTTGTAACAATACCTGCCTTAGAAATAGAaatagattgttgttccattgcttcatgta
4	30	16	15	Plasmodium falciparum	Pf3D7_12_v3	523097	161	1	gatggtggcgttgtatgcattGATGAATTTGATAAAATGAGAGATGATGATGTAGTCGCTATTCATGAAGCTATGGAACAAcaaaccatttctatttctaaagcaggtataacgactatgttaaatacaagatgttcagttattgctgctgctaatccatc	PF3D7_1211700	521687	524470	+	DNA replication licensing factor MCM5, putative (MCM5)	cds_PF3D7_1211700-1	521687	523638
4	30	15	14	Plasmodium falciparum	Pf3D7_14_v3	755368	118	1	tagctgatgaaggtatttgtattattGATGAATTTGATAAAATGACTGATAAAGATCGAGTAAGTATTCATGAAGCAATGGAACAAcaatcaatttctatttcaaaggctggtatagt	PF3D7_1417800	753389	756440	+	DNA replication licensing factor MCM2 (MCM2)	cds_PF3D7_1417800-2	753531	756440
4	30	14	12	Plasmodium falciparum	Pf3D7_12_v3	523057	153	1	aggagtcttttctttagaaggtggagctatggttTTAGCAGATGGTGGCGTTGTATGCATTGATGAATTTGATAAAATgagagatgatgatgtagtcgctattcatgaagctatggaacaacaaaccatttctatttctaaagcaggtataac	PF3D7_1211700	521687	524470	+	DNA replication licensing factor MCM5, putative (MCM5)	cds_PF3D7_1211700-1	521687	523638
4	30	12	11	Plasmodium falciparum	Pf3D7_05_v3	1126549	107	1	cctgccttagctacagtaacggtttgTTGTTCCATAACTTCATGTATAGCAACTCTATCTGTTGGTTGCATTTTATCAAATTCATCgatacatacaacacgtctatc	PF3D7_0527000	1125099	1128146	-	DNA replication licensing factor MCM3, putative (MCM3)	cds_PF3D7_0527000-1	1125402	1128146
4	30	12	11	Plasmodium falciparum	Pf3D7_07_v3	265828	144	1	actacaatgtccagcttttgcaatagaaacagtttgttgcTCCATAACTTCATAGATAGCTGATCTATCATATTCATCCATTTTATCAAATTCGTCaatacaacatatacctttatcggctaaaactaaagcaccaccttctaa	PF3D7_0705400	264973	267438	-	DNA replication licensing factor MCM7 (MCM7)	cds_PF3D7_0705400-1	264973	267438
4	30	11	11	Plasmodium falciparum	Pf3D7_13_v3	2189062	109	1	aaggtatttgttgtatagatgaaTTTGATAAGATGGATGAAAAAGATAGGGTAGCTATTCATGAAGCTATGGAACAGCAAAccatttcaatcacaaaagctggtataca	PF3D7_1355100	2187435	2190224	+	DNA replication licensing factor MCM6 (MCM6)	cds_PF3D7_1355100-1	2187435	2190224
4	30	18	10	Plasmodium falciparum	Pf3D7_13_v3	713799	122	1	tcgtattatcagataagggtatttgttgtATTGATGAATTTGATAAAATGGATGACTCAGCTAGAGCCATTCTACATGAAGTTATGGAACAacaaacagtaaccatagcaaaagccggtatt	PF3D7_1317100	711944	714961	+	DNA replication licensing factor MCM4 (MCM4)	cds_PF3D7_1317100-1	711944	714961
4	30	10	10	Plasmodium falciparum	Pf3D7_14_v3	755321	136	1	agatcatacaactaacgaatggacattagaaggaggtgctttggttTTAGCTGATGAAGGTATTTGTATTATTGATGAATTTGATAAAATGactgataaagatcgagtaagtattcatgaagcaatggaacaacaa	PF3D7_1417800	753389	756440	+	DNA replication licensing factor MCM2 (MCM2)	cds_PF3D7_1417800-2	753531	756440
4	30	11	9	Plasmodium falciparum	Pf3D7_13_v3	713755	144	1	aaaagattcagaaactaaagaatatattttaGAATCAGGAGCAGTCGTATTATCAGATAAGGGTATTTGTTGTATTGATGAATTTgataaaatggatgactcagctagagccattctacatgaagttatggaacaacaaacagt	PF3D7_1317100	711944	714961	+	DNA replication licensing factor MCM4 (MCM4)	cds_PF3D7_1317100-1	711944	714961
4	30	9	9	Plasmodium falciparum	Pf3D7_13_v3	2189005	157	1	gagatcctgatcaaggagatactgttttagaagctggagcattaatgtatgcTGATCAAGGTATTTGTTGTATAGATGAATTTGATAAGATGGATGAaaaagatagggtagctattcatgaagctatggaacagcaaaccatttcaatcacaaaagc	PF3D7_1355100	2187435	2190224	+	DNA replication licensing factor MCM6 (MCM6)	cds_PF3D7_1355100-1	2187435	2190224
4	30	9	8	Plasmodium falciparum	Pf3D7_07_v3	265888	174	1	tgatctatcatattcatCCATTTTATCAAATTCGTCAATACAACATATACCTTTATCGGCTAAAACTAAAGCACCACCTTCtaaggttgtttctccagtattaggatcctttaaaacagccgcggttaaaccaacagaactactacctttacctgttgtataaatagatcttga	PF3D7_0705400	264973	267438	-	DNA replication licensing factor MCM7 (MCM7)	cds_PF3D7_0705400-1	264973	267438
4	30	8	8	Plasmodium falciparum	Pf3D7_05_v3	1126476	159	1	atcattccaacaaccatataaaggattagcagctgccagaaccgtacatcttgcatttaacgtagtgtgtatacctGCCTTAGCTACAGTAACGGTTTGTTGTTCCATAACTTCATGtatagcaactctatctgttggttgcattttatcaaattcatc	PF3D7_0527000	1125099	1128146	-	DNA replication licensing factor MCM3, putative (MCM3)	cds_PF3D7_0527000-1	1125402	1128146
4	30	7	7	Plasmodium falciparum	Pf3D7_04_v3	712146	137	1	gcttcatgtatagcatttttgttttcatttttcattaaacaAAATTCATCAATACAACAAACTCCATTATCAGCTAATACCAATGCCCCACTTTCTAacataaaactattcccttctttaatggctgcacatgttaa	PF3D7_0416300	711092	715489	-	DNA helicase MCM9, putative (MCM9)	cds_PF3D7_0416300-1	711092	715489
4	30	5	5	Plasmodium falciparum	Pf3D7_04_v3	712124	141	1	tgaaatactcaaTTGTTCCATTGCTTCATGTATAGCATTTTTGTTTTCATTTTTCATTAAACAAAATTCATCAATacaacaaactccattatcagctaataccaatgccccactttctaacataaaactattcccttcttt	PF3D7_0416300	711092	715489	-	DNA helicase MCM9, putative (MCM9)	cds_PF3D7_0416300-1	711092	715489
4	30	5	5	Plasmodium falciparum	Pf3D7_13_v3	713861	164	1	agagccattctacatGAAGTTATGGAACAACAAACAGTAACCATAGCAAAAGCCGGTATTGTTGCTACACTTAAtgcacgtacatcaatcttggcatcagcaaaccctattaatagtagatatgataaaaataaagcagttgttgaaaatattaatttaccacc	PF3D7_1317100	711944	714961	+	DNA replication licensing factor MCM4 (MCM4)	cds_PF3D7_1317100-1	711944	714961
4	30	4	4	Plasmodium falciparum	Pf3D7_13_v3	2188955	154	1	tacatcaggaaaaggatcaactgctgctggtttaactGCAGCTGTTCATAGAGATCCTGATCAAGGAGATACTGTTTTAGAAGCTGGAGCATTAATGTATGCTGATcaaggtatttgttgtatagatgaatttgataagatggatgaaaaagat	PF3D7_1355100	2187435	2190224	+	DNA replication licensing factor MCM6 (MCM6)	cds_PF3D7_1355100-1	2187435	2190224
4	30	2	2	Plasmodium falciparum	Pf3D7_04_v3	712083	140	1	cacctACAATTTAATTTATCTACTATTCCTCCTTTTGCTACTGAAATACTCAATTGTTCCATTGCTTCATGTatagcatttttgttttcatttttcattaaacaaaattcatcaatacaacaaactccattatcagctaa	PF3D7_0416300	711092	715489	-	DNA helicase MCM9, putative (MCM9)	cds_PF3D7_0416300-1	711092	715489
4	30	2	2	Plasmodium falciparum	Pf3D7_05_v3	1126617	70	1	CATTTTATCAAATTCATCGATACATACAACACGTCTATCTCCCATAACCATAGCTCCTCCTTCAActaca	PF3D7_0527000	1125099	1128146	-	DNA replication licensing factor MCM3, putative (MCM3)	cds_PF3D7_0527000-1	1125402	1128146
4	30	2	2	Plasmodium falciparum	Pf3D7_12_v3	499793	80	1	tgatcgttTAATGAAATTTTATCTAACTCATCTATACAACATACACCCTTATCTGATAATACTAAAGCCCCACCTTCTAA	PF3D7_1211300	498524	502229	-	DNA helicase MCM8, putative (MCM8)	cds_PF3D7_1211300-2	498877	502094
4	30	2	2	Plasmodium falciparum	Pf3D7_12_v3	523156	75	1	tattcatGAAGCTATGGAACAACAAACCATTTCTATTTCTAAAGCAGGTATAACGACTATGTTAAATacaagatg	PF3D7_1211700	521687	524470	+	DNA replication licensing factor MCM5, putative (MCM5)	cds_PF3D7_1211700-1	521687	523638
4	30	2	2	Plasmodium falciparum	Pf3D7_14_v3	755433	75	1	aTTCATGAAGCAATGGAACAACAATCAATTTCTATTTCAAAGGCTGGTATAGTTACAACTTTGAGAGCaagatgt	PF3D7_1417800	753389	756440	+	DNA replication licensing factor MCM2 (MCM2)	cds_PF3D7_1417800-2	753531	756440
4	30	2	2	Plasmodium falciparum	Pf3D7_13_v3	2189104	89	1	aagatagggtagcTATTCATGAAGCTATGGAACAGCAAACCATTTCAATCACAAAAGCTGGTATACAAgctaccttaaatgcaagagct	PF3D7_1355100	2187435	2190224	+	DNA replication licensing factor MCM6 (MCM6)	cds_PF3D7_1355100-1	2187435	2190224
4	30	28	16	Plasmodium yoelii	PyYM_11_v1	1297021	160	1	tagaagcaggtgcattaatgtatgcagatcaaggaatatgttgtattGATGAATTTGATAAAATGGACGAAAAAGATAGAGTAGCAATACATGAAGCAATGGAacaacaaacaatatcaataacaaaggctggtattcaagcaacattaaatgctagagc	PYYM_1133900	1295406	1298231	+	DNA replication licensing factor MCM6, putative (MCM6)	cds_PYYM_1133900-1	1295406	1298231
4	30	16	13	Plasmodium yoelii	PyYM_12_v1	1724205	165	1	atcattccaacaaccatataatgggttagctgctgctaaaactgtacatctagcatttagtgtagtatgtataCCAGCCTTAGCAACAGTAACTGTTTGTTGTTCCATAACTTCatgaatagctactctatcagtttgttgcattttatcaaattcatctataca	PYYM_1244200	1722885	1725878	-	DNA replication licensing factor MCM3, putative (MCM3)	cds_PYYM_1244200-1	1723164	1725878
4	30	16	10	Plasmodium yoelii	PyYM_14_v1	712429	117	1	ttatcagataaaggaatatgttgtattgacGAATTTGATAAAATGGATGATTCGGCAAGAGCAATTTTACATGAAGTTATGGAAcaacaaacagttacaatagccaaagcaggtatt	PYYM_1419100	710572	713406	+	DNA replication licensing factor MCM4, putative (MCM4)	cds_PYYM_1419100-1	710572	713406
4	30	12	10	Plasmodium yoelii	PyYM_06_v1	458848	112	1	ttgttgatcttttaaagatattttatctAATTCATCAATACAACATATACCTTTATCAGATAATACTAATGCACCaccttctaaagaatattcattatttgttgaatcttta	PYYM_0611400	457536	460941	-	DNA helicase MCM8, putative (MCM8)	cds_PYYM_0611400-2	457993	460763
4	30	11	10	Plasmodium yoelii	PyYM_11_v1	1296994	148	1	gagatccagatcaaggagatactgtattagaagcaggtgcattaatgtatGCAGATCAAGGAATATGTTGTATTGATGAATTTGATAAAATggacgaaaaagatagagtagcaatacatgaagcaatggaacaacaaacaatatcaat	PYYM_1133900	1295406	1298231	+	DNA replication licensing factor MCM6, putative (MCM6)	cds_PYYM_1133900-1	1295406	1298231
4	30	10	10	Plasmodium yoelii	PyYM_12_v1	1724278	108	1	ccagccttagcaacagtaactgttTGTTGTTCCATAACTTCATGAATAGCTACTCTATCAGTTTGTTGCATTTTATCAAATTCATCTATacatacaactcttctatca	PYYM_1244200	1722885	1725878	-	DNA replication licensing factor MCM3, putative (MCM3)	cds_PYYM_1244200-1	1723164	1725878
4	30	12	9	Plasmodium yoelii	PyYM_08_v1	250699	133	1	ccagcttttgctattgaaactgttTGTTGTTCCATAACTTCATAAATAGCTGACCTATCAAATTCGTCCATTTTATCAAATTCGTCAATACAacatattcctttatctgctaatactaatgcaccaccttcta	PYYM_0805700	249816	252299	-	DNA replication licensing factor MCM7, putative (MCM7)	cds_PYYM_0805700-1	249816	252299
4	30	10	9	Plasmodium yoelii	PyYM_08_v1	250754	108	1	tatcaaattcgtccatTTTATCAAATTCGTCAATACAACATATTCCTTTATCTGCTAATACTAATGCACCACCTTCtagggtcgtttcaccggtatttggatctttta	PYYM_0805700	249816	252299	-	DNA replication licensing factor MCM7, putative (MCM7)	cds_PYYM_0805700-1	249816	252299
4	30	9	9	Plasmodium yoelii	PyYM_06_v1	482048	107	1	ggtggagttgtgtgtattGATGAGTTTGACAAAATGCGAGATGATGATGTTGTAGCTATACATGAGGCCATGGAacaacaaaccatatctatttctaaagctggtat	PYYM_0611800	480635	483793	+	DNA replication licensing factor MCM5, putative (MCM5)	cds_PYYM_0611800-1	480635	482586
4	30	9	9	Plasmodium yoelii	PyYM_14_v1	712395	129	1	aaaagaatatattttagaatcTGGTGCTGTTGTTTTATCAGATAAAGGAATATGTTGTATTGACGAATTTgataaaatggatgattcggcaagagcaattttacatgaagttatggaacaacaaacagt	PYYM_1419100	710572	713406	+	DNA replication licensing factor MCM4, putative (MCM4)	cds_PYYM_1419100-1	710572	713406
4	30	9	8	Plasmodium yoelii	PyYM_10_v1	1043056	129	1	gaaatagattgttgttccattgcttcatgtataCTAACTCTATCTTTATCTGTCATTTTATCAAATTCGTCAATaatacatattccttcatctgctaaaactaatgctcctccttctaatgtccattca	PYYM_1027000	1042080	1045190	-	DNA replication licensing factor MCM2, putative (MCM2)	cds_PYYM_1027000-2	1042080	1044989
4	30	8	8	Plasmodium yoelii	PyYM_10_v1	1043028	109	1	tgttgtaacaatacctgctttagaaatagaaATAGATTGTTGTTCCATTGCTTCATGTATACTAACTCTATCtttatctgtcattttatcaaattcgtcaataatacat	PYYM_1027000	1042080	1045190	-	DNA replication licensing factor MCM2, putative (MCM2)	cds_PYYM_1027000-2	1042080	1044989
4	30	8	8	Plasmodium yoelii	PyYM_10_v1	1043092	116	1	actctatctttatctgtCATTTTATCAAATTCGTCAATAATACATATTCCTTCATCTGCTAAAACTAATGCTCCTCCTTCTAatgtccattcattagttgtatgatcttttcttac	PYYM_1027000	1042080	1045190	-	DNA replication licensing factor MCM2, putative (MCM2)	cds_PYYM_1027000-2	1042080	1044989
4	30	6	6	Plasmodium yoelii	PyYM_08_v1	250672	125	1	gatcgtgcaggcatattactgcaatgtccaGCTTTTGCTATTGAAACTGTTTGTTGTTCCATAACTTCATAAATAGCTgacctatcaaattcgtccattttatcaaattcgtcaatacaacatat	PYYM_0805700	249816	252299	-	DNA replication licensing factor MCM7, putative (MCM7)	cds_PYYM_0805700-1	249816	252299
4	30	6	6	Plasmodium yoelii	PyYM_14_v1	712482	168	1	ggcaagagcaattttaCATGAAGTTATGGAACAACAAACAGTTACAATAGCCAAAGCAGGTATTGTTgccacactaaatgcccgtacttcaatcctagcatctgctaatccaattaatagtagatatgacaaaaataaagctgttgttgaaaatattaatttaccacc	PYYM_1419100	710572	713406	+	DNA replication licensing factor MCM4, putative (MCM4)	cds_PYYM_1419100-1	710572	713406
4	30	5	5	Plasmodium yoelii	PyYM_06_v1	482018	117	1	ttagaaggtggtgctatggtattaGCTGATGGTGGAGTTGTGTGTATTGATGAGTTTGACAAAATGcgagatgatgatgttgtagctatacatgaggccatggaacaacaaaccata	PYYM_0611800	480635	483793	+	DNA replication licensing factor MCM5, putative (MCM5)	cds_PYYM_0611800-1	480635	482586
4	30	4	4	Plasmodium yoelii	PyYM_11_v1	1297092	104	1	aaagatagagtagcaataCATGAAGCAATGGAACAACAAACAATATCAATAACAAAGGCTGGTATTCAAGCAACATTAAATGCtagagcatctgtcttagcagc	PYYM_1133900	1295406	1298231	+	DNA replication licensing factor MCM6, putative (MCM6)	cds_PYYM_1133900-1	1295406	1298231
4	30	4	3	Plasmodium yoelii	PyYM_12_v1	1724335	95	1	tcagtttgttGCATTTTATCAAATTCATCTATACATACAACTCTTCTATCACCCATAACCATAGCACCTCCttcaacaacacgttcaccagtatc	PYYM_1244200	1722885	1725878	-	DNA replication licensing factor MCM3, putative (MCM3)	cds_PYYM_1244200-1	1723164	1725878
4	30	3	3	Plasmodium yoelii	PyYM_07_v1	664103	137	1	gcttcatgtatagcatttttattttccgttttcattaaacaAAATTCATCGATACAACATACACCATTATCTGCTAAAACTAGTGCACCACTTTCCAacataaaattgtttccttcttttattgctgcacatgttaa	PYYM_0718400	663127	666816	-	DNA helicase MCM9, putative (MCM9)	cds_PYYM_0718400-1	663127	666816
4	30	3	3	Plasmodium yoelii	PyYM_06_v1	482087	110	1	gatgatgatgttgtagctatacatGAGGCCATGGAACAACAAACCATATCTATTTCTAAAGCTGGTATAACAACAATGCTAAACACTAGatgttctgttatagctgctgc	PYYM_0611800	480635	483793	+	DNA replication licensing factor MCM5, putative (MCM5)	cds_PYYM_0611800-1	480635	482586
4	30	2	2	Plasmodium yoelii	PyYM_07_v1	664047	81	1	aatttaatttgtctACTATACCCGCTTTTGCTATAGATATAGATAATTGTTCCATGGCTTCATGTATAGCatttttatttt	PYYM_0718400	663127	666816	-	DNA helicase MCM9, putative (MCM9)	cds_PYYM_0718400-1	663127	666816
4	30	2	2	Plasmodium yoelii	PyYM_10_v1	1042989	103	1	aggatttgcagctgcaataactgcacaTCTAGCTCTTAATGTTGTAACAATACCTGCTTTAGAAATAGAAATAgattgttgttccattgcttcatgtatacta	PYYM_1027000	1042080	1045190	-	DNA replication licensing factor MCM2, putative (MCM2)	cds_PYYM_1027000-2	1042080	1044989
4	30	15	12	Babesia bovis	AAXT01000001	2227261	111	1	gataagggtatatgttgcATTGATGAGTTTGACAAGATGAGTGAGCGTGATCGTGTAGCTATTCACGAAGCCATGGAACAgcaaactatctcaattgctaaggctggtatt	BBOV_III010350	2225683	2228476	+	MCM2/3/5 family protein	cds_BBOV_III010350-1	2225683	2228439
4	30	15	11	Babesia bovis	AAXT01000003	1338742	108	1	aggggtttgctgcattgatgagtttgatAAGATGTCTAACAAGGATCGTGTTTCAATACACGAGGCTATGGAACAgcaatctatttccatttccaaggccggtattgt	BBOV_II005900	1336694	1339795	+	DNA replication licensing factor MCM2, putative	cds_BBOV_II005900-3	1337025	1339795
4	30	14	10	Babesia bovis	AAXT01000003	1338694	95	1	tactggcgaatgggcttTAGAAGGTGGTGCATTGGTGTTAGCTGATCTAGGGGTTTGCTGCATTGATGAGTTTgataagatgtctaacaaggatc	BBOV_II005900	1336694	1339795	+	DNA replication licensing factor MCM2, putative	cds_BBOV_II005900-3	1337025	1339795
4	30	12	10	Babesia bovis	AAXT01000002	1346140	122	1	attgatatagtctgTTGTTCCATAGCTTCGTGGATAGCAACAGCATCATCTTCACGCATTTTGTCGAATTCATCaatgcataccacaccaccatcggccagaaccatggcaccgccttctaa	BBOV_IV010040	1345327	1347764	-	DNA replication licensing factor MCM5, putative	cds_BBOV_IV010040-3	1345438	1347147
4	30	9	7	Babesia bovis	AAXT01000002	763887	105	1	tatgctgtatcgatgagttTGATAAGATGGACGACTATGACCGCTCTGCTATATACGAGGTCATGGAACAGCAGActgtatccatagctaaggctgggcactgta	BBOV_IV007280	762273	764819	+	ATP dependent DNA helicase, putative	cds_BBOV_IV007280-7	763637	764586
4	30	8	7	Babesia bovis	AAXT01000002	711492	104	1	tcaccagcctgcatcttgTCAAATTCATCAATGCAAACGACACGACGGTCACCCATAACCATAGCACCACcctcaacacgacgctcacctgtgtcctggtcaac	BBOV_IV007100	710111	713106	-	minichromosome maintenance protein 3, putative	cds_BBOV_IV007100-1	710216	713089
4	30	5	5	Babesia bovis	AAXT01000002	711444	91	1	gcaacagtcacaGTCTGCTGCTCCATGACCTCGTGAATGGCAACACGATCACCAGCCTGCATCTTGTCAAATTCATCAATgcaaacgacac	BBOV_IV007100	710111	713106	-	minichromosome maintenance protein 3, putative	cds_BBOV_IV007100-1	710216	713089
4	30	5	4	Babesia bovis	AAXT01000002	711407	114	1	acaacgagcgttcaatgttgtgtgaataCCTGCTTTAGCAACAGTCACAGTCTGCTGCTCCATGACCTCGTGaatggcaacacgatcaccagcctgcatcttgtcaaattcatc	BBOV_IV007100	710111	713106	-	minichromosome maintenance protein 3, putative	cds_BBOV_IV007100-1	710216	713089
4	30	4	4	Babesia bovis	AAXT01000002	763848	82	1	ctcttgagggtGGTGCGCTTGTTTTGGCAGATTTGGGATTATGCTGTATCGATGAGTTTGATAAGATGGAcgactatgaccg	BBOV_IV007280	762273	764819	+	ATP dependent DNA helicase, putative	cds_BBOV_IV007280-7	763637	764586
4	30	4	3	Babesia bovis	AAXT01000002	1346109	108	1	attcagcatagtagtaataccgGCCTTAGATATTGATATAGTCTGTTGTTCCATAGCTTCGTGGATagcaacagcatcatcttcacgcattttgtcgaattcatcaat	BBOV_IV010040	1345327	1347764	-	DNA replication licensing factor MCM5, putative	cds_BBOV_IV010040-3	1345438	1347147
4	30	3	3	Babesia bovis	AAXT01000001	2227308	84	1	tgatcgtgtagctattcaCGAAGCCATGGAACAGCAAACTATCTCAATTGCTAAGGCTGGTATTCAGGCTACATTAAACgctcg	BBOV_III010350	2225683	2228476	+	MCM2/3/5 family protein	cds_BBOV_III010350-1	2225683	2228439
4	30	3	3	Babesia bovis	AAXT01000003	1185755	115	1	caagtcgattctccatgaggtcatggagcagcagACCGTTACTATCGCCAAGGCTGGTATTGTGGCTACACTCAATGCacgcactgcgatattggcctctgccaatcctataaat	BBOV_II005160	1184043	1186607	+	DNA replication licensing factor MCM4	cds_BBOV_II005160-1	1184043	1186607
4	30	8	6	Babesia microti	FO082871	1191188	109	1	tcacttcatgtaaaacagtgcgtgccgattcattcatcTTGTCAAATTCGTCAATACAACATATTCCACGGTCAGACAATACaacagcgccagattccaatatatattc	BBM_I03255	1190309	1193042	-	unspecified product	cds_BBM_I03255-1	1191192	1193042
4	30	6	6	Babesia microti	FO082874	1548293	128	1	accgagcatcttgcccttagagtggctacaATACCTGCCTTAGAGATACTAATTGATTGCTGTTCCATAGCCTCATGAATACTAACACGATCtcggtcagtcatcttgtcaaattcgtcaataatgca	BBM_III04310	1547227	1550715	-	unspecified product	cds_BBM_III04310-6	1547984	1549181
4	30	5	5	Babesia microti	FO082871	998567	100	1	agatggatgaaaaggatcgagtagCTATTCACGAGGCCATGGAGCAACAGACAATTTCCATTGCAAAGGCAGGcatccaagctacactgaatgcccgtgc	BBM_I02760	996506	999528	+	unspecified product	cds_BBM_I02760-8	998569	999528
4	30	6	4	Babesia microti	FO082871	1191095	81	1	gcaagaattgcggtTCTAGCATTTAACGTTGCAACTATTCCGGCTTTGGCAATAGTGACCGTCTGTTGTTCCATAACctag	BBM_I03255	1190309	1193042	-	unspecified product	cds_BBM_I03255-2	1191071	1191171
4	30	3	3	Babesia microti	FO082871	438263	68	1	agcCATTTTATCGAACTCATCAATACAGACTATGCGTTTGTCGCCCATAACCATGGCCCCTCCTTCAA	BBM_I01200	436722	440697	-	unspecified product	cds_BBM_I01200-8	438236	438809
4	30	3	3	Babesia microti	FO082874	369431	97	1	tcatgtatagccactgcatcgtcagtgcgCATCTTGTCAAATTCGTCTATACAAACCACGCCTCCATCGGCCAAGACCATggcgccaccttcaagtg	BBM_III01045	368478	371862	-	unspecified product	cds_BBM_III01045-7	369415	369688
4	30	3	3	Babesia microti	FO082874	1548353	107	1	tgttccatagcctcatgaatactaacacgatctcggtcagTCATCTTGTCAAATTCGTCAATAATGCAAATTCCCTCATCagccaaaactagagcaccaccttccaa	BBM_III04310	1547227	1550715	-	unspecified product	cds_BBM_III04310-6	1547984	1549181
4	30	2	2	Babesia microti	FO082871	438094	124	1	gtccatatcgtcactccaacatccatacaatggattggcagcggccaaaaccgaACACCTAGCATTTAGCGTAGTGTGTATTCCAGCTTTGGAAAttgttacagtttgctgttccatgacctgg	BBM_I01200	436722	440697	-	unspecified product	cds_BBM_I01200-9	438029	438213
4	30	12	10	Theileria annulata	CR940348	1740281	115	1	aaggaatatgctgcataGATGAGTTCGACAAAATGAACGAAAGAGATCGAGTGGCAATCCATGAAGCAATGGAACAGCAgacaataagtataagtaaggcaggtatccaagcaac	TA16080	1738596	1741770	+	replication licensing factor, putative	cds_TA16080-3	1739271	1741770
4	30	11	10	Theileria annulata	tannA_chr01	1031709	113	1	tggattagctgctgctagtactgtgcatcttgcATTTAGGGTAGTATGTATTCCCGCCTTTGCCACAGAGACAGTCTGTTGTTCCATAACttcgtgtattgccactctgtctg	TA20515	1030327	1033738	-	DNA replication licensing factor Mcm2, putative	cds_TA20515-3	1031638	1031911
4	30	10	8	Theileria annulata	CR940348	1740223	167	1	aaggaccacgataacaacgattatgtacttgaagcaggagctctaatgtacGCAGATGAAGGAATATGCTGCATAGATGAGTTCGACAAAATGAacgaaagagatcgagtggcaatccatgaagcaatggaacagcagacaataagtataagtaaggcaggtatcca	TA16080	1738596	1741770	+	replication licensing factor, putative	cds_TA16080-3	1739271	1741770
4	30	9	8	Theileria annulata	CR940352	481158	102	1	ggtgtgtgttgtatagacgagttcgacaagatggacgATGAGGATAGGAGTGCGATTTATGAAGTTATGGAACAACAGAaagtttcagtggcaaaagcaggt	TA03485	479138	482351	+	DNA replication licensing factor (MCM7 homolog), putative	cds_TA03485-12	481114	481700
4	30	11	7	Theileria annulata	tannA_chr01	1524044	98	1	gatatcgtctgctgctccatggCCTCATGGATGGCAACAGCATCGTCTGGCCTCATCTTGTCAAACTCGTCtatgcaaaccacacctccatctgccag	TA06695	1523174	1525924	-	DNA replication licensing factor (MCM5 homologue), putative	cds_TA06695-8	1523828	1524227
4	30	6	6	Theileria annulata	CR940348	917845	124	1	aggagaatggtgcttggaaggaggagcattagtgttagcagatGAAGGGTTTTGTGTAATTGACGAATTCGATAAAATGACAGAcaaagatcgagtaagtatccatgaagcaatggagcaacaa	TA13680	916074	918946	+	DNA replication licensing factor, putative	cds_TA13680-4	917847	918946
4	30	6	6	Theileria annulata	tannA_chr01	1523977	135	1	tggatttgctgctgctatcactgagcatctcgtgttcaggattgtcgtgATTCCAGCCTTTGAAATTGATATCGTCTGCTGCTCCATGGCctcatggatggcaacagcatcgtctggcctcatcttgtcaaactc	TA06695	1523174	1525924	-	DNA replication licensing factor (MCM5 homologue), putative	cds_TA06695-8	1523828	1524227
4	30	7	5	Theileria annulata	tannA_chr01	1031752	166	1	gtatgtattcccgcctttgccacagagacagTCTGTTGTTCCATAACTTCGTGTATTGCCACTCTGTCTGCGTAGTTCATCTTGTCGAActcatctatcagcactatcttcctgtctcccatcaccattgctcctccctcaactttacgttctccggtctctaata	TA20515	1030327	1033738	-	DNA replication licensing factor Mcm2, putative	cds_TA20515-3	1031638	1031911
4	30	5	5	Theileria annulata	CR940353	116802	90	1	aagtctgtacgAGGTTATGGAACAACAAACGGTTACAATAGCAAAAGCTGGTATTGTTGCAACTTTGaaggctgaaactgcaatattggc	TA17345	114883	117857	+	cell division control protein, putative	cds_TA17345-4	116648	117367
4	30	5	4	Theileria annulata	CR940348	917902	93	1	aattgacgaattcgataaaatgacAGACAAAGATCGAGTAAGTATCCATGAAGCAATGGAGCAACAAAgtataagcataagtaaagcaggaat	TA13680	916074	918946	+	DNA replication licensing factor, putative	cds_TA13680-4	917847	918946
4	30	3	2	Theileria annulata	CR940353	116758	116	1	tgttgtattgacgaattggacaaatgccataatgaaTCAAGACTAAGTCTGTACGAGGTTATGGAACAACAAACGGTtacaatagcaaaagctggtattgttgcaactttgaaggc	TA17345	114883	117857	+	cell division control protein, putative	cds_TA17345-4	116648	117367
4	30	2	2	Theileria annulata	tannA_chr01	1524093	71	1	gcctCATCTTGTCAAACTCGTCTATGCAAACCACACCTCCATCTGCCAGAACCATGGCTCCTCCCTCCAAt	TA06695	1523174	1525924	-	DNA replication licensing factor (MCM5 homologue), putative	cds_TA06695-8	1523828	1524227
4	30	2	2	Theileria annulata	CR940352	481123	70	1	tgttgGAGGGAGGTGCACTAGTGTTGGCGAATAATGGTGTGTGTTGTATAGACGAGTTCGACAAGATGGa	TA03485	479138	482351	+	DNA replication licensing factor (MCM7 homolog), putative	cds_TA03485-12	481114	481700
4	30	2	2	Theileria annulata	CR940352	481208	72	1	tgcgattTATGAAGTTATGGAACAACAGAAAGTTTCAGTGGCAAAAGCAGGTCATGTGACAACTTTGgcagc	TA03485	479138	482351	+	DNA replication licensing factor (MCM7 homolog), putative	cds_TA03485-12	481114	481700
4	30	21	14	Theileria equi	CP001669	166192	145	1	tactagaagccggtgctttaatgtatgcagatgaaggaatttgttgtATTGATGAATTTGATAAAATGAATGAGAAGGATCGAGTGGCAATTCATGAGGCTATGGAAcaacaaacaatttctattacaaaggctggaattcaagc	BEWA_018350	164658	167417	+	DNA replication licensing factor MCM6, putative	cds_BEWA_018350-1	164658	167417
4	30	13	13	Theileria equi	ACOU01000002	591170	118	1	tagtctgtattgatgaatttgataaaATGAGGGATGATGACGCAGTTGCAATACATGAAGCCATGGAGCAAcagacaatttctatttcaaaggctggcatcacaacaatgttaaatac	BEWA_037430	589628	592069	+	DNA replication licensing factor MCM5, putative	cds_BEWA_037430-3	590241	591956
4	30	13	12	Theileria equi	ACOU01000002	591116	130	1	caatgggtgtattctcactggagggtggtgctatggttcTTGCTGATGGAGGTGTAGTCTGTATTGATGAATTTGATAAAATGagggatgatgacgcagttgcaatacatgaagccatggagcaacagac	BEWA_037430	589628	592069	+	DNA replication licensing factor MCM5, putative	cds_BEWA_037430-3	590241	591956
4	30	12	11	Theileria equi	ACOU01000004	875323	128	1	gaacgtgcagacatggaactgcagtgtccagccttggcaattgaaactgtttgttgTTCCATGACTTCGTAAATTGCAGATCTATCATAGTCGTCCATTTTATCAAAttcatcgatgcaacaaagacc	BEWA_015800	874530	876575	-	DNA replication licensing factor MCM7, putative	cds_BEWA_015800-1	874530	876575
4	30	10	10	Theileria equi	CP001669	1081265	124	1	acgataccagcctttgaaatagaaatggattgcTGTTCCATAGCTTCGTGTATACTCACACGATCCTTATCAGTCATTTTATCAAACTCATCAATaacgcagaaaccctcatctgcaagcacaa	BEWA_022910	1080316	1083201	-	DNA replication licensing factor MCM2, putative	cds_BEWA_022910-1	1080316	1083201
4	30	13	9	Theileria equi	CP001670	122501	99	1	tgcacgtgcagattcatccattttatcAAATTCATCAATACAGCAAATACCATTATCAGATAGAACTACAGCTCCTGATTCtaaaatatattcgtgagt	BEWA_000720	121676	123970	-	DNA replication licensing factor MCM4, putative	cds_BEWA_000720-1	121676	123970
4	30	11	9	Theileria equi	CP001670	122448	146	1	ataccagcctttgcaacagtcacagtttgctgttccataactTCATGCAAAATTGCACGTGCAGATTCATCCATTTTATCAAATTCatcaatacagcaaataccattatcagatagaactacagctcctgattctaaaatatattc	BEWA_000720	121676	123970	-	DNA replication licensing factor MCM4, putative	cds_BEWA_000720-1	121676	123970
4	30	9	9	Theileria equi	CP001669	1081238	128	1	acagagcaacgtgctctcagggtggctacgataccagccTTTGAAATAGAAATGGATTGCTGTTCCATAGCTTCGTGTATactcacacgatccttatcagtcattttatcaaactcatcaataacgca	BEWA_022910	1080316	1083201	-	DNA replication licensing factor MCM2, putative	cds_BEWA_022910-1	1080316	1083201
4	30	8	8	Theileria equi	CP001669	166169	144	1	agatcctgacaacggtgattacatactagaagccGGTGCTTTAATGTATGCAGATGAAGGAATTTGTTGTATTGATGAATTTGATAAaatgaatgagaaggatcgagtggcaattcatgaggctatggaacaacaaacaatttc	BEWA_018350	164658	167417	+	DNA replication licensing factor MCM6, putative	cds_BEWA_018350-1	164658	167417
4	30	7	7	Theileria equi	CP001669	2291655	111	1	atagtttgcattgacGAATTTGATAAGATGCCTACGTCGGATAGGGTCGCAATTCATGAAGTACTGGAACAACAAacagttactgttgccaaagctggaatacatactaca	BEWA_028330	2290064	2293010	+	DNA replication licensing factor MCM3, putative	cds_BEWA_028330-2	2290273	2293010
4	30	9	6	Theileria equi	CP001670	122412	87	1	gctagaattgcagttcttGCATTTAAGGTAGCAACAATACCAGCCTTTGCAACAGTCACAGTTTGCTGTTCCATaacttcatgcaaa	BEWA_000720	121676	123970	-	DNA replication licensing factor MCM4, putative	cds_BEWA_000720-1	121676	123970
4	30	6	5	Theileria equi	CP001669	1081325	90	1	cgatccttatcagtCATTTTATCAAACTCATCAATAACGCAGAAACCCTCATCTGCAAGCACAAGGGCACCAccttccaggcaccactca	BEWA_022910	1080316	1083201	-	DNA replication licensing factor MCM2, putative	cds_BEWA_022910-1	1080316	1083201
4	30	5	5	Theileria equi	ACOU01000004	875400	85	1	agatctatcatagtcgtcCATTTTATCAAATTCATCGATGCAACAAAGACCAGAATCTGCAAGGACaagagcaccgccctctaaa	BEWA_015800	874530	876575	-	DNA replication licensing factor MCM7, putative	cds_BEWA_015800-1	874530	876575
4	30	5	5	Theileria equi	CP001669	2291592	125	1	gttcaggatgaatctggagaacgccgtgttGAAGGAGGTGCTATGGTTATGGGTGATCGTCGTATAGTTTGCATTGACGAATTTGATAAGATGCctacgtcggatagggtcgcaattcatgaagt	BEWA_028330	2290064	2293010	+	DNA replication licensing factor MCM3, putative	cds_BEWA_028330-2	2290273	2293010
4	30	4	4	Theileria equi	CP001669	2291694	101	1	gatagggtcgcaattCATGAAGTACTGGAACAACAAACAGTTACTGTTGCCAAAGCTGGAATACATACTACACTTAACGCacgttgcaccgttttggctgc	BEWA_028330	2290064	2293010	+	DNA replication licensing factor MCM3, putative	cds_BEWA_028330-2	2290273	2293010
4	30	2	2	Theileria equi	ACOU01000002	591202	110	1	gatgatgacgcagttgcaatacatgaagccatggagcaacagacaATTTCTATTTCAAAGGCTGGCATCACAACAATGTTAAATACTAGAtgttctgttatagcggctgc	BEWA_037430	589628	592069	+	DNA replication licensing factor MCM5, putative	cds_BEWA_037430-3	590241	591956
4	30	2	2	Theileria equi	CP001670	1650338	69	1	tcTTCATGAGGCTATGGAACAACAAATAATTTCTGTAGCAAAGGCTGGTATAAAGTGCACCTTGAATtg	BEWA_008210	1648498	1651273	+	DNA replication licensing factor family member	cds_BEWA_008210-2	1650190	1650909
4	30	13	11	Theileria orientalis	AP011947	1081347	109	1	acgatgcccgccttgctgatgctgatgcTCTGCTGCTCCATCGCCTCGTGGATGCTCACTCTGTCCTTGTcggtcatcttgtcgaactcgtcgatgacgcagaagccct	TOT_020001009	1080368	1083398	-	DNA replication licensing factor	cds_TOT_020001009-3	1080368	1083189
4	30	9	9	Theileria orientalis	AP011947	203107	134	1	attcctgccttgctgatgcttattgtctgcTGCTCCATTGCTTCGTGTATGCTCACTCTGTCTCTTTCGTTCATCTTGTCGAACTCgtcgatgcagcatattccttcgtctgcgtacatcagcgctcctgcttc	TOT_020000098	201732	204960	-	replication licensing factor	cds_TOT_020000098-4	203224	203783
4	30	7	7	Theileria orientalis	AP011946	1054745	113	1	cgcgcgttgagcgtcgtgtgtattcctgccttcgccacactcACTGTTTGCTGTTCCATCACTTCGTGGATTGCCACTCTGTCtccgtagttcattttgtcgaactcgtcgat	TOT_010000452	1052791	1056712	-	DNA replication licensing factor Mcm2	cds_TOT_010000452-3	1054046	1054848
4	30	6	6	Theileria orientalis	AP011946	1517109	141	1	agagacagtatgggagtgttctcactggaaggaggagcaatggtgttggcagacggcggagtggtgtgcgTGGACGAGTTTGATAAAATGAGGCCAGACGACGCAGTGGCaatccacgaagcaatggaacagcagacaata	TOT_010000623	1515254	1518338	+	DNA replication licensing factor	cds_TOT_010000623-6	1517089	1517389
4	30	5	5	Theileria orientalis	AP011948	1312272	120	1	tgccttcagcgtcgtcacgtgtcctgaCTTTGCCACTGACACTCTCTGCTGCTCCATGACTTCGTAGATTGCgctcctgtcctcgtcgtccatcttgtcgaattcgtcgatgcagcacac	TOT_030000608	1311061	1314694	-	DNA replication licensing factor	cds_TOT_030000608-12	1311822	1312450
4	30	5	5	Theileria orientalis	AP011946	1054760	137	1	gtgtgtattcctgccttcgccacactcactgttTGCTGTTCCATCACTTCGTGGATTGCCACTCTGTCTCCGTAGTTCATTTTGTCGAACTCGTCGAtcagcaccaccttcctgtctcccatcaccattgctcctcc	TOT_010000452	1052791	1056712	-	DNA replication licensing factor Mcm2	cds_TOT_010000452-2	1054885	1055801
4	30	4	4	Theileria orientalis	AP011948	1312308	83	1	tgacactcTCTGCTGCTCCATGACTTCGTAGATTGCGCTCCTGTCCTCGTCGTCCATCTTGTCGAATTCGTCGATgcagcaca	TOT_030000608	1311061	1314694	-	DNA replication licensing factor	cds_TOT_030000608-12	1311822	1312450
4	30	4	4	Theileria orientalis	AP011948	1312347	83	1	cctgtcctcgtcgtccATCTTGTCGAATTCGTCGATGCAGCACACTCCTCCTGAGGCCAGCACCAGTGCTCCtccctccaaca	TOT_030000608	1311061	1314694	-	DNA replication licensing factor	cds_TOT_030000608-12	1311822	1312450
4	30	6	3	Theileria orientalis	AP011947	1081407	84	1	ctgtccttgtcggtcatcTTGTCGAACTCGTCGATGACGCAGAAGCCCTCGTCTGCGAGGACCAGCGCTCCtccctcgagcgac	TOT_020001009	1080368	1083398	-	DNA replication licensing factor	cds_TOT_020001009-3	1080368	1083189
4	30	4	3	Theileria orientalis	AP011947	1081293	108	1	ccgaacttcgggttcgccgcggcgatcactGAGCAGCGCGCGCGCAGACTCGTCACGATGCCCGCCTTGCTGATGctgatgctctgctgctccatcgcctcgtggatg	TOT_020001009	1080368	1083398	-	DNA replication licensing factor	cds_TOT_020001009-3	1080368	1083189
4	30	3	3	Theileria orientalis	AP011947	203177	72	1	tcatcTTGTCGAACTCGTCGATGCAGCATATTCCTTCGTCTGCGTACATCAGCGCTCCTGCTTCCAgcacgt	TOT_020000098	201732	204960	-	replication licensing factor	cds_TOT_020000098-4	203224	203783
4	30	3	3	Theileria orientalis	AP011946	1517181	90	1	GACGAGTTTGATAAAATGAGGCCAGACGACGCAGTGGCAATCCACGAAGCAATGGAACAGCAGACAATaagtatcagcaaggcaggaatc	TOT_010000623	1515254	1518338	+	DNA replication licensing factor	cds_TOT_010000623-6	1517089	1517389
4	30	2	2	Theileria orientalis	AP011949	2002332	111	1	acagccaggagcagtggtactggcgAACGGAGGGGTCTGCTGCATCGATGAGCTGGATAAATCACaccatgacgcaagactgagtttgtacgaagtgatggagcaacaaac	TOT_040000890	2000063	2008793	+	cell division control protein	cds_TOT_040000890-4	2002259	2003002
4	30	2	2	Theileria orientalis	AP011949	2002420	66	1	tACGAAGTGATGGAGCAACAAACAGTGACAATAGCAAAGGCAGGCATAGTGGCAACACTGAAGGCg	TOT_040000890	2000063	2008793	+	cell division control protein	cds_TOT_040000890-4	2002259	2003002
4	30	2	2	Theileria orientalis	AP011946	1054687	137	1	ctgcatgtcctctgaccagcagccgtagagcgggtttGCTGCTGCCAGCACTGTGCAGCGCGCGTTGAGCGTCGTGTGTATTCCTGCCTTCGCCACactcactgtttgctgttccatcacttcgtggattgccactc	TOT_010000452	1052791	1056712	-	DNA replication licensing factor Mcm2	cds_TOT_010000452-3	1054046	1054848
4	30	2	2	Theileria orientalis	AP011946	1517216	103	1	ggcaatccacgaaGCAATGGAACAGCAGACAATAAGTATCAGCAAGGCAGGAATCACCACTGTTCTGAACacgaggtgctcagtgatagcagcagcaaaccca	TOT_010000623	1515254	1518338	+	DNA replication licensing factor	cds_TOT_010000623-6	1517089	1517389
4	30	18	15	Theileria parva	AAGK01000002	231233	167	1	tggatacctgccttacttatactgatggtctgctgcTCCATTGCTTCATGGATGGCCACCCTATCTCTCTCGTTCATTTTATCAAACTCGTCaatgcagcaaattccttcatctgcatacattagggctcctgcttcaaggacatagtcgttgttatcatggtcctt	TP02_0113	229852	233033	-	DNA replication licensing factor MCM6, putative	cds_TP02_0113-2	229852	232351
4	30	17	11	Theileria parva	AAGK01000004	94924	96	1	atcaagactgagtttgtATGAAGTTATGGAACAACAAACTGTTACAATTGCTAAAGCGGGTATTGTTGCCACTTTGaaggctgagactgccatact	TP04_0057	93024	96008	+	DNA replication licensing factor MCM4, putative	cds_TP04_0057-4	94779	95498
4	30	12	10	Theileria parva	AAGK01000005	481500	105	1	ggcgtctgctgcattgacgagTTTGATAAGATGGACGACGAGGATAGGAGTGCGATTTATGAGGTTATGGAACAGCAgaaagtttcagtagcaaaagcaggtcat	TP03_0236	479306	482726	+	DNA replication licensing factor MCM7, putative	cds_TP03_0236-10	481456	482219
4	30	8	8	Theileria parva	AAGK01000001	1525572	125	1	gcctttgaaattgatattgtctgcTGTTCCATCGCCTCATGAATCGCCACCGCGTCGTCTGGTCTCATCTTGTCAAACTCATCaatgcaaaccactcctccatcagccaaaaccattgctcctcc	TP01_0722	1524533	1527564	-	DNA replication licensing factor MCM5, putative	cds_TP01_0722-8	1525510	1525767
4	30	9	7	Theileria parva	AAGK01000002	1070223	100	1	atactcTGCTGCTCCATGGCCTCGTGGATACTCACACGATCCTTGTCAGTCATCTTATCAAACTCGTCaatcacacaaaatccttcatcagccaatacca	TP02_0532	1069153	1073200	-	DNA replication licensing factor MCM2, putative	cds_TP02_0532-6	1069525	1070349
4	30	7	7	Theileria parva	AAGK01000001	1053989	160	1	attcctgcctttgccactgaaaccGTCTGTTGTTCCATGACTTCGTGAATTGCTACTCTGTCTGCGTAGTTCATCTTGTCAAActcgtcaatcaagactatctttctgtcccccataaccatggctcctccctcaactttacgttctccggtttctaata	TP01_0507	1052541	1055992	-	DNA replication licensing factor MCM3, putative	cds_TP01_0507-3	1053869	1054142
4	30	7	5	Theileria parva	AAGK01000001	1525617	110	1	gccaccgcgtcgtctggtctCATCTTGTCAAACTCATCAATGCAAACCACTCCTCCATCAGCCAAAACCATTGCTCCTCCCTCCAacgaaaacactcccatactgtccct	TP01_0722	1524533	1527564	-	DNA replication licensing factor MCM5, putative	cds_TP01_0722-8	1525510	1525767
4	30	6	5	Theileria parva	AAGK01000002	231217	99	1	tgcgttcagtgttgcctggataCCTGCCTTACTTATACTGATGGTCTGCTGCTCCATTGCTTCATGGATGgccaccctatctctctcgttcattttatc	TP02_0113	229852	233033	-	DNA replication licensing factor MCM6, putative	cds_TP02_0113-2	229852	232351
4	30	3	3	Theileria parva	AAGK01000004	94877	125	1	aacggaggtgtttgttgcattgacgaattggacaagtgtcacaATGAATCAAGACTGAGTTTGTATGAAGTTATGGAACAACAAACtgttacaattgctaaagcgggtattgttgccactttgaa	TP04_0057	93024	96008	+	DNA replication licensing factor MCM4, putative	cds_TP04_0057-4	94779	95498
4	30	3	3	Theileria parva	AAGK01000002	1070190	88	1	aaacttgtgactatcCCAGCCTTGCTAATGCTAATACTCTGCTGCTCCATGGCCTCGTGGATACTCACacgatccttgtcagtcatct	TP02_0532	1069153	1073200	-	DNA replication licensing factor MCM2, putative	cds_TP02_0532-6	1069525	1070349
4	30	2	2	Theileria parva	AAGK01000001	1053910	135	1	ttgcatatcttcagaccagcagccgtagagaggattagcggctgccagtactgtGCATCTTGCGTTTAGGGTGGTGTGGATTCCTGCCTTTGCCACtgaaaccgtctgttgttccatgacttcgtgaattgctac	TP01_0507	1052541	1055992	-	DNA replication licensing factor MCM3, putative	cds_TP01_0507-3	1053869	1054142
4	30	2	2	Theileria parva	AAGK01000001	1054058	80	1	ttcatcttgTCAAACTCGTCAATCAAGACTATCTTTCTGTCCCCCATAACCATGGCTCCTCCCTCAACTttacgttctcc	TP01_0507	1052541	1055992	-	DNA replication licensing factor MCM3, putative	cds_TP01_0507-3	1053869	1054142
4	30	2	2	Theileria parva	AAGK01000001	1525524	99	1	gccgctgcaattactgaacaccttgtgtTTAGGATTGTTGTGATTCCGGCCTTTGAAATTGATATTGTCTgctgttccatcgcctcatgaatcgccacc	TP01_0722	1524533	1527564	-	DNA replication licensing factor MCM5, putative	cds_TP01_0722-8	1525510	1525767
4	30	28	13	Cryptosporidium baileyi	Cbai_ctg7180000000548	3351	128	1	ggagcacttatgcttgctgataaaggtatttgttgtATTGATGAATTTGATAAAATGGATGATAAAGATGTTGTTGCTATACATGAAGCTATGGAacaacaaactatttctattacaaaagcaggtgt
4	30	16	12	Cryptosporidium baileyi	Cbai_ctg7180000000699	608116	132	1	ttagcaattgatactgtttgctgctccaTCACTTCATGTATTGCTGTTCTGTCTGATTCATCCATCTTATCAAATTCATCAATACAacatattccattatctgataatactaaagctccaccttctaatgtc
4	30	14	12	Cryptosporidium baileyi	Cbai_ctg7180000000685	117873	127	1	tttgcaatactaattgtctgtTGTTCCATTGCTTCATGGATTGCCACGCGATCATCGTCGCGCATCTTGTCAAACTCATCAAtacacacaactccaccatcggcaagtaccatagctccaccttcta
4	30	13	11	Cryptosporidium baileyi	Cbai_ctg7180000000640	59559	145	1	tagttcttgctgatgaaggaatatgtcttatcGATGAATTTGACAAAATGAGTGATAAAGATAGAGTATCTATCCACGAAGCTATGGAacaacaaagcatatctatttcaaaggcaggaattgttacaacattacgtgctaggtg
4	30	11	11	Cryptosporidium baileyi	Cbai_ctg7180000000685	117859	100	1	ttgtaataccagcttttgcaatactAATTGTCTGTTGTTCCATTGCTTCATGGATTGCCACGCGATCATcgtcgcgcatcttgtcaaactcatcaataca
4	30	19	10	Cryptosporidium baileyi	Cbai_ctg7180000000691	188881	149	1	gctgatagaggaattgtttgtatagatGAATTTGATAAAATGAGTTTTTCTGATAGAGTTTCTATACATGAAGTTATGGAAcaacaaagagtaacaattgcaaaagcaggaattcaggcttcattaaatgcaagatgttcaatttttgc
4	30	11	9	Cryptosporidium baileyi	Cbai_ctg7180000000640	33643	209	1	agttctgcagtaggtctaactgcatacattactaaggatccagaaactaaagaaattgttttggaaaGTGGAGCATTGGTATTAAGTGATAGAGGTATTTGTTGTATTGATGAattcgacaaaatggatgattcttcaagaagcattttgcacgaagcaatggaacaacaaactgtaagtattgcgaaagccggtattatctgttctct
4	30	9	9	Cryptosporidium baileyi	Cbai_ctg7180000000699	608163	91	1	tctgtctgattcatcCATCTTATCAAATTCATCAATACAACATATTCCATTATCTGATAATACTAAAGCTCCACCTTCTAatgtcacttct
4	30	8	8	Cryptosporidium baileyi	Cbai_ctg7180000000699	608062	149	1	tttgctgctgctaatactgatgatctggcatttaatgtcgtagtaattcctgctttagcaatTGATACTGTTTGCTGCTCCATCACTTCATGTATTGCTGTTCTgtctgattcatccatcttatcaaattcatcaatacaacatattcc
4	30	7	7	Cryptosporidium baileyi	Cbai_ctg7180000000548	3288	185	1	gctgctggtttaactgcttctatacatagagatcctgatcaaggtgattttgtaatagaagcaggaGCACTTATGCTTGCTGATAAAGGTATTTGTTGTATTGATGAATTTGATAAAATggatgataaagatgttgttgctatacatgaagctatggaacaacaaactatttctattacaaaagc
4	30	7	6	Cryptosporidium baileyi	Cbai_ctg7180000000691	188930	121	1	ctgatagagtttctataCATGAAGTTATGGAACAACAAAGAGTAACAATTGCAAAAGCAGGAATTCAGGCTTCATTAAATGCaagatgttcaatttttgctgcagcaaatcctgtttatgg
4	30	6	6	Cryptosporidium baileyi	Cbai_ctg7180000000691	188809	164	1	ggtttaacagctgctgtaacttatgatccagatacaaaagaaagaagattagaggcaggtgcaacagtttTAGCTGATAGAGGAATTGTTTGTATAGATGAATTTGATAAAATGagtttttctgatagagtttctatacatgaagttatggaacaacaaagagt
4	30	4	4	Cryptosporidium baileyi	Cbai_ctg7180000000699	608040	165	1	atcatatcttcctgatattggatttgctgctgctaatactgatgatCTGGCATTTAATGTCGTAGTAATTCCTGCTTTAGCAATTGATActgtttgctgctccatcacttcatgtattgctgttctgtctgattcatccatcttatcaaattcatcaatacaaca
4	30	4	4	Cryptosporidium baileyi	Cbai_ctg7180000000685	117918	140	1	acgcgatcatcgtcgcgcatcttgTCAAACTCATCAATACACACAACTCCACCATCGGCAAGTACCATAGCTCCACCTTCTAGAgcgtaaacgccattggtatgatctctaactattgcagcagttaaaccagctgcact
4	30	4	4	Cryptosporidium baileyi	Cbai_ctg7180000000640	33739	137	1	atttgttgtattgatgaattcgacaaaatggatgATTCTTCAAGAAGCATTTTGCACGAAGCAATGGAACAACAAACtgtaagtattgcgaaagccggtattatctgttctcttaatgcaagggttgcagtacttgc
4	30	4	4	Cryptosporidium baileyi	Cbai_ctg7180000000548	3425	93	1	tgctaTACATGAAGCTATGGAACAACAAACTATTTCTATTACAAAAGCAGGTGTACTTGCAACTTTAAATGcaagagcatctgtattagcagc
4	30	3	3	Cryptosporidium baileyi	Cbai_ctg7180000000685	117806	108	1	accaaaagtaggatttgcagcagctaaaacagaACATTGTGCCTTCAAAATAGTTGTAATACCAGCTTTTGCAATActaattgtctgttgttccattgcttcatggat
4	30	3	3	Cryptosporidium baileyi	Cbai_ctg7180000000640	59543	73	1	cttgaggGAGGAGCGCTAGTTCTTGCTGATGAAGGAATATGTCTTATCGATGAATTTGACAAAATGagtgata
4	30	2	2	Cryptosporidium baileyi	Cbai_ctg7180000000640	59455	73	1	tAGAACAGTTTATACTTCTGGAAAAGGAGCATCTGCTGTTGGATTAACTGCTTCAGTTAGGAAAGATcccatt
4	30	16	15	Cryptosporidium hominis	chTU502N_ctg7180000000419	60067	134	1	cctgctttagttattgatatagtctgctgTTCCATAGCTTCATGTATTGCTACAACATCTTTATCATCCATCTTATCAAACTCATCaatacaacaaatacccttatcagcaagcatcaaagctccagcttctat
4	30	25	13	Cryptosporidium hominis	chTU502N_ctg7180000000407	687336	125	1	gacggaggggtcgtatgcattGATGAGTTTGATAAAATGCGTGATGATGATCGTGTAGCTATTCATGAAGCTATGGAACAacaaacaataagtattgcaaaagcaggaattacgactattttaaa
4	30	18	13	Cryptosporidium hominis	chTU502N_ctg7180000000413	120891	123	1	tccagcttttgcaatagaaactgtttgctgcTCCATAACTTCATGAATTGCTGTTCTATCGGATTCATCCATCTTATCAAACTCATCaatacaacagatcccgttatctgctagaactaaggc
4	30	10	10	Cryptosporidium hominis	chTU502N_ctg7180000000420	54127	128	1	ctcgaaggcggtgcattagttcttgctGATGAAGGTATCTGTTTGATTGATGAGTTTGACAAAATGAGcgataaagatagagtttctatccacgaagcaatggaacaacagagtatttcaatttcaaa
4	30	10	9	Cryptosporidium hominis	chTU502N_ctg7180000000418	105233	137	1	atagtgtgtattgacGAATTTGATAAAATGAGTTTTTCAGATAGGGTCGCAATCCACGAAGTTATGGAACAACAgagagttacgattgctaaggcaggaatacaggcttctctgaatgcaagatgttctatttttgc
4	30	8	8	Cryptosporidium hominis	chTU502N_ctg7180000000413	120841	149	1	gggtttgctgctgccaagactgatgatcttgcattcaaagttgtggtaattccagctTTTGCAATAGAAACTGTTTGCTGCTCCATAACTTCATGAATTGCtgttctatcggattcatccatcttatcaaactcatcaatacaacagat
4	30	12	7	Cryptosporidium hominis	chTU502N_ctg7180000000419	60025	134	1	gctgccaaaactgaagctctagcatttaatgtagctaatactcctgctTTAGTTATTGATATAGTCTGCTGTTCCATAGCTTCATGTATtgctacaacatctttatcatccatcttatcaaactcatcaataca
4	30	12	7	Cryptosporidium hominis	chTU502N_ctg7180000000418	105149	124	1	ggtttaactgcggcagttactcatgatccagatacaaaggaaagaagacTAGAAGCTGGAGCGACAGTATTAGCAGATAGAGGAATAGTGTGTATTGACGAATTTGATAAAATGagtttttcag
4	30	7	7	Cryptosporidium hominis	chTU502N_ctg7180000000420	54158	151	1	aaggtatctgtttgattgatgagtttgacAAAATGAGCGATAAAGATAGAGTTTCTATCCACGAAGCAATGGAACAACAGAGTATttcaatttcaaaggcaggaattgtgacaacactacgtgcaaggtgcagtattattgcagcagcaaa
4	30	7	7	Cryptosporidium hominis	chTU502N_ctg7180000000418	105272	110	1	gatagggtcgcaatccacgAAGTTATGGAACAACAGAGAGTTACGATTGCTAAGGCAGGAATACAGGCTTCTCTGAATGCaagatgttctatttttgcagctgcaaaccc
4	30	7	6	Cryptosporidium hominis	chTU502N_ctg7180000000419	60127	134	1	ttatcatccatcttatcaaacTCATCAATACAACAAATACCCTTATCAGCAAGCATCAAAGCTCCAGCTTCtattacaaaatcaccctgatcaggatccctatgaatagatgctgttaaaccagcagcagttga
4	30	7	6	Cryptosporidium hominis	chTU502N_ctg7180000000413	120954	75	1	ttcatccatcTTATCAAACTCATCAATACAACAGATCCCGTTATCTGCTAGAACTAAGGCTCCTCCCTCcaaagt
4	30	7	6	Cryptosporidium hominis	chTU502N_ctg7180000000407	687297	129	1	ggtgtgtatgcactggagggtggagctATGGTACTTGCTGACGGAGGGGTCGTATGCATTGATGAGTTTGATAAAATGcgtgatgatgatcgtgtagctattcatgaagctatggaacaacaaacaata
4	30	6	5	Cryptosporidium hominis	chTU502N_ctg7180000000420	27578	129	1	aggcatatgttgcattgatgaatttgacaaaatggatgattcttcaagaagtattttgCATGAGGCAATGGAACAACAAACAGTAAGCATTGCAAAAGCAGGTATTatctgttcactaaatgcaagagt
4	30	4	3	Cryptosporidium hominis	chTU502N_ctg7180000000420	27504	191	1	acagcttacattacaaaagacccagaaactaaggagattgtgctaGAAAGTGGAGCACTAGTTTTGAGTGACAGAGGCATATGTTGCATTGATGAATTTGACAAAATGgatgattcttcaagaagtattttgcatgaggcaatggaacaacaaacagtaagcattgcaaaagcaggtattatctgttcact
4	30	2	2	Cryptosporidium hominis	chTU502N_ctg7180000000407	687395	120	1	tattcatgaagctatggaacaaCAAACAATAAGTATTGCAAAAGCAGGAATTACGACTATTTTAAAAGCaaggtgttctatattggccgctgcaaaccccacttttggatcttatgatga
4	30	28	21	Cryptosporidium meleagridis	Cmel_ctg7180000047678	46530	116	1	cttgctgataagggtatttgttgtattgatGAGTTTGATAAGATGGATGATAAAGATGTTGTAGCAATACATGAAGCTATGGAgcagcagaccatatcaataactaaagcaggagt
4	30	16	15	Cryptosporidium meleagridis	Cmel_ctg7180000047680	140081	178	1	tttgctgctgcaataatactgcaccttgcacgtagtgtcgtcacaattcctgcctttgaaattgaaatactctgtTGTTCCATTGCTTCGTGAATTGAAACTCTATCTTTATCGCTCATTTTATCAAActcatcaatcaagcagataccttcatcagcaagaactaatgcaccacctt
4	30	17	13	Cryptosporidium meleagridis	Cmel_ctg7180000024110	64068	127	1	tttgcaatacttattgtttgttgtTCCATAGCTTCATGAATAGCTACACGATCATCATCACGCATTTTATCAAACTCATCAATACatacaacccctccgtcagcaagtaccatggctccaccttcca
4	30	20	12	Cryptosporidium meleagridis	Cmel_ctg7180000024116	124362	155	1	gccttagttctagcagataacgggatttgttgtattGATGAGTTTGATAAGATGGATGAATCCGATAGAACAGCAATTCACGAAGTTATGGAgcaacaaacagtttctattgcaaaagctggaattaccacaactttgaatgcaagatcatcagt
4	30	9	9	Cryptosporidium meleagridis	Cmel_ctg7180000024110	64041	125	1	gcttttaaaatagttgtaattcctGCCTTTGCAATACTTATTGTTTGTTGTTCCATAGCTTCATGaatagctacacgatcatcatcacgcattttatcaaactcatcaatacatacaacccctcc
4	30	10	8	Cryptosporidium meleagridis	Cmel_ctg7180000047674	36165	111	1	agtgactctctgttgctccataacttcgtggATTGCGACTCTATCTGAAAAACTCATTTTATCAAATTCGTCAATacaaactattcctctatctgccaatactgttgctcc
4	30	9	7	Cryptosporidium meleagridis	Cmel_ctg7180000047678	46470	161	1	gcatctattcatagagatcctgatcagggtgattttgtaataGAAGCTGGAGCTTTGATGCTTGCTGATAAGGGTATTTGTTGTATTGATGAGTTTGATaagatggatgataaagatgttgtagcaatacatgaagctatggagcagcagaccatatcaat
4	30	7	7	Cryptosporidium meleagridis	Cmel_ctg7180000047680	140183	92	1	ctatctttatcgctCATTTTATCAAACTCATCAATCAAGCAGATACCTTCATCAGCAAGAACTAATGCACCACCTTCGAgtgtccactcacc
4	30	9	6	Cryptosporidium meleagridis	Cmel_ctg7180000047674	36175	136	1	tgttgctccataacttcgtggattgcgactctatctgaaaaactCATTTTATCAAATTCGTCAATACAAACTATTCCTCTATCTGCCAATACTGTTGCtccagcctctagtcttctttcctttgtatctggatcat
4	30	7	6	Cryptosporidium meleagridis	Cmel_ctg7180000024116	124347	111	1	actctggagggaggggccttaGTTCTAGCAGATAACGGGATTTGTTGTATTGATGAGTTTGATAAgatggatgaatccgatagaacagcaattcacgaagttatggagcaa
4	30	4	4	Cryptosporidium meleagridis	Cmel_ctg7180000047680	166708	78	1	atcatccATTTTGTCAAATTCATCAATGCAACATATTCCCCTGTCACTCAAAACCAGTGCTCCACtttccagcacaat
4	30	5	3	Cryptosporidium meleagridis	Cmel_ctg7180000047674	36112	134	1	gcaaaaatagaacatcttgcattcagagaagcttgtattcctgccttaGCAATAGTGACTCTCTGTTGCTCCATAACTTCGTGGATTGcgactctatctgaaaaactcattttatcaaattcgtcaatacaaac
4	30	3	3	Cryptosporidium meleagridis	Cmel_ctg7180000047678	46581	98	1	aaagatgttgtagcaataCATGAAGCTATGGAGCAGCAGACCATATCAATAACTAAAGCAGGAGTCTTAGCTACATTAAATGCTAGAGCttcagtttt
4	30	2	2	Cryptosporidium meleagridis	Cmel_ctg7180000024110	64129	124	1	gcattttaTCAAACTCATCAATACATACAACCCCTCCGTCAGCAAGTACCATGGCTCCACCTTCCAGCGcatatacgccattcgcatgatccttaactattgcagcagtaagaccagcggcact
4	30	2	2	Cryptosporidium meleagridis	Cmel_ctg7180000024116	124434	71	1	gcaattCACGAAGTTATGGAGCAACAAACAGTTTCTATTGCAAAAGCTGGAATTACCACAACTTTGAATGC
4	30	2	2	Cryptosporidium meleagridis	Cmel_ctg7180000047680	166637	110	1	cagataatacctGCTTTTGCAACGCTTACTGTTTGTTGCTCCATTGCCTCATGCAAAATACTTCTTGAAGAATCATCCATTTTGTCAAATTCATCAATGCAACAtattcc
4	30	18	14	Cryptosporidium muris	DS989730	254317	118	1	ttgtatgtattgatgaatttgatAAGATGAGTTTTGCGGATAGAGTAGCAATTCATGAAGTTATGGAACAgcagagagttacaatagcaaaagcaggtatacaagcatcactaaatgc	CMU_013220	253053	255671	+	DNA replication licencing factor MCM3, putative	cds_CMU_013220-1	253053	255671
4	30	19	13	Cryptosporidium muris	DS989727	1262111	152	1	ggagcattaatgttggctgataagggaatttgttgcattgatgaaTTTGATAAAATGGATGATAAGGATGTAGTAGCAATACATGAAGCTATGGAAcagcagactatttcaattactaaagctggtgtattagcaacattaaatgctagagc	CMU_027970	1260653	1263520	+	DNA replication licensing factor MCM6, putative	cds_CMU_027970-1	1260653	1263520
4	30	14	13	Cryptosporidium muris	DS989727	1262084	149	1	gatcaaggtgattttgttattgaagcaggagcattaatgttgGCTGATAAGGGAATTTGTTGCATTGATGAATTTGATAAAATggatgataaggatgtagtagcaatacatgaagctatggaacagcagactatttcaattactaaagc	CMU_027970	1260653	1263520	+	DNA replication licensing factor MCM6, putative	cds_CMU_027970-1	1260653	1263520
4	30	12	10	Cryptosporidium muris	DS989729	536184	166	1	tagtacttgctgatgaaggcatatgcttaatagatgaaTTTGATAAAATGAGTGATAAAGATCGTGTATCAATACATGAAGCAATGGAACAAcagagtatttcaatttcaaaagctggaatagtaacaactctacgtgctcgttgtagtgttattgcagcagcaaa	CMU_009270	534353	537268	+	DNA replication licencing factor MCM2, putative	cds_CMU_009270-1	534353	537268
4	30	11	10	Cryptosporidium muris	DS989730	254354	120	1	ggatagagtagcaattcatGAAGTTATGGAACAGCAGAGAGTTACAATAGCAAAAGCAGGTATACAAGCAtcactaaatgctcgttgttctatcttcgcagctgcaaatcctgtttatgg	CMU_013220	253053	255671	+	DNA replication licencing factor MCM3, putative	cds_CMU_013220-1	253053	255671
4	30	10	10	Cryptosporidium muris	DS989727	72009	131	1	gcagatggaggtgtagtctgtATTGATGAATTTGATAAGATGAGAGATGATGACCGTGTAGCGATTCATGAAGCTATGGAACAgcagactataagtattgctaaagctggaattacaactatattgaaagc	CMU_022890	70512	73127	+	DNA replication licensing factor MCM5, putative	cds_CMU_022890-1	70512	72935
4	30	10	10	Cryptosporidium muris	DS989729	536159	137	1	gagtggactttggaaggtggtgctttagtactTGCTGATGAAGGCATATGCTTAATAGATGAATTTGATAAAATGagtgataaagatcgtgtatcaatacatgaagcaatggaacaacagagtatttcaatttcaaa	CMU_009270	534353	537268	+	DNA replication licencing factor MCM2, putative	cds_CMU_009270-1	534353	537268
4	30	17	9	Cryptosporidium muris	DS989728	809649	131	1	ggcttgtgttgtataGATGAATTTGATAAAATGGATGAGTCAGATAGAACTGCTATTCATGAAGTAATGGAACAGCAAACTgtttcaattgctaaagctggtataactacaactttaaatgctcgttcatc	CMU_019090	808176	810677	+	DNA replication licencing factor MCM7, putative	cds_CMU_019090-1	808176	810677
4	30	9	9	Cryptosporidium muris	DS989727	71978	135	1	atatgcactagaaggaggtgcgATGGTTTTAGCAGATGGAGGTGTAGTCTGTATTGATGAATTTGATAAGatgagagatgatgaccgtgtagcgattcatgaagctatggaacagcagactataagtattgctaa	CMU_022890	70512	73127	+	DNA replication licensing factor MCM5, putative	cds_CMU_022890-1	70512	72935
4	30	9	9	Cryptosporidium muris	DS989730	254280	119	1	ctagaggctggagctactgttctagcaGATCGTGGGATTGTATGTATTGATGAATTTGATAAGATGAGTtttgcggatagagtagcaattcatgaagttatggaacagcagagagttac	CMU_013220	253053	255671	+	DNA replication licencing factor MCM3, putative	cds_CMU_013220-1	253053	255671
4	30	8	8	Cryptosporidium muris	DS989729	496381	125	1	gggatttgttgtataGATGAATTTGACAAAATGGACGATTCTTCTAGGAGTATACTTCATGAAGCAATGGAacaacagacggttagtattgcaaaggctggtattatctgctctttaaatgctag	CMU_009090	494560	497349	+	cell division control protein 54, putative	cds_CMU_009090-1	494560	497349
4	30	5	5	Cryptosporidium muris	DS989728	809699	93	1	tgctattcatgaagtaATGGAACAGCAAACTGTTTCAATTGCTAAAGCTGGTATAACTACAACTTTAAATGCTCGttcatctgtattagcagc	CMU_019090	808176	810677	+	DNA replication licencing factor MCM7, putative	cds_CMU_019090-1	808176	810677
4	30	5	5	Cryptosporidium muris	DS989729	496436	85	1	ttcatgaagcaATGGAACAACAGACGGTTAGTATTGCAAAGGCTGGTATTATCTGCTCTTTAAATGCtagggttgcaattttagc	CMU_009090	494560	497349	+	cell division control protein 54, putative	cds_CMU_009090-1	494560	497349
4	30	3	3	Cryptosporidium muris	DS989728	809611	102	1	ttactttggagggtggtgctttagttctaGCAGACAATGGCTTGTGTTGTATAGATGAATTTGATAAAATGgatgagtcagatagaactgctattcatgaag	CMU_019090	808176	810677	+	DNA replication licencing factor MCM7, putative	cds_CMU_019090-1	808176	810677
4	30	3	3	Cryptosporidium muris	DS989727	72093	98	1	cagactataaGTATTGCTAAAGCTGGAATTACAACTATATTGAAAGCTCAATGTTCTATTTTAGCAGCTGCAAATCCTtcttttggatcttatgatga	CMU_022890	70512	73127	+	DNA replication licensing factor MCM5, putative	cds_CMU_022890-1	70512	72935
4	30	3	3	Cryptosporidium muris	DS989729	536228	155	1	aaaatgagtgataaagatcgtgtatcaatacatGAAGCAATGGAACAACAGAGTATTTCAATTTCAAAAGCTGGAATAGTAACAACTCTACGTGCtcgttgtagtgttattgcagcagcaaatcccatatttgggagatatgactcttgcttaac	CMU_009270	534353	537268	+	DNA replication licencing factor MCM2, putative	cds_CMU_009270-1	534353	537268
4	30	2	2	Cryptosporidium muris	DS989727	72060	104	1	gaccgtgtagcgATTCATGAAGCTATGGAACAGCAGACTATAAGTATTGCTAAAGCTGGAATTACAACTATATTGAAAGCtcaatgttctattttagcagctgc	CMU_022890	70512	73127	+	DNA replication licensing factor MCM5, putative	cds_CMU_022890-1	70512	72935
4	30	2	2	Cryptosporidium muris	DS989727	1262015	117	1	aggacagtttatacttctggaaagagcTCAACAGCTGCTGGTTTAACTGCATCAGTACATCGTGATTTAGAtcaaggtgattttgttattgaagcaggagcattaatgttggctgat	CMU_027970	1260653	1263520	+	DNA replication licensing factor MCM6, putative	cds_CMU_027970-1	1260653	1263520
4	30	2	2	Cryptosporidium muris	DS989729	496278	138	1	tggaaaaggtagctcagctgtaggattaACAGCTTATATTACAAAAGATCCTGAAACTAAAGAGCTAGTTCTAGAAAGTGGAGCTTTAGTtttgagcgatcgtgggatttgttgtatagatgaatttgacaaaatgga	CMU_009090	494560	497349	+	cell division control protein 54, putative	cds_CMU_009090-1	494560	497349
4	30	26	14	Cryptosporidium parvum	CM000435	692792	128	1	gcagacggaggggtcgtatgcattGATGAGTTTGATAAAATGCGTGATGATGATCGTGTAGCTATTCATGAAGCTATGGAACAacaaacaataagtattgcaaaagcaggaattacgactattttaaa	cgd7_2920	691316	693691	+	DNA replication licensing factor MCM5 like AAA+ ATpase	cds_cgd7_2920-1	691316	693691
4	30	15	14	Cryptosporidium parvum	CM000432	264511	170	1	gccttagttctggcagataacgggatctgttgtATTGATGAGTTTGATAAAATGGATGAATCCGATAGAACAGCAATTCATGAAGTTATGGAGCAgcaaacagtttctattgcaaaagctggaattactacaactttgaatgcaagatcatcagtcttggcagcagcaaa	cgd4_970	263065	265638	+	DNA replication licensing factor MCM7 like AAA+ ATpase	cds_cgd4_970-1	263065	265638
4	30	17	13	Cryptosporidium parvum	CM000434	60606	133	1	cctgctttagttattgatatagtctgctgTTCCATAGCTTCATGTATTGCTACAACATCTTTATCATCCATCTTATCAAACTCATCaatacaacagatacccttatcagcaagcattaaagctccagcttcta	cgd6_240	59087	62254	-	DNA replication licensing factor MCM6-like AAA ATpase	cds_cgd6_240-1	59087	62254
4	30	14	11	Cryptosporidium parvum	CM000432	264496	120	1	actctggagggaggagccttagttctggcaGATAACGGGATCTGTTGTATTGATGAGTTTGATAAAATGGATGAatccgatagaacagcaattcatgaagttatggagcagcaaacagtt	cgd4_970	263065	265638	+	DNA replication licensing factor MCM7 like AAA+ ATpase	cds_cgd4_970-1	263065	265638
[truncated: 75,795 more rows]
