# Supplementary material for: A method for identification of highly conserved elements and evolutionary analysis of superphylum Alveolata
Source: BMC Bioinformatics. 2016 Sep 20;17:385. doi: 10.1186/s12859-016-1257-5 (PMC5028923; doi:10.1186/s12859-016-1257-5)
Supplement: Additional file 3: — Presents summary data on the clusters. The Resume sheet provides some information on the algorithm results with different parameters. The variant with the threshold length 65 bp, which is discussed in the main paper, is highlighted in pink. In lines 15–42, the number of m-dense clusters and their vertices are shown for m values from 30 to 3. For example (line 15): 14 clusters were found containing words from all 30 genomes; these clusters comprise a total of 3736 vertices, i.e. 9 words per genome on average. Another example (line 35): 84 clusters were found containing words from 10 genomes; 1.2 words per genome on average. On the Clusters sheet, each line starting from the sixth one corresponds to a cluster. Column A contains the cluster number highlighted in the case of untranslated or unknown UCE (similar to Additional file 2). The HCE type is shown in column B as follows: if any of cluster words was found in Rfam, the cluster corresponds to a known RNA such as tRNA, snRNA, etc.; the column contains this RNA label; if any of cluster words overlaps with a CDS, it corresponds to a protein (exon) and is labeled as a protein; if any of cluster words overlaps with a gene, it corresponds to an intron or other untranslated region and is labeled as an intron; otherwise the cluster describes an unknown HCE (no label in column B). Column C shows the total number of words in the cluster; column D, the total number of species containing these words; and columns E–AH, the number of words from each species. (XLSX 1109 kb) [file 12859_2016_1257_MOESM3_ESM.xlsx]

## Sheet: Resume
<Minimum length>.<Overlap length>	Alveolata26	75.40	Разность		Alveolata30	75.40	Alveolata30	70.40	Alveolata30	65.40	Alveolata30	60.40
Number of species	26				30		30		30		30
Arcs (semi-edges) in initial graph	32350204				37875374		166271262		772614072		2675354750
Vertices in initial graph	6835089				7774626		15293303		32028631		65030859
Vertices in starting graph	1236766				1395580		2155074		3867747		7343215
Repeated/underweight arcs deleted	3479154				3913298		19418851		96545514		326191103
Arcs in starting graph	28871050				33962076		146852411		676068558		2349163647
Steps of m-dense subgraphs build	181				183		209		185		189
Arcs in final graph (all subgraphs)	21282366				25386266		122109510		583625036		2051468048
Vertices in final graph	357093				416776		883420		2153534		4990950
Vertices in giant component | %	297647	83.3528			339571	81.4757	808147	91.4794	2085970	96.8626	4940253	98.9842
Total clusters (excl. giant component)	8243				8628		9701		9919		8902
Clusters containing 200+ vertices	23		#REF!		42		30		16		4
Overal vertices in the clusters | maximum	59446	2965	#REF!		77205	3317	75273	2762	67564	2197	50697	1595
Of 30 spp: Clusters | Vertices	n/a				21	8857	21	8953	14	3736	5	821
Of 29 spp: Clusters | Vertices	n/a				24	4568	23	4849	19	2464	8	811
Of 28 spp: Clusters | Vertices	n/a				16	2695	19	3955	17	3121	14	2591
Of 27 spp: Clusters | Vertices	n/a				14	6243	20	2802	16	2691	8	418
Of 26 spp: Clusters | Vertices	21	6736			13	4349	17	3419	18	3453	12	581
Of 25 spp: Clusters | Vertices	25	2648			15	1493	8	354	14	1073	12	555
Of 24 spp: Clusters | Vertices	16	3009			11	709	14	583	16	699	14	619
Of 23 spp: Clusters | Vertices	21	2679			15	1222	16	1051	25	1155	15	784
Of 22 spp: Clusters | Vertices	26	1227			18	1380	20	1364	11	707	12	485
Of 21 spp: Clusters | Vertices	15	713			7	193	13	474	19	581	16	474
Of 20 spp: Clusters | Vertices	17	524			18	592	19	576	23	700	12	374
Of 19 spp: Clusters | Vertices	10	322			10	252	10	244	13	324	14	357
Of 18 spp: Clusters | Vertices	21	555			23	654	23	571	18	424	19	492
Of 17 spp: Clusters | Vertices	12	246			15	395	24	576	24	547	21	428
Of 16 spp: Clusters | Vertices	13	514			23	531	31	892	30	699	14	308
Of 15 spp: Clusters | Vertices	22	459			26	777	35	817	37	846	36	1029
Of 14 spp: Clusters | Vertices	33	559			29	948	37	793	36	998	32	762
Of 13 spp: Clusters | Vertices	26	559			22	544	37	952	37	651	33	529
Of 12 spp: Clusters | Vertices	40	641			43	647	50	768	45	710	36	593
Of 11 spp: Clusters | Vertices	46	588			42	584	44	780	59	848	58	810
Of 10 spp: Clusters | Vertices	67	769			70	796	75	879	84	1007	55	649
Of 9 spp: Clusters | Vertices	89	991			82	969	102	1204	111	1428	91	994
Of 8 spp: Clusters | Vertices	109	1016			112	1202	130	1267	145	1337	142	1313
Of 7 spp: Clusters | Vertices	147	1105			140	1060	176	1405	184	1495	168	1399
Of 6 spp: Clusters | Vertices	243	1574	#REF!	#REF!	263	1736	308	2071	339	2233	344	2289
Of 5 spp: Clusters | Vertices	850	4459	#REF!	#REF!	842	4444	969	5222	1073	5822	1003	5462
Of 4 spp: Clusters | Vertices	1947	8362	#REF!	#REF!	1998	8955	2425	10956	2745	12020	2680	11357
Of 3 spp: Clusters | Vertices	4427	19191	#REF!	#REF!	4716	20410	5035	17496	4747	15795	4028	13413
Timing (initial to starting graph), min | CPU	273	8			315	8	354	12	488	12	1557	12
Timing (dense subgraphs), min | CPU	18	8			23	8	82	8	494	8	2150	8
Total UCEs									9919
protein									8988	0.90614
tRNA									26	0.00262123
tRNA-Sec									1	0.000100817
LSU_rRNA									15	0.00151225
SSU_rRNA									5	0.000504083
5_8S_rRNA									1	0.000100817
U1									1	0.000100817
U2									1	0.000100817
ACEA_U3									1	0.000100817
U4									1	0.000100817
U5									1	0.000100817
U6									3	0.00030245
Protozoa_SRP									1	0.000100817
RNaseP_nuc									2	0.000201633
snoR07									1	0.000100817
snoR10									1	0.000100817
SNORD36									1	0.000100817
intron(?)									163	0.0164331
unknown									706	0.0711765

## Sheet: Clusters
		Parts	Min.parts	Clusters	Max.vertices	Min.vertices	Avg.vertices	30	29	28	27	26	25	24	23	22	21	20	19	18	17	16	15	14	13	12	11	10	9	8	7	6	5	4	3
		30	3	9920	2085970	3	217	15	19	17	16	18	14	16	25	11	19	23	13	18	24	30	37	36	37	45	59	84	111	145	184	339	1073	2745	4747
Clu.#	UCE type	Total	Parts	Cyclospora cayetanensis	Eimeria falciformis	Hammondia hammondi	Neospora caninum	Sarcocystis neurona	Toxoplasma gondii	Plasmodium berghei	Plasmodium chabaudi	Plasmodium falciparum	Plasmodium yoelii	Babesia bovis	Babesia microti	Theileria annulata	Theileria equi	Theileria orientalis	Theileria parva	Cryptosporidium baileyi	Cryptosporidium hominis	Cryptosporidium meleagridis	Cryptosporidium muris	Cryptosporidium parvum	Chromera velia	Vitrella brassicaformis	Gregarina niphandrodes	Ascogregarina taiwanensis	Perkinsus marinus	Tetrahymena thermophila	Paramecium tetraurelia	Ichthyophthirius multifiliis	Stylonychia lemnae
	giant component	2085970	30	32462	103731	52587	44204	288147	58137	64423	57181	235419	119972	772	907	5947	763	2895	3329	21226	6557	4318	4896	6788	296507	40728	3241	1941	14183	183730	22251	403497	5231
2	protein	690	30	13	14	18	13	11	15	37	36	40	38	7	10	11	17	13	12	40	29	33	30	34	15	13	10	3	21	33	44	48	32
3	protein	661	30	14	14	24	20	15	20	18	20	23	20	15	11	10	14	11	18	16	17	19	14	19	40	25	10	2	105	43	49	14	21
4	protein	497	30	13	17	15	18	12	18	23	20	22	22	12	8	14	17	16	13	19	16	16	19	15	15	14	10	6	14	19	33	18	23
5	protein	395	30	7	9	11	11	8	12	12	11	8	10	9	7	12	10	9	10	22	24	25	24	24	9	9	3	4	6	10	40	20	19
6	protein	273	30	6	6	6	5	5	7	10	13	14	12	5	5	5	5	5	5	11	8	9	7	9	6	3	6	2	24	9	30	6	29
7	protein	208	30	6	6	5	6	5	9	8	9	12	10	4	5	7	7	5	7	11	8	9	9	8	5	5	9	2	7	6	6	5	7
8	protein	185	30	5	5	9	8	5	8	4	5	4	4	6	5	4	7	7	5	4	3	4	3	3	6	5	2	2	32	5	13	6	6
9	protein	165	30	6	6	9	8	2	6	3	2	4	3	5	4	2	3	2	1	4	4	3	3	4	12	7	10	1	38	4	4	1	4
10	protein	161	30	4	4	4	4	3	4	3	3	2	4	3	3	6	4	6	6	3	4	3	3	3	3	2	3	3	37	5	12	9	8
11	protein	141	30	1	1	3	2	3	4	5	5	5	5	4	4	3	5	4	5	5	5	5	4	6	1	2	3	2	13	6	18	8	4
12	protein	115	30	2	3	4	4	3	4	5	4	2	4	2	2	2	2	3	1	5	5	5	5	5	3	2	4	2	6	3	11	9	3
13	protein	112	30	2	3	4	4	3	3	5	4	6	6	3	3	3	5	2	3	4	4	4	4	5	2	3	4	1	5	3	4	4	6
14	protein	74	30	2	2	4	2	4	4	2	2	3	3	2	2	4	2	3	1	2	3	2	2	2	1	3	2	1	2	2	6	2	2
15	protein	59	30	2	1	2	3	2	2	1	1	2	1	1	1	1	1	2	2	3	2	2	2	2	2	2	1	1	8	2	3	2	2
16	protein	148	29	4	3	5	4	3	5	7	6	5	7	2	2	3	4	0	3	9	6	6	7	6	3	3	2	1	8	15	11	5	3
17	protein	188	29	4	2	5	5	0	3	7	8	10	7	4	2	3	4	4	2	8	8	7	6	8	6	5	3	2	24	14	18	4	5
18	protein	64	24	1	2	4	2	1	3	1	1	2	0	0	0	1	3	0	0	1	1	2	1	0	4	3	4	1	19	2	2	2	1
19	LSU_rRNA	1534	28	21	9	14	6	9	640	11	13	28	18	14	16	14	16	17	14	22	5	5	36	5	12	13	18	13	524	0	0	4	17
20	protein	354	29	6	6	12	13	6	12	18	14	18	17	8	8	9	7	7	6	17	12	11	12	10	12	11	5	0	19	22	25	23	8
21	protein	199	29	6	3	4	6	5	5	9	9	7	9	7	5	2	7	4	4	6	5	5	5	5	8	5	2	0	14	7	31	4	10
22	protein	188	29	6	6	6	7	7	6	7	6	10	8	2	4	10	5	5	5	7	8	7	7	9	8	7	3	0	9	3	9	5	6
23	protein	186	29	6	5	8	5	9	5	6	5	8	6	4	1	2	4	6	3	3	5	4	3	6	11	6	3	0	11	13	16	9	13
24	protein	152	29	6	6	5	4	5	5	5	5	5	5	3	4	6	5	5	5	7	5	5	6	5	5	3	6	0	3	6	10	6	6
25	protein	142	29	4	5	6	4	5	5	5	4	5	5	2	2	1	2	1	1	6	6	6	9	6	7	4	1	1	0	8	18	8	5
26	protein	125	29	1	2	2	2	2	2	8	6	10	9	3	2	4	1	3	4	7	8	6	6	8	1	1	1	0	2	6	5	7	6
27	protein	124	29	4	2	10	4	3	7	3	5	4	4	2	3	3	2	2	5	5	3	3	2	4	5	4	1	0	12	9	9	2	2
28	protein	107	29	3	3	5	3	2	2	2	2	2	3	3	1	3	2	3	3	4	3	3	2	3	3	2	4	0	4	5	17	6	9
29	protein	88	29	3	2	3	4	3	4	3	4	2	6	2	3	3	4	1	3	6	4	3	4	3	1	2	3	2	0	2	3	3	2
30	protein	87	29	3	3	4	5	5	4	4	3	3	5	4	2	3	3	4	3	4	3	2	3	3	2	3	1	0	1	1	2	2	2
31	protein	85	28	3	2	3	3	3	2	4	3	2	3	3	1	3	3	2	3	5	3	3	4	3	3	2	0	1	4	5	0	7	2
32	protein	81	29	3	3	2	4	3	3	2	2	1	2	2	2	3	3	1	3	3	2	3	2	3	4	3	1	1	2	5	10	0	3
33	protein	76	29	2	2	3	3	3	3	4	5	4	3	2	1	1	2	2	2	1	1	1	2	1	4	1	2	0	4	2	8	4	3
34	protein	64	29	2	2	2	2	2	2	4	4	2	4	2	1	1	3	2	1	3	3	3	4	3	2	1	1	0	1	2	2	1	2
35	U4	60	29	1	1	1	1	1	2	1	1	1	1	1	1	1	1	1	1	1	1	1	1	1	2	3	0	2	25	1	2	1	2
36	protein	53	29	1	1	3	1	2	2	2	2	1	3	2	2	1	2	1	2	3	1	1	2	2	1	1	1	0	5	1	2	4	1
37	protein	42	29	2	1	2	3	3	2	1	1	1	1	1	1	1	2	2	2	1	1	1	1	1	1	0	1	1	2	1	3	1	1
38	protein	103	28	4	3	5	6	4	5	3	3	2	2	3	1	1	2	2	0	1	1	1	1	1	8	3	11	3	19	4	2	2	0
39	protein	100	28	3	2	5	4	4	5	6	4	5	5	1	1	2	2	2	0	7	3	3	4	4	1	1	2	1	0	12	5	4	2
40	protein	92	28	2	2	3	4	1	2	5	5	6	3	0	1	3	2	1	2	3	2	2	3	2	1	3	4	0	13	4	3	5	5
41	protein	73	28	3	4	2	3	3	2	3	2	3	3	3	0	1	1	1	1	4	5	5	5	5	3	1	1	0	2	1	1	1	4
42	protein	64	28	2	3	4	3	4	3	1	1	2	1	0	3	1	2	3	1	3	2	1	1	2	4	4	2	0	1	1	2	3	4
43	protein	142	27	6	4	6	16	4	5	3	2	2	3	1	0	2	0	1	2	5	6	5	4	6	6	3	1	0	9	5	18	14	3
44	SSU_rRNA	1006	27	5	5	10	0	7	372	6	9	13	12	9	7	6	7	6	6	16	7	7	23	21	8	7	2	4	423	0	0	4	4
45	5_8S_rRNA	595	27	3	5	0	2	2	246	3	2	7	4	3	4	4	4	4	4	8	4	3	14	4	1	2	0	7	251	1	0	1	2
46	protein	68	28	2	2	2	1	0	2	2	3	2	2	3	3	3	2	2	3	3	3	2	2	2	1	1	2	0	4	1	7	4	2
47	protein	57	28	2	3	3	3	1	3	1	1	1	1	1	2	2	1	1	1	0	1	1	1	1	4	2	2	0	12	2	2	1	1
48	protein	41	28	1	1	1	2	2	1	2	1	1	1	1	1	3	2	2	2	1	1	1	2	0	1	2	2	2	0	1	2	1	1
49	protein	46	26	2	2	2	4	2	2	1	1	1	0	0	1	1	1	1	0	3	2	1	2	2	2	4	1	0	1	1	4	1	1
50	protein	324	25	8	9	12	11	11	13	5	7	6	5	0	0	1	0	0	1	1	1	1	1	1	13	17	1	0	16	46	61	32	44
51	LSU_rRNA	2197	26	24	17	0	0	17	822	31	16	50	33	26	18	20	18	18	18	36	11	10	54	11	21	10	20	12	858	0	0	8	18
52	LSU_rRNA	417	26	5	1	0	0	3	185	4	3	9	5	3	2	2	2	2	2	6	1	4	6	1	1	2	1	1	162	0	0	1	3
53	protein	36	27	2	1	2	2	1	1	1	1	0	1	1	1	1	2	2	2	1	1	0	2	1	1	3	1	0	1	1	1	1	1
54	protein	57	26	2	1	3	1	2	1	0	1	1	0	1	0	2	1	1	1	3	3	4	2	4	1	1	0	2	6	3	5	4	1
55	protein	50	26	1	1	1	2	1	1	2	2	1	2	2	2	1	1	1	2	1	0	0	2	0	2	2	0	3	2	2	8	3	2
56	protein	65	24	1	0	0	2	1	1	1	2	2	3	2	1	2	3	0	0	3	2	3	1	0	2	2	1	0	6	2	15	5	2
57	protein	31	23	1	1	0	1	1	1	1	1	0	1	0	0	0	0	1	2	1	1	1	1	1	0	3	1	1	1	3	3	2	1
58	protein	56	24	3	3	2	2	2	2	1	1	1	1	1	1	0	1	1	1	0	0	0	1	0	2	2	1	0	6	3	7	3	8
59	protein	32	24	1	1	1	0	0	0	1	1	1	1	0	1	1	1	1	1	1	2	0	1	2	1	1	2	0	2	1	5	1	1
60	protein	24	23	1	1	0	0	0	0	1	1	1	1	1	1	1	1	1	0	2	1	1	1	1	1	1	1	1	0	0	1	1	1
61	protein	19	19	0	1	1	1	1	1	0	0	1	0	0	0	1	0	1	0	1	1	1	0	1	1	1	1	1	1	0	0	1	1
62	protein	337	28	7	9	12	13	12	13	9	7	7	10	3	3	5	6	2	2	5	5	4	7	5	14	13	4	0	0	48	60	32	20
63	protein	140	28	5	4	6	5	3	6	9	9	7	9	6	2	4	3	5	4	8	7	6	3	6	1	2	2	0	0	3	4	3	8
64	U5	115	28	3	2	4	3	4	3	2	2	1	2	2	2	4	2	2	4	1	1	1	1	1	3	8	0	0	48	3	3	2	1
65	protein	96	28	3	2	3	3	3	3	3	3	3	1	3	2	3	3	3	3	3	3	3	3	3	3	2	3	0	10	3	15	1	0
66	U2	88	28	3	3	2	3	4	2	1	1	1	1	1	1	1	1	1	1	1	1	1	1	1	4	4	0	0	30	11	4	2	1
67	protein	76	28	2	2	3	2	3	1	4	4	3	5	2	2	2	3	1	3	4	5	6	4	4	2	2	0	1	1	1	3	0	1
68	protein	55	27	1	1	3	2	2	2	1	2	1	1	2	2	2	3	2	3	2	1	2	2	2	3	3	2	0	6	0	0	1	1
69	protein	52	28	2	2	2	2	2	3	1	1	1	2	2	1	3	1	1	3	2	1	3	3	2	1	1	0	0	1	1	5	2	1
70	protein	126	27	5	3	4	4	3	4	4	4	5	5	0	2	3	2	3	3	6	3	4	4	6	5	7	0	0	5	8	7	9	8
71	protein	67	26	3	4	3	4	2	3	2	2	2	2	1	1	3	0	3	3	6	4	4	3	4	1	2	1	0	0	1	0	1	2
72	protein	48	26	3	1	3	2	2	3	1	1	2	1	3	0	1	2	2	1	1	1	1	2	1	2	2	2	0	6	1	0	0	1
73	protein	55	26	2	2	4	3	3	3	1	1	2	2	0	1	1	0	2	1	1	3	2	3	3	3	2	3	0	0	1	4	1	1
74	protein	34	25	1	1	1	1	1	1	1	2	2	2	0	1	1	2	0	1	1	1	1	1	1	0	1	1	0	1	0	5	1	2
75	protein	78	27	4	2	3	3	3	5	2	3	2	3	4	2	2	4	4	4	0	1	1	3	1	2	2	2	0	8	1	6	1	0
76	protein	66	27	3	2	3	3	2	3	0	2	2	2	1	4	2	1	3	1	3	3	2	1	4	0	1	1	0	3	3	7	2	2
77	protein	56	27	1	0	1	2	2	3	3	3	2	3	2	2	1	2	2	2	2	3	2	2	1	1	1	2	0	0	3	5	2	1
78	protein	39	27	2	1	0	1	1	1	2	2	1	2	2	1	2	2	1	2	2	1	2	2	1	2	1	0	0	1	1	1	1	1
79	protein	28	26	1	1	1	1	1	1	0	1	1	1	0	1	1	1	1	1	1	1	1	1	1	1	0	1	0	1	1	2	1	2
80	protein	124	25	0	1	1	2	1	1	4	4	3	6	1	1	1	0	0	1	6	6	5	4	5	1	1	0	0	1	10	31	20	7
81	protein	35	24	1	1	1	1	1	1	0	1	1	1	2	0	0	2	1	0	1	1	1	1	1	1	1	1	0	5	1	6	0	1
82	protein	29	24	1	1	1	1	1	1	1	1	1	1	2	0	1	1	0	0	1	1	0	1	1	1	2	1	0	0	1	3	2	1
83	protein	58	23	0	1	1	1	2	2	2	2	2	3	1	0	0	0	1	0	3	3	4	3	3	3	0	2	0	1	1	9	6	2
84	protein	74	26	0	0	3	2	2	1	1	2	3	1	1	1	3	2	1	2	3	3	3	3	3	2	2	0	0	1	4	15	6	4
85	protein	56	26	1	1	1	1	0	0	5	2	4	3	2	1	2	2	1	3	2	2	3	2	1	1	0	1	0	2	1	4	3	5
86	protein	37	26	3	1	1	2	1	1	1	0	0	1	1	1	1	1	1	1	2	1	1	1	1	2	1	2	0	0	1	4	2	2
87	protein	47	25	0	1	1	1	1	1	1	1	1	1	1	1	1	1	0	1	1	1	0	1	1	1	3	0	0	10	2	7	3	3
88	protein	37	23	1	2	2	2	1	2	0	1	1	0	0	1	1	1	0	1	1	1	1	1	1	2	2	3	0	7	1	0	1	0
89	protein	28	23	1	2	2	1	1	2	1	1	1	1	0	0	0	1	0	1	1	1	0	2	1	2	1	0	0	1	1	1	1	1
90	protein	38	25	1	0	1	2	0	1	1	1	1	1	1	2	2	2	1	2	0	1	1	1	1	0	1	1	0	2	3	4	2	2
91	protein	30	23	1	2	1	1	1	1	1	0	1	0	1	0	0	1	1	1	1	0	1	1	1	1	1	1	0	4	1	4	1	0
92	protein	40	23	2	3	3	1	1	2	0	1	1	0	0	0	0	1	1	1	1	1	2	1	1	4	2	2	0	2	2	2	0	3
93	protein	38	21	1	1	1	1	0	1	1	0	0	2	0	1	0	3	0	0	3	2	3	2	4	1	1	2	0	0	2	3	2	1
94	protein	20	20	1	1	1	1	1	1	0	1	1	0	1	0	0	1	0	0	1	1	1	1	0	1	1	0	0	1	0	1	1	1
95	protein	43	21	1	1	2	2	2	2	0	1	1	1	0	0	1	0	0	0	1	1	1	0	1	2	0	1	0	2	2	7	8	3
96	protein	35	22	0	1	2	2	1	2	1	0	1	1	1	0	3	1	1	1	1	0	1	0	1	2	1	1	0	2	0	4	0	4
97	protein	24	23	0	1	1	0	1	1	1	1	1	1	0	1	1	1	1	1	1	1	0	0	1	1	1	1	0	0	1	2	1	1
98	protein	27	21	0	1	2	1	2	1	0	0	1	0	1	1	0	2	1	0	1	1	1	1	1	1	1	2	0	3	1	0	0	1
99	LSU_rRNA	312	23	12	7	1	3	0	41	0	0	0	0	3	2	2	2	2	2	8	1	1	11	1	6	1	0	4	198	1	0	1	2
100	U6	106	24	6	1	2	4	2	1	1	2	1	1	2	1	2	1	1	1	0	0	0	0	0	18	4	2	0	38	4	5	2	4
101	protein	33	21	1	1	2	1	1	1	1	0	2	2	1	1	0	1	1	0	0	0	0	1	0	1	1	0	0	5	2	4	2	1
102	protein	20	20	1	0	0	0	0	0	1	1	1	1	1	1	1	0	1	0	1	1	1	1	1	1	0	1	1	1	1	0	1	0
103	protein	24	20	1	1	1	1	1	1	1	0	1	1	1	1	0	0	1	1	0	0	0	0	0	1	1	1	0	2	0	4	1	1
104	protein	20	17	0	1	1	1	1	1	0	0	1	0	0	0	0	1	1	1	1	0	0	1	0	0	1	1	0	4	1	0	1	1
105	protein	138	27	1	1	1	1	2	2	11	9	7	10	2	4	5	5	2	2	7	6	5	8	7	0	1	0	0	3	7	16	7	6
106	protein	118	27	2	4	7	9	6	8	4	4	4	5	4	3	4	2	4	4	5	5	5	5	4	2	2	2	0	0	3	7	4	0
107	protein	85	26	2	1	2	2	1	3	4	4	4	5	3	2	6	5	4	6	5	4	3	4	4	2	1	1	0	2	0	5	0	0
108	protein	80	27	2	1	3	3	3	2	1	2	3	2	2	2	2	3	3	2	3	4	3	3	4	3	3	0	0	8	1	11	1	0
109	protein	63	27	2	2	3	3	3	3	2	2	2	1	4	2	2	3	2	3	2	2	2	2	2	1	3	0	0	5	1	2	2	0
110	protein	58	27	2	2	1	1	2	2	4	4	3	3	1	2	2	2	1	2	1	2	2	2	2	1	0	0	0	1	2	6	4	1
111	protein	53	26	1	1	1	2	1	1	3	3	2	3	1	4	2	2	2	2	2	3	4	2	3	2	1	1	0	0	1	0	3	0
112	protein	38	26	1	1	2	2	2	2	2	1	1	1	1	1	2	1	2	2	2	1	1	1	1	0	2	2	0	2	0	1	1	0
113	protein	35	27	1	1	1	1	1	2	1	1	1	1	1	1	2	2	1	2	2	2	1	1	2	1	1	1	0	0	1	2	0	1
114	protein	48	26	1	1	2	2	1	2	3	3	2	2	4	0	1	1	1	1	2	3	3	1	3	0	2	1	0	0	2	2	1	1
115	protein	42	26	1	1	2	3	1	2	1	2	3	1	1	0	2	1	1	1	2	1	1	1	1	1	2	0	0	0	1	5	3	1
116	protein	38	25	1	1	2	3	2	2	1	2	2	1	1	1	2	1	1	2	3	1	1	0	1	2	1	0	0	0	1	0	2	1
117	protein	159	25	0	1	3	2	1	4	4	4	4	4	2	1	1	1	1	0	2	3	3	3	3	2	0	0	0	2	20	29	28	31
118	protein	48	24	1	0	2	4	1	3	2	2	2	2	2	1	1	3	0	0	2	1	1	1	2	0	1	6	0	0	1	5	1	1
119	protein	23	23	1	1	1	1	1	1	1	1	0	1	1	0	1	1	1	0	1	1	1	1	1	1	1	1	0	0	1	0	1	0
120	protein	33	25	1	1	2	1	1	6	1	0	1	0	1	1	1	1	1	1	1	1	1	1	1	0	1	0	0	1	2	2	1	1
121	protein	42	23	1	1	1	2	1	1	1	3	2	3	1	0	2	4	4	2	2	0	1	1	0	3	1	0	0	0	0	2	2	1
122	protein	40	24	1	1	2	2	1	2	2	2	0	0	3	0	1	4	1	1	1	1	1	1	1	0	0	3	1	0	1	5	1	1
123	protein	28	24	1	1	1	1	1	1	1	1	2	1	1	1	1	1	1	0	0	1	1	0	1	1	1	0	0	2	1	2	2	0
124	protein	46	23	2	2	2	1	2	2	2	2	2	2	0	0	0	1	1	1	0	1	1	2	1	1	3	0	0	0	2	8	4	1
125	protein	36	22	1	2	2	3	2	3	1	2	2	1	0	0	1	0	1	1	2	1	3	0	1	1	2	0	1	0	2	0	1	0
126	protein	31	20	1	1	1	1	1	1	4	3	3	3	0	2	0	0	0	0	1	0	1	1	1	1	0	0	0	1	1	0	1	2
127	protein	337	22	6	8	11	9	8	11	5	6	8	5	0	0	0	0	0	0	2	2	2	2	2	15	21	0	0	15	48	65	39	47
128	protein	29	20	2	2	3	1	2	2	1	1	1	0	1	0	0	0	1	1	1	0	0	1	1	2	2	1	1	2	0	0	0	0
129	protein	41	22	1	1	1	1	1	1	2	2	2	2	2	1	2	1	1	0	0	0	0	2	0	1	0	0	0	2	2	10	2	1
130	protein	32	22	1	1	1	1	0	1	0	0	1	0	1	0	1	2	1	2	1	1	2	1	1	0	0	1	1	0	1	6	1	3
131	protein	29	21	0	1	1	0	0	1	1	1	1	1	1	1	1	0	0	1	1	1	2	0	2	1	0	1	0	0	2	4	3	1
132	protein	26	21	1	1	1	1	1	1	0	0	1	0	0	0	1	2	1	1	2	2	2	1	2	1	1	1	0	1	0	0	0	1
133	protein	28	19	1	0	1	0	1	0	1	2	2	2	0	0	1	1	0	0	2	2	2	2	1	1	1	0	0	0	1	0	3	1
134	protein	25	17	0	1	1	1	0	1	1	1	0	1	1	0	1	0	0	1	1	0	0	1	0	2	0	2	0	5	0	3	0	1
135	protein	29	15	0	1	1	1	0	1	0	0	1	0	1	0	0	0	0	0	0	1	1	0	2	2	2	0	0	8	2	1	4	0
136	protein	17	15	1	1	2	1	0	1	1	0	0	1	1	1	0	0	0	0	0	0	0	0	0	1	2	1	0	0	1	0	1	1
137	U1	64	25	2	2	4	4	7	4	1	1	1	1	1	1	1	1	1	1	1	1	1	1	1	6	4	0	3	13	0	0	0	0
138	protein	55	26	1	1	1	1	1	1	2	4	4	3	1	2	2	3	1	2	4	3	3	1	5	0	0	1	0	0	1	1	3	3
139	protein	43	25	3	3	2	2	2	2	1	2	2	2	1	1	2	1	1	2	2	1	1	3	1	2	1	1	0	2	0	0	0	0
140	protein	39	25	2	2	2	2	2	2	1	1	1	1	2	2	1	1	1	1	2	2	2	2	1	1	1	0	0	2	0	2	0	0
141	protein	59	25	1	1	1	1	1	1	2	2	2	2	0	2	2	1	1	2	3	3	2	2	3	0	1	0	0	7	3	10	3	0
142	protein	39	25	1	2	1	1	1	1	1	1	2	1	1	0	1	1	1	1	1	1	1	1	1	0	1	0	0	0	2	5	4	5
143	protein	24	24	1	1	1	1	1	1	1	1	1	1	1	1	1	0	1	1	1	1	1	1	1	1	1	0	0	0	0	1	0	1
144	protein	45	24	1	3	1	2	1	1	2	2	2	2	1	0	2	1	0	2	1	1	1	2	1	0	1	0	0	0	2	7	4	2
145	protein	27	23	1	1	1	1	2	1	1	1	1	1	1	1	0	1	0	1	2	1	2	1	1	2	1	1	0	1	0	0	0	0
146	protein	32	25	1	1	1	1	1	0	2	1	1	2	1	1	1	1	1	1	2	1	1	1	2	2	0	1	0	0	1	3	0	1
147	protein	26	24	1	1	1	1	1	1	1	1	2	2	1	1	1	1	1	1	1	1	1	0	1	1	1	0	0	0	1	0	1	0
148	protein	29	23	0	1	1	2	1	2	1	2	1	1	1	1	1	2	1	0	1	1	1	1	1	0	1	0	0	0	3	0	1	1
149	protein	28	23	0	2	2	1	2	1	1	1	1	1	1	0	1	1	1	1	1	1	1	1	2	1	2	0	1	1	0	0	0	0
150	protein	24	23	1	0	1	1	1	1	1	1	1	1	0	1	1	1	1	1	1	1	1	1	1	1	0	0	0	2	0	1	1	0
151	protein	31	20	1	1	1	2	1	2	1	1	1	1	0	1	0	0	0	0	4	2	2	3	2	1	2	0	0	0	1	0	1	0
152	protein	26	21	1	1	1	1	1	1	1	2	1	1	4	0	0	0	0	0	1	1	1	1	1	1	1	0	0	0	1	1	2	0
153	protein	34	23	1	3	2	3	3	2	1	1	1	1	1	1	1	2	1	1	0	1	0	1	1	1	1	2	0	2	0	0	0	0
154	protein	26	23	0	1	1	1	1	1	1	1	0	1	1	2	1	1	1	2	1	1	1	1	1	0	1	1	0	2	0	0	1	0
155	protein	25	23	1	0	1	1	1	0	1	1	1	1	1	1	1	1	1	1	1	1	1	1	1	1	0	0	0	2	0	2	1	0
156	protein	62	23	0	0	1	1	1	1	2	4	4	3	0	1	2	3	2	1	5	4	4	3	4	2	0	0	0	0	4	4	3	3
157	protein	29	23	1	1	1	0	1	1	1	1	0	1	0	1	1	1	1	1	1	1	1	1	1	0	1	0	0	3	2	4	1	0
158	protein	26	23	1	0	1	1	0	1	2	2	1	1	1	0	1	1	1	1	1	1	1	1	1	1	1	0	0	1	1	2	0	0
159	protein	31	21	0	1	1	1	0	1	1	1	1	1	1	0	0	1	1	1	1	1	1	1	1	2	0	0	0	3	0	8	0	1
160	protein	34	21	0	1	1	1	1	1	4	2	2	2	0	2	1	1	0	0	2	1	0	2	1	1	0	0	1	0	1	2	4	0
161	protein	31	20	0	0	1	1	1	1	1	2	1	3	0	1	0	1	0	1	3	2	3	2	2	0	1	0	0	0	0	1	2	1
162	protein	40	22	0	0	1	1	0	2	1	1	2	1	1	0	2	1	2	2	2	1	1	2	1	0	1	3	0	0	2	4	6	0
163	protein	26	22	1	1	1	1	0	1	1	1	2	1	1	1	1	1	1	0	1	0	1	1	0	0	1	0	0	0	1	1	1	4
164	protein	31	21	1	1	0	0	0	0	1	1	1	1	1	0	1	1	1	1	1	1	1	1	1	0	0	0	1	2	1	9	2	0
165	protein	27	21	0	1	0	1	1	2	1	1	0	1	2	1	0	1	1	1	0	2	1	2	2	0	1	1	0	0	1	2	1	0
166	protein	109	20	0	0	1	1	0	1	3	3	5	3	2	1	1	2	0	0	3	2	2	0	1	0	1	0	0	0	17	21	20	19
167	protein	22	20	0	0	0	1	1	0	1	1	1	1	0	1	1	1	1	0	1	1	1	1	1	0	0	1	0	0	1	2	2	1
168	protein	18	18	0	1	1	1	1	1	0	0	0	1	1	1	0	1	0	0	1	1	1	1	1	1	1	1	0	0	1	0	0	0
169	protein	46	19	2	1	1	1	1	1	1	0	1	1	0	0	0	0	0	0	1	1	1	0	1	2	1	0	0	0	3	11	9	6
170	tRNA	67	22	3	3	3	3	4	3	1	1	1	1	1	1	1	1	1	1	0	0	0	0	0	0	0	1	12	1	19	2	3	0
171	protein	27	21	1	1	2	2	1	2	1	1	1	1	2	1	1	1	1	2	0	0	0	0	0	1	2	1	0	0	1	0	0	1
172	protein	23	20	1	0	0	0	0	0	1	1	1	1	1	1	1	1	1	1	1	1	1	1	1	0	0	1	0	0	0	3	2	1
173	protein	26	18	0	0	1	1	0	1	1	0	0	1	0	1	1	0	0	1	1	2	2	1	1	0	0	0	0	1	1	4	2	3
174	protein	30	18	1	0	0	1	0	0	1	2	2	1	0	0	1	0	0	1	3	3	3	3	2	0	0	1	0	0	1	1	2	1
175	protein	24	17	1	1	2	2	0	2	0	0	0	0	1	0	1	0	0	0	1	1	1	1	2	2	2	1	0	2	0	0	0	1
176	protein	24	16	1	0	0	0	0	0	1	1	1	1	1	0	0	2	0	0	2	1	1	1	2	2	2	1	0	4	0	0	0	0
177	protein	24	18	1	1	1	1	1	1	0	0	0	0	0	0	0	1	0	0	2	2	1	1	2	1	0	0	1	4	1	1	1	0
178	protein	49	21	0	0	0	0	0	0	2	5	4	4	2	1	1	1	1	2	3	5	5	2	5	0	0	1	0	1	1	1	1	1
179	protein	21	20	0	1	1	1	1	1	1	0	1	1	1	1	1	1	1	1	0	0	0	2	0	0	1	1	0	0	1	1	1	0
180	protein	27	19	1	1	0	0	0	0	2	1	2	2	0	1	1	2	1	1	1	0	1	1	0	0	0	0	0	2	1	3	2	1
181	protein	20	18	0	0	0	0	0	0	1	1	1	1	0	1	1	1	0	0	1	1	1	1	1	0	0	1	0	2	1	2	1	1
182	protein	21	16	0	1	2	2	0	2	0	1	0	0	0	0	1	0	0	1	1	1	1	1	1	0	0	0	0	1	0	2	2	1
183	protein	17	17	1	1	1	1	1	1	0	0	0	0	0	0	0	0	0	0	1	1	1	1	1	1	1	1	0	1	0	0	1	1
184	protein	18	15	0	0	0	1	0	0	1	1	1	1	0	0	0	0	0	0	1	2	1	1	2	1	0	0	1	1	0	1	2	0
185	protein	15	14	1	0	1	1	1	1	0	0	1	0	0	0	1	0	0	1	0	0	1	1	0	1	1	0	0	0	1	0	2	0
186	protein	60	16	0	2	3	3	1	2	1	1	1	1	0	0	0	0	0	0	0	0	0	0	0	2	3	0	0	2	8	12	6	12
187	protein	24	15	1	0	2	1	2	2	1	1	0	2	0	0	0	0	0	0	0	0	0	1	0	5	1	1	0	0	1	2	0	1
188	protein	17	15	1	1	0	0	0	0	1	1	1	0	0	0	0	0	0	0	0	1	1	1	1	1	0	1	0	1	1	3	1	0
189	protein	23	17	2	2	1	1	1	1	0	0	0	0	1	0	1	1	1	1	0	0	0	0	0	1	1	2	0	4	0	1	0	1
190	protein	15	13	1	0	0	0	0	0	1	1	1	1	1	0	0	2	0	0	1	0	0	0	0	1	0	0	0	1	1	2	1	0
191	protein	30	15	2	1	1	1	2	2	0	1	0	1	0	0	0	0	0	0	0	0	0	0	0	2	3	0	0	5	1	1	1	6
192	protein	40	14	1	0	1	0	0	1	2	2	2	2	0	0	0	0	0	0	0	0	0	0	0	2	2	0	0	5	3	7	7	3
193	protein	22	11	0	1	1	0	0	1	0	0	0	0	0	1	0	0	0	0	0	0	0	1	0	0	0	1	0	2	3	5	3	3
194	protein	40	24	2	2	2	4	2	2	1	2	2	1	1	1	1	2	1	2	2	2	2	1	2	1	1	0	1	0	0	0	0	0
195	protein	29	24	2	1	1	1	1	1	1	1	2	1	1	1	1	1	1	1	2	1	1	2	1	0	1	0	0	2	0	0	1	0
196	protein	50	23	3	2	4	2	1	4	3	1	3	3	2	1	1	3	0	2	2	2	3	1	2	2	1	0	0	0	2	0	0	0
197	protein	38	22	1	1	1	2	1	1	2	2	3	2	0	1	1	1	0	2	5	2	2	2	1	0	2	0	0	2	0	0	0	1
198	protein	20	20	1	1	1	1	1	1	1	1	1	1	1	0	1	0	0	0	1	1	1	1	1	1	0	0	0	0	1	0	1	0
199	protein	23	23	1	1	1	1	1	1	1	1	1	1	1	1	1	1	1	1	0	1	1	1	1	1	1	1	0	0	0	0	0	0
200	protein	77	23	2	1	1	1	0	1	4	4	5	5	0	1	2	4	1	2	5	5	5	6	5	0	0	0	0	0	4	5	4	4
201	protein	29	22	0	1	1	2	1	1	1	1	2	1	1	0	1	1	1	1	1	2	1	1	2	0	0	0	0	4	1	0	0	1
202	protein	30	21	1	1	2	2	1	1	1	0	1	1	0	1	1	1	0	1	2	2	2	1	2	0	3	2	1	0	0	0	0	0
203	protein	26	22	1	1	1	1	1	2	1	1	1	1	0	0	1	2	0	1	1	1	1	1	1	1	0	0	0	3	1	1	0	0
204	protein	26	19	0	1	1	1	2	2	1	1	1	1	1	0	0	1	0	0	1	1	1	1	1	2	1	0	0	5	0	0	0	0
205	protein	20	19	1	1	2	1	1	1	0	1	1	1	0	1	0	1	1	0	0	1	1	1	1	1	1	0	1	0	0	0	0	0
206	protein	19	19	1	1	1	1	1	1	1	1	1	0	1	1	0	1	0	0	0	1	1	1	1	1	1	0	1	0	0	0	0	0
207	protein	27	21	1	1	1	1	0	1	0	1	2	0	1	1	1	1	1	1	2	2	1	2	1	1	1	0	0	3	0	0	0	0
208	protein	23	20	0	2	1	0	2	1	1	1	1	1	0	0	1	1	1	1	1	1	1	2	1	1	0	0	0	0	1	0	1	0
209	protein	17	17	1	1	1	1	1	1	1	1	1	1	0	1	0	0	0	0	1	1	0	1	0	1	1	0	0	1	0	0	0	0
210	protein	23	19	1	1	1	1	1	1	1	1	0	1	0	0	0	0	0	0	1	1	1	1	1	0	1	1	0	0	2	1	4	0
211	protein	33	20	0	0	1	1	1	1	2	1	1	2	0	1	3	2	2	2	1	1	0	0	1	0	0	0	0	0	3	3	3	1
212	protein	20	19	0	1	0	1	1	0	0	1	1	1	1	1	1	1	1	0	1	1	2	1	1	1	1	0	0	0	0	1	0	0
213	protein	19	19	0	0	1	1	0	1	1	1	1	1	0	0	1	1	1	1	1	1	1	1	1	1	1	0	0	0	1	0	0	0
214	protein	23	17	2	2	1	1	1	1	1	1	1	0	2	0	1	0	0	2	1	0	0	1	0	0	2	0	0	1	0	2	0	0
215	protein	18	18	0	0	1	1	1	1	1	0	0	1	0	1	1	1	0	0	1	1	1	1	1	1	0	1	0	0	1	1	0	0
216	protein	17	17	0	0	0	0	1	1	1	1	1	1	1	0	1	1	0	0	1	1	1	1	1	1	1	1	0	0	0	0	0	0
217	protein	18	16	0	1	1	0	0	1	1	1	1	1	0	1	0	0	1	0	0	1	1	1	1	0	1	0	0	0	0	3	0	1
218	protein	46	18	1	1	0	0	0	0	2	1	3	2	0	0	1	1	0	2	6	6	6	5	4	0	0	0	0	0	2	1	1	1
219	protein	16	16	1	1	0	1	1	1	1	1	1	1	0	1	1	0	1	0	0	0	0	1	0	0	1	0	0	0	0	0	1	1
220	protein	22	16	2	1	2	2	2	2	0	0	0	0	1	0	0	1	0	0	1	1	1	0	1	2	1	1	1	0	0	0	0	0
221	protein	18	15	1	0	1	0	1	2	1	1	1	1	0	1	0	1	0	0	1	0	0	1	0	3	1	0	1	0	0	0	0	0
222	protein	15	15	0	0	1	1	0	0	1	1	1	1	1	0	0	1	0	0	1	1	1	0	1	1	0	0	1	0	0	0	1	0
223	protein	17	16	0	1	1	1	1	1	1	1	0	1	1	0	1	0	1	1	0	0	0	1	0	1	0	1	0	2	0	0	0	0
224	SSU_rRNA	60	16	4	1	8	3	0	12	2	2	5	2	2	0	0	1	0	1	0	0	0	0	0	3	10	3	0	0	0	0	0	1
225	protein	20	15	1	0	2	2	1	2	0	0	1	0	1	0	0	0	1	1	1	1	0	1	0	0	2	0	0	2	0	0	1	0
226	protein	26	16	0	0	0	0	0	0	1	1	1	1	0	1	0	1	0	0	1	1	1	1	1	0	0	0	0	1	3	6	2	3
227	protein	18	16	1	1	0	0	0	0	1	1	1	1	0	0	0	0	0	0	1	1	1	1	1	0	0	1	0	0	1	3	1	1
228	protein	17	16	0	0	0	0	0	0	1	1	0	1	1	1	1	0	1	0	1	1	1	1	1	1	0	0	0	0	1	0	2	1
229	protein	22	15	0	0	0	0	0	0	1	1	1	1	1	0	0	0	0	0	2	1	2	2	2	0	0	1	0	0	2	2	2	1
230	protein	18	14	0	0	0	0	1	0	1	0	1	2	0	0	1	0	0	0	2	1	1	2	1	0	0	1	0	0	1	1	2	0
231	protein	13	13	0	0	1	1	1	1	1	1	0	1	0	0	0	1	0	0	1	0	0	1	0	0	0	0	0	0	1	0	1	1
232	protein	21	15	0	0	0	0	0	0	1	2	0	2	2	1	0	0	0	1	1	1	2	0	1	0	1	1	0	0	1	3	1	0
233	protein	29	14	0	0	0	0	0	0	3	1	1	3	0	0	0	1	0	0	2	2	1	0	1	1	0	0	0	1	4	4	4	0
234	protein	18	14	0	0	0	0	0	0	2	2	2	1	1	1	1	2	0	0	1	0	0	1	0	0	0	0	0	1	1	0	1	1
235	protein	12	11	0	1	0	1	0	1	0	0	1	1	1	0	1	0	0	0	0	0	0	2	0	0	1	0	0	0	0	1	1	0
236	protein	55	14	0	1	1	1	0	1	3	2	2	3	0	0	0	0	0	0	0	0	0	0	0	1	0	0	0	9	4	16	5	6
237	protein	21	14	1	1	1	1	0	2	1	1	0	1	0	0	0	0	0	0	0	0	0	0	0	0	1	0	0	3	1	3	2	2
238	protein	13	12	0	1	1	1	0	1	1	1	0	1	0	0	0	0	0	0	0	0	0	1	0	1	0	0	0	2	1	0	1	0
239	protein	17	15	0	1	0	0	0	0	1	1	1	1	1	0	1	1	1	1	0	0	0	0	0	1	1	0	0	0	1	3	0	1
240	protein	13	11	0	0	1	1	1	1	0	1	0	0	0	1	0	0	0	1	0	0	0	0	0	1	3	0	1	1	0	0	0	0
241	protein	13	12	0	0	1	1	0	1	0	0	0	0	0	0	0	0	0	0	1	1	0	1	1	2	0	1	1	0	1	0	0	1
242	protein	17	14	1	0	1	1	1	1	0	0	0	0	0	0	1	0	1	1	0	0	0	0	0	2	1	0	0	0	2	2	1	1
243	protein	15	11	1	0	0	0	0	0	1	1	0	1	0	0	1	0	0	1	0	0	0	0	0	1	0	0	0	0	2	2	2	2
244	protein	22	9	0	0	0	1	0	0	0	0	0	0	0	2	0	0	0	0	0	1	1	0	1	2	0	2	0	11	1	0	0	0
245	protein	15	12	0	1	1	1	1	1	0	0	0	0	0	0	0	0	0	0	0	0	0	0	0	1	1	0	0	1	1	1	2	3
246	protein	11	10	0	0	0	0	0	0	0	0	0	0	1	0	0	0	1	1	1	0	0	1	0	1	1	0	1	2	0	0	1	0
247	protein	90	9	1	1	0	0	0	0	0	0	0	0	0	0	0	0	0	0	0	0	0	0	0	4	2	0	0	2	23	27	15	15
248	protein	32	24	1	1	1	2	1	2	2	2	1	2	1	1	1	1	1	1	2	1	1	2	1	0	0	0	0	0	1	1	2	0
249	protein	32	20	1	1	1	1	1	1	2	1	2	2	0	1	1	0	1	0	3	2	2	4	2	0	2	1	0	0	0	0	0	0
250	protein	25	21	1	1	1	1	1	1	1	1	1	1	1	0	0	2	1	0	1	1	2	3	1	0	0	0	0	0	1	1	1	0
251	protein	27	20	1	1	1	1	1	1	1	1	1	1	1	0	1	0	0	0	1	1	1	1	1	0	0	0	0	0	1	8	1	0
252	protein	26	21	1	0	1	1	1	1	1	1	1	1	0	1	2	1	2	1	1	2	2	1	2	0	1	0	0	0	0	0	0	1
253	protein	24	21	0	2	1	1	1	2	1	1	1	1	1	1	1	1	0	1	1	1	1	1	1	2	1	0	0	0	0	0	0	0
254	protein	55	20	0	1	3	1	2	3	4	3	3	3	1	0	1	2	0	0	3	4	6	5	4	0	0	0	0	0	2	2	2	0
255	protein	25	18	1	0	1	1	1	1	2	2	3	2	0	1	0	1	0	0	1	1	1	2	2	0	0	0	0	0	1	0	0	1
256	protein	28	21	0	0	1	1	1	1	1	2	1	2	2	2	2	1	2	2	1	1	1	1	1	0	1	0	0	0	0	1	0	0
257	protein	24	20	1	0	1	1	0	1	1	1	1	1	1	1	0	1	2	1	1	2	1	2	2	1	1	0	0	0	0	0	0	0
258	protein	18	18	1	1	1	1	0	1	1	0	1	1	1	0	1	0	1	0	1	1	1	1	1	0	0	0	0	0	0	0	1	1
259	protein	32	19	0	1	1	1	1	1	3	3	3	4	0	0	1	0	0	1	3	1	2	1	2	0	1	0	0	0	1	1	0	0
260	protein	21	20	0	1	1	1	1	1	0	1	1	0	1	1	1	1	1	1	2	1	1	1	1	0	0	0	1	1	0	0	0	0
261	protein	33	16	0	0	1	1	1	1	2	2	2	1	0	0	0	2	0	0	3	3	2	2	4	0	0	0	0	0	0	5	1	0
262	protein	32	17	0	0	1	1	1	2	1	2	2	1	0	0	0	0	0	2	3	3	4	2	4	0	0	0	0	0	1	1	1	0
263	protein	19	17	1	0	1	2	1	1	1	1	2	1	0	0	0	0	0	0	1	1	1	1	1	0	0	1	0	0	0	1	0	1
264	ACEA_U3	25	20	1	1	1	1	4	1	0	0	0	0	1	1	1	2	1	1	1	1	1	1	1	1	1	0	0	2	0	0	0	0
265	protein	23	20	1	1	1	1	1	1	0	0	0	0	1	1	1	1	1	1	1	2	1	1	2	1	1	0	0	2	0	0	0	0
266	protein	29	18	1	1	0	0	0	0	1	2	1	2	0	1	0	1	1	1	2	2	1	3	2	0	0	0	0	0	2	4	1	0
267	protein	19	18	1	1	1	1	1	1	0	0	0	0	0	1	1	0	1	1	2	1	1	1	1	1	0	0	0	0	0	1	1	0
268	protein	19	16	0	1	1	1	2	1	1	0	2	0	2	0	1	0	0	1	1	1	1	0	1	1	0	0	0	1	0	0	0	0
269	protein	25	17	0	1	1	1	0	1	2	1	2	1	0	0	0	0	0	0	1	2	2	1	2	0	0	0	0	0	1	1	3	2
270	protein	19	16	1	1	0	1	1	1	1	1	0	1	0	0	0	0	0	0	1	1	1	1	1	0	0	0	0	2	0	3	0	1
271	protein	22	18	1	1	0	0	0	1	1	1	0	1	1	1	1	1	1	1	1	1	1	0	1	0	0	0	1	5	0	0	0	0
272	protein	22	18	1	0	0	0	1	0	1	1	2	1	0	1	1	1	1	1	2	1	2	0	1	0	0	0	0	0	1	2	1	0
273	protein	19	18	0	0	0	1	0	1	1	0	1	1	0	2	1	1	1	1	1	1	1	1	1	0	0	0	0	0	1	1	1	0
274	protein	23	17	2	1	1	1	1	1	1	1	1	1	2	1	0	1	1	0	0	0	0	0	0	0	1	0	0	0	0	5	1	0
275	protein	17	17	0	1	0	0	1	0	1	1	1	1	0	0	1	1	1	1	1	1	1	1	1	0	0	0	0	1	0	0	1	0
276	protein	16	16	0	0	1	1	1	1	0	1	1	1	1	0	1	1	1	0	1	1	1	0	0	0	1	0	1	0	0	0	0	0
277	protein	18	15	1	1	0	0	0	0	1	1	1	1	1	0	0	1	0	0	2	0	1	2	1	0	0	0	0	0	1	2	1	0
278	protein	15	15	1	1	1	1	1	1	1	1	1	1	0	0	0	0	0	0	1	1	0	0	0	1	1	1	0	0	0	0	0	0
279	protein	24	17	0	0	0	0	0	0	1	1	1	2	1	1	1	1	0	1	1	1	2	2	1	0	0	0	0	0	0	4	1	2
280	protein	16	16	0	1	1	1	1	1	0	1	1	1	1	0	1	1	1	1	1	0	0	0	0	1	1	0	0	0	0	0	0	0
281	protein	50	17	0	0	0	0	0	0	6	6	6	6	2	2	2	0	0	1	1	1	1	1	1	0	0	0	0	0	4	4	4	2
282	protein	39	17	0	0	0	0	0	0	2	2	1	1	1	1	0	2	0	1	1	1	1	2	1	0	0	0	0	0	5	10	5	2
283	protein	24	16	0	0	0	0	0	0	2	2	2	1	0	2	1	1	0	1	1	2	1	1	2	0	0	0	0	0	0	2	1	2
284	protein	20	17	0	0	0	0	0	0	1	1	1	1	1	0	1	1	0	1	2	1	1	1	1	0	0	0	0	3	1	1	0	1
285	protein	15	15	1	1	1	1	1	1	0	1	1	0	0	1	1	1	0	1	0	0	0	1	0	0	0	1	0	0	0	0	1	0
286	protein	44	15	0	0	0	0	0	0	3	4	3	4	0	1	0	1	0	1	13	3	1	3	2	0	0	1	0	0	1	0	3	0
287	protein	20	17	0	1	1	1	1	1	0	0	0	0	0	0	1	0	2	1	1	1	1	1	1	0	1	0	0	0	1	3	1	0
288	protein	17	15	0	0	1	1	1	1	1	0	1	1	1	0	1	0	0	2	1	0	0	1	0	0	0	0	0	0	1	2	1	0
289	protein	16	14	1	0	1	1	1	1	2	1	0	1	1	0	1	0	1	0	1	0	0	0	0	0	2	0	0	0	0	0	1	0
290	protein	22	15	0	0	0	0	0	0	1	2	2	2	0	1	0	0	0	1	1	2	1	2	2	0	1	0	0	0	1	2	0	1
291	protein	18	15	0	0	0	0	0	0	1	1	1	1	0	1	0	1	0	0	1	1	1	1	1	0	0	0	0	0	2	2	1	2
292	protein	14	14	0	0	0	0	0	0	1	1	1	1	0	1	0	1	0	0	1	1	1	1	1	0	0	1	0	0	0	1	1	0
293	protein	20	14	1	0	0	1	0	1	2	1	1	1	0	0	1	0	0	0	3	0	0	1	1	0	0	0	0	0	1	4	0	1
294	protein	16	13	1	0	0	0	0	0	1	1	1	1	1	0	0	0	0	0	1	1	1	2	1	0	0	0	0	1	0	3	0	0
295	protein	81	15	4	3	5	5	4	6	0	0	0	0	0	0	0	0	0	0	5	4	5	5	7	16	6	3	3	0	0	0	0	0
296	protein	17	15	0	0	1	1	0	1	1	1	0	1	0	0	0	0	0	0	1	1	1	1	1	1	1	0	0	0	1	3	0	0
297	protein	16	15	0	1	1	1	0	1	1	1	1	1	0	0	0	0	0	0	0	1	1	0	1	0	0	0	0	0	1	2	1	1
298	protein	35	16	0	0	0	0	0	0	2	1	4	3	0	0	2	2	0	2	1	2	2	1	2	0	0	0	0	0	2	3	4	2
299	protein	35	15	0	0	0	0	0	0	1	2	1	2	0	0	1	1	0	0	2	1	1	1	1	0	0	0	0	0	2	12	5	2
300	protein	14	14	0	1	1	1	1	1	1	1	1	1	1	1	0	0	0	0	0	0	0	0	0	1	1	0	0	0	0	0	1	0
301	protein	15	14	0	0	0	0	0	0	1	1	1	1	0	0	0	1	0	0	2	1	1	1	1	0	0	0	0	0	1	1	1	1
302	tRNA	125	14	4	5	6	4	2	6	1	1	1	1	0	0	0	0	0	0	0	0	0	0	0	2	1	0	88	3	0	0	0	0
303	protein	33	14	0	1	0	0	0	0	2	2	2	2	0	0	0	0	0	0	3	2	2	2	1	0	0	0	0	0	3	5	5	1
304	protein	27	14	0	0	0	0	1	0	2	2	3	2	0	0	0	0	0	0	3	2	1	1	2	0	0	0	0	2	1	1	4	0
305	protein	13	13	0	0	1	0	1	1	1	0	0	1	0	0	0	0	0	0	1	1	1	1	1	1	1	0	0	1	0	0	0	0
306	protein	13	13	0	0	1	1	1	1	0	0	1	0	0	0	0	0	0	0	1	1	1	1	1	0	0	1	0	0	1	0	1	0
307	protein	20	17	0	1	0	1	0	2	1	1	1	1	2	2	1	1	1	1	0	0	0	0	0	1	0	0	0	0	1	1	0	1
308	protein	13	13	1	0	1	1	0	1	0	1	1	0	0	1	1	1	0	1	0	0	0	1	0	1	0	0	0	1	0	0	0	0
309	protein	14	14	0	0	1	1	1	1	1	1	1	1	0	0	1	1	0	1	0	0	0	0	0	1	1	0	0	1	0	0	0	0
310	protein	12	11	1	1	1	1	0	1	0	0	0	1	1	0	0	0	0	1	0	0	1	0	0	1	0	0	0	2	0	0	0	0
311	protein	17	13	0	0	0	0	0	0	1	1	1	1	0	0	0	0	0	1	1	1	1	0	1	0	0	0	0	0	1	4	1	2
312	protein	14	11	0	0	0	1	0	0	1	0	1	0	1	0	0	0	0	0	1	1	1	2	1	0	0	0	0	0	0	2	0	2
313	protein	11	11	0	1	0	0	0	0	1	1	0	1	0	0	0	1	0	0	0	1	1	1	1	0	0	0	0	0	0	1	1	0
314	protein	17	12	0	0	0	0	1	0	1	2	0	1	0	0	0	0	0	0	1	1	2	1	2	0	0	0	0	0	0	2	1	2
315	protein	16	12	0	1	0	0	0	0	2	0	1	1	0	0	0	0	0	0	2	1	1	1	1	0	0	0	0	2	1	0	0	2
316	protein	14	12	1	0	0	0	0	0	1	2	1	1	0	0	0	0	0	0	1	2	0	1	1	0	0	0	0	0	1	0	1	1
317	protein	13	12	1	1	0	0	1	0	0	0	1	0	0	0	0	0	0	0	2	1	1	1	1	1	0	0	0	0	0	1	1	0
318	protein	13	13	1	1	1	1	1	1	0	1	1	1	0	0	0	0	0	0	0	0	0	0	0	1	1	1	0	0	1	0	0	0
319	protein	12	12	0	1	0	0	0	0	1	1	1	1	0	0	0	0	0	0	1	1	1	0	1	0	0	0	0	0	1	0	1	1
320	protein	12	12	1	1	1	0	0	0	0	1	1	1	0	0	0	0	0	0	0	1	1	0	1	1	1	0	1	0	0	0	0	0
321	protein	18	13	0	0	0	0	0	0	0	2	2	1	0	0	1	0	0	1	1	0	2	1	1	1	0	1	0	0	2	2	0	0
322	protein	14	12	0	0	0	0	0	0	1	1	0	1	0	0	1	0	0	0	1	1	1	0	1	0	0	0	0	0	1	3	1	1
323	protein	14	14	1	1	1	1	1	1	0	0	0	0	0	0	1	1	1	1	0	0	0	0	0	1	1	0	0	1	0	0	0	1
324	protein	28	12	0	0	0	0	0	0	1	2	2	2	0	3	1	1	0	0	0	0	0	1	0	0	0	0	0	0	3	9	2	1
325	protein	20	11	2	2	1	1	0	1	0	0	0	0	1	0	0	1	0	0	0	0	0	0	0	2	2	0	2	5	0	0	0	0
326	LSU_rRNA	17	11	1	2	0	0	0	0	1	1	2	1	0	0	0	1	0	1	0	0	0	0	0	1	3	0	0	0	0	0	0	3
327	protein	12	10	0	0	0	0	1	0	1	2	1	0	0	0	0	1	0	1	1	0	0	1	0	1	0	0	0	0	0	2	0	0
328	protein	15	11	0	0	0	0	0	0	1	2	1	1	0	0	1	0	0	0	1	0	0	1	0	0	0	0	0	1	1	2	3	0
329	protein	14	10	0	0	0	0	0	0	0	0	2	0	0	0	1	0	0	0	2	1	1	2	1	0	0	0	0	0	0	1	1	2
330	protein	12	11	1	1	1	1	1	1	0	0	0	0	0	0	0	0	1	0	0	0	0	0	0	1	2	1	1	0	0	0	0	0
331	protein	38	11	0	1	0	0	0	0	5	5	5	6	0	0	0	0	0	0	1	0	1	0	0	0	0	0	0	0	4	5	2	3
332	protein	10	10	0	0	1	0	0	0	1	1	1	1	0	0	0	0	0	0	0	0	1	0	1	0	0	1	0	0	0	1	1	0
333	protein	12	11	0	0	1	1	1	1	0	0	0	0	1	0	0	1	1	0	0	0	0	0	0	2	1	1	0	1	0	0	0	0
334	protein	19	12	0	0	0	0	0	0	0	0	0	0	0	0	0	1	1	0	1	1	1	1	1	0	0	1	0	0	1	2	4	4
335	protein	12	10	1	0	1	1	0	1	0	0	0	0	1	0	0	0	1	0	0	0	0	0	0	1	1	0	0	3	0	0	0	1
336	protein	10	10	1	1	0	1	1	0	0	0	0	0	0	0	0	1	1	0	0	0	0	0	1	0	1	0	0	1	0	0	0	1
337	protein	17	10	0	0	0	0	0	0	1	0	2	0	0	1	0	0	0	0	1	1	0	1	0	0	0	0	0	0	2	3	3	2
338	protein	13	10	0	0	0	0	0	0	1	1	1	1	0	0	0	1	0	0	0	0	0	1	0	0	0	0	0	0	1	3	1	2
339	protein	16	11	0	0	1	1	2	1	0	1	0	1	0	0	0	0	0	0	0	0	0	0	0	1	0	0	0	3	1	3	1	0
340	protein	11	10	0	0	0	0	0	0	1	2	1	1	0	0	1	0	0	0	0	0	0	0	0	0	0	0	1	0	1	1	1	1
341	protein	11	9	0	0	0	0	0	0	1	1	0	2	0	0	1	0	0	0	0	0	0	1	0	0	0	0	0	0	1	2	1	1
342	protein	9	9	1	1	1	0	0	1	0	0	0	0	0	1	0	0	0	0	0	0	0	0	0	0	1	0	0	0	0	1	1	1
343	protein	13	9	0	1	0	0	0	0	1	0	1	1	0	0	0	0	0	0	1	0	0	0	0	0	0	0	0	0	1	3	3	1
344	protein	10	10	0	1	1	1	1	1	0	0	0	0	0	0	0	0	0	0	0	0	0	0	0	1	1	0	0	0	1	0	1	1
345	protein	9	9	0	0	0	1	1	0	1	0	1	1	0	0	0	0	0	0	0	0	0	0	0	0	1	1	0	0	1	0	1	0
346	protein	14	9	0	0	0	0	0	0	1	1	0	1	0	0	0	1	0	0	0	0	0	0	0	0	0	0	0	1	1	4	3	1
347	protein	25	9	0	1	0	0	0	0	1	1	1	0	0	0	0	0	0	0	0	0	0	0	0	0	0	0	0	1	4	9	5	2
348	protein	23	9	1	0	0	0	0	0	1	1	1	0	0	0	0	0	0	0	0	0	0	0	0	0	0	0	0	9	1	6	2	1
349	protein	15	10	0	0	1	2	1	2	0	0	0	0	0	0	0	0	0	0	0	0	0	0	0	1	1	0	0	0	2	1	2	2
350	protein	9	7	0	0	0	0	0	0	0	0	1	0	0	0	1	0	0	0	1	0	0	0	0	0	0	0	0	0	2	1	2	1
351	protein	9	6	0	0	0	0	0	0	0	0	1	0	0	0	0	1	0	0	1	0	0	0	0	0	0	0	0	0	0	3	2	1
352	protein	59	9	1	1	1	0	0	0	0	0	0	0	0	0	0	0	0	0	0	0	0	0	0	1	0	0	0	3	14	17	11	10
353	protein	10	8	0	0	1	1	0	2	0	0	0	0	0	0	0	0	0	0	0	0	0	0	0	1	1	0	0	2	1	0	0	1
354	protein	9	8	0	0	0	1	1	1	0	0	0	0	0	0	0	0	0	0	0	0	0	0	0	1	1	0	0	0	1	0	2	1
355	protein	21	18	1	0	1	1	1	1	1	1	1	1	1	0	0	2	0	1	2	1	2	1	1	0	0	1	0	0	0	0	0	0
356	protein	19	18	1	1	1	1	1	1	1	0	1	1	1	0	0	1	2	0	1	1	1	1	1	1	0	0	0	0	0	0	0	0
357	protein	26	19	0	0	1	1	1	1	1	1	1	1	1	0	2	1	1	2	2	2	2	2	2	0	0	1	0	0	0	0	0	0
358	protein	17	16	1	1	1	1	1	1	1	1	1	1	0	2	0	0	0	0	1	1	0	1	1	0	0	0	0	0	0	1	0	0
359	protein	18	17	1	1	1	1	1	0	1	0	1	0	1	0	0	1	1	1	2	1	1	1	1	0	0	0	1	0	0	0	0	0
360	protein	22	17	0	0	1	1	1	1	2	1	1	2	0	0	1	0	1	1	1	1	1	2	2	2	0	0	0	0	0	0	0	0
361	protein	19	16	0	0	1	1	1	1	1	1	1	1	0	0	2	2	0	0	2	1	1	1	1	0	0	0	0	0	0	0	1	0
362	protein	24	15	0	1	1	1	0	1	2	2	2	2	0	0	1	0	0	0	2	2	2	2	2	0	0	0	0	0	0	0	1	0
363	protein	19	15	1	2	2	1	0	3	1	1	1	1	0	0	0	1	0	0	1	1	1	0	1	0	1	0	0	0	0	0	0	0
364	protein	16	15	1	1	1	2	1	1	1	1	1	1	0	0	0	1	0	0	0	1	1	1	0	0	1	0	0	0	0	0	0	0
365	protein	18	16	1	1	2	1	1	1	1	1	1	0	0	0	0	0	0	0	2	1	1	1	1	1	1	0	0	0	0	0	0	0
366	protein	17	17	1	1	1	1	1	1	1	1	1	1	0	0	0	0	0	0	1	1	0	1	1	0	0	0	0	0	1	1	0	1
367	protein	18	17	1	1	0	0	1	0	1	1	1	1	2	0	1	1	1	1	1	1	0	1	1	0	0	0	0	1	0	0	0	0
368	protein	19	14	0	0	1	2	0	1	1	1	2	1	0	0	0	0	0	1	2	1	2	1	2	0	0	0	0	0	0	0	0	1
369	protein	15	14	2	1	0	1	0	1	1	1	1	1	1	0	0	0	0	0	0	1	1	1	1	0	1	0	0	0	0	0	0	0
370	protein	21	16	0	1	0	1	0	0	1	1	0	1	1	0	1	1	1	2	2	2	1	2	2	1	0	0	0	0	0	0	0	0
371	protein	19	16	1	2	0	1	0	1	1	1	1	0	0	1	2	1	1	2	1	1	0	0	1	0	0	0	0	0	0	0	1	0
372	protein	17	17	1	1	1	1	1	1	0	0	0	0	1	1	1	0	1	1	1	1	1	0	1	1	0	1	0	0	0	0	0	0
373	protein	17	14	0	0	1	1	0	0	1	1	0	1	0	1	1	1	0	0	2	2	1	1	1	0	0	0	0	0	0	2	0	0
374	protein	16	14	0	0	1	0	0	1	1	1	2	2	0	1	0	0	1	1	0	1	1	1	1	0	1	0	0	0	0	0	0	0
375	protein	13	13	1	1	1	1	1	1	1	1	1	1	0	1	0	0	0	0	1	0	0	0	0	0	0	0	1	0	0	0	0	0
376	protein	17	14	1	1	1	1	1	1	1	2	1	2	0	0	0	0	0	0	0	1	0	0	1	1	2	0	0	0	0	0	0	0
377	protein	14	14	1	0	1	1	0	1	1	1	1	1	0	0	0	0	0	0	0	1	1	1	1	1	1	0	0	0	0	0	0	0
378	protein	29	16	2	2	2	2	1	0	4	3	3	3	0	1	1	1	1	1	0	0	0	0	0	0	1	0	0	0	0	0	1	0
379	protein	43	15	3	2	1	1	0	1	6	5	6	5	4	0	1	0	2	3	0	0	0	0	0	2	1	0	0	0	0	0	0	0
380	LSU_rRNA	32	15	3	2	5	3	0	7	1	1	2	1	1	0	0	1	1	1	0	0	0	0	0	1	2	0	0	0	0	0	0	0
381	protein	25	16	0	0	0	0	0	0	2	2	3	2	0	1	1	0	1	1	2	2	2	1	2	0	0	0	0	0	1	1	1	0
382	protein	23	16	0	0	0	0	0	0	1	1	1	1	1	0	1	1	0	1	2	2	1	2	2	0	0	0	0	0	3	1	2	0
383	protein	22	15	0	0	0	0	0	0	2	2	1	1	1	0	1	1	0	1	1	2	2	2	3	0	0	0	0	0	0	0	1	1
384	protein	16	14	1	1	2	0	1	0	0	1	0	0	1	2	0	0	1	1	0	1	1	1	1	1	0	0	0	0	0	0	0	0
385	protein	16	15	1	1	1	1	0	1	1	1	1	1	1	0	1	0	1	1	0	0	0	0	0	2	1	0	0	0	0	0	0	0
386	SSU_rRNA	38	14	3	7	6	3	0	7	1	1	2	1	2	0	0	1	0	2	0	0	0	0	0	1	1	0	0	0	0	0	0	0
387	protein	28	14	0	0	0	0	0	0	2	2	1	3	1	2	0	1	0	0	4	4	1	2	3	0	0	0	0	0	1	0	1	0
388	protein	27	14	0	0	0	0	0	0	2	3	1	2	0	1	1	0	0	1	2	3	2	2	3	0	0	2	0	0	0	0	2	0
389	protein	18	15	0	0	0	0	0	0	1	1	1	1	1	0	1	0	0	1	1	2	2	1	2	0	0	0	0	0	1	1	1	0
390	protein	16	14	0	0	0	0	0	0	1	1	1	1	1	1	0	1	0	0	1	1	1	1	1	0	0	0	0	0	0	2	2	0
391	protein	23	13	0	0	0	0	0	0	2	3	2	2	1	0	0	1	0	0	3	1	2	2	1	0	0	0	0	0	1	0	2	0
392	protein	22	13	0	0	0	0	0	0	1	3	1	2	1	0	1	0	0	0	2	2	2	2	3	0	0	0	0	0	1	0	1	0
393	protein	15	13	0	0	0	1	0	0	1	1	1	1	0	0	0	0	1	1	1	2	1	1	2	0	0	0	0	0	0	0	1	0
394	protein	14	13	0	0	0	0	0	1	1	1	1	1	0	0	1	0	0	1	1	1	1	2	1	0	0	1	0	0	0	0	0	0
395	protein	116	14	3	8	10	8	7	5	0	0	0	0	0	0	0	0	0	0	2	6	9	4	6	15	32	0	1	0	0	0	0	0
396	protein	77	14	7	4	3	2	3	3	0	0	0	0	0	0	0	0	0	0	4	3	3	4	4	19	15	3	0	0	0	0	0	0
397	protein	15	15	1	1	1	1	1	1	0	1	0	1	1	1	0	1	1	1	0	0	0	0	0	1	1	0	0	0	0	0	0	0
398	protein	15	14	0	0	0	0	0	0	1	1	2	1	1	0	1	1	0	1	1	1	0	1	1	0	0	0	0	0	0	1	0	1
399	protein	14	14	0	0	0	0	0	0	1	1	1	1	1	1	0	1	0	1	1	1	1	0	1	0	1	0	1	0	0	0	0	0
400	protein	17	14	1	1	1	2	2	1	1	0	1	1	0	0	1	1	0	2	0	0	0	0	0	1	0	0	0	1	0	0	0	0
401	protein	17	13	0	0	0	0	0	0	1	2	1	2	0	1	0	1	0	0	1	1	0	3	1	0	0	0	0	0	1	1	1	0
402	protein	15	13	0	0	0	0	0	0	1	1	1	1	0	0	1	1	0	0	1	1	1	2	1	0	0	0	0	0	0	2	1	0
403	protein	13	12	1	1	1	1	0	0	0	1	1	0	0	0	1	0	0	1	1	0	1	1	0	0	0	0	0	0	0	2	0	0
404	protein	13	12	1	0	1	2	1	1	0	0	0	0	1	0	0	0	1	0	0	1	1	0	1	0	0	1	0	0	0	0	0	1
405	protein	12	12	1	0	1	1	1	1	1	1	1	0	0	1	1	0	0	0	0	0	0	0	0	1	0	0	0	0	0	1	0	0
406	protein	20	13	2	2	1	1	0	1	0	0	0	0	0	1	0	0	0	0	2	2	2	0	2	0	0	0	0	0	1	2	0	1
407	protein	16	12	0	0	0	0	0	0	2	1	1	2	0	0	0	1	0	0	2	2	1	1	1	0	0	0	0	0	1	0	1	0
408	protein	14	12	0	0	0	0	0	0	1	1	1	1	0	0	1	0	0	0	1	1	1	2	1	0	0	1	0	0	0	2	0	0
409	protein	13	13	1	0	1	1	1	1	0	0	0	0	0	0	0	0	0	1	1	1	1	0	1	0	0	0	0	0	1	1	1	0
410	protein	13	12	0	0	0	0	0	0	1	1	1	1	0	1	0	0	0	0	1	1	1	1	1	0	0	0	0	0	0	2	1	0
411	protein	17	13	0	0	1	0	0	2	1	1	1	1	0	0	0	0	0	0	0	2	2	1	2	0	0	0	0	0	1	1	1	0
412	protein	18	11	0	0	0	0	0	0	3	2	2	3	0	0	0	0	0	1	0	1	1	1	1	0	0	0	0	0	0	0	1	2
413	protein	13	10	0	1	0	0	0	0	1	1	0	0	0	0	0	1	0	0	1	2	2	1	2	0	0	0	0	0	0	0	1	0
414	protein	13	12	0	0	0	0	0	0	1	1	1	1	0	0	0	1	0	0	1	1	1	0	1	0	0	0	0	0	1	1	0	2
415	protein	12	11	0	0	0	0	0	0	1	1	1	1	0	0	0	0	0	1	0	1	1	1	1	0	0	0	0	0	0	2	0	1
416	protein	51	13	0	0	0	0	0	0	3	4	1	3	0	0	0	0	0	0	2	2	1	2	2	0	0	0	0	0	10	11	8	2
417	protein	25	13	0	0	0	0	0	0	3	3	3	3	0	0	0	0	0	0	2	1	1	1	1	0	0	0	0	0	1	2	2	2
418	protein	19	13	0	0	0	0	0	0	1	2	1	1	0	0	0	0	0	0	1	1	1	1	1	0	0	0	0	0	2	3	3	1
419	protein	18	13	0	0	0	0	0	0	2	2	2	2	0	0	0	0	0	0	1	1	1	1	1	0	0	0	0	0	1	2	1	1
420	protein	16	12	0	0	0	0	0	0	1	1	1	2	0	0	0	0	0	0	1	1	2	1	2	0	0	0	0	0	0	1	1	2
421	protein	15	11	1	0	0	0	0	0	1	1	1	1	0	0	0	0	0	0	1	2	2	0	2	0	0	0	0	0	2	0	1	0
422	protein	15	12	0	0	0	0	0	0	1	1	1	1	0	0	0	0	0	0	3	1	1	1	1	0	0	1	0	0	1	0	2	0
423	protein	14	12	0	0	0	0	0	0	1	1	1	1	0	0	0	0	0	0	1	1	1	1	2	0	0	0	0	0	0	1	1	2
424	protein	11	11	0	0	0	0	1	0	1	1	0	1	0	0	0	0	0	0	1	1	1	1	1	0	0	0	0	0	1	0	0	1
425	protein	17	15	1	1	1	1	1	1	0	0	0	0	1	1	1	1	1	1	0	0	0	0	0	1	1	0	0	3	0	0	0	0
426	protein	27	13	2	2	2	3	2	3	0	0	0	0	1	0	3	0	3	2	0	0	0	0	0	1	1	2	0	0	0	0	0	0
427	protein	21	12	2	1	3	1	3	2	0	0	0	0	0	0	1	0	2	1	1	0	0	0	0	3	1	0	0	0	0	0	0	0
428	protein	19	12	0	0	0	0	0	0	1	0	2	0	0	0	1	0	1	1	1	3	2	2	3	1	0	0	0	1	0	0	0	0
429	protein	13	12	0	0	0	0	0	0	1	1	1	1	1	0	1	1	0	0	1	0	1	0	0	0	0	0	0	0	1	2	1	0
430	protein	12	11	0	1	0	0	0	0	1	0	1	0	0	0	1	0	2	1	1	1	1	1	0	1	0	0	0	0	0	0	0	0
431	protein	12	12	1	1	1	1	0	1	0	0	0	0	0	0	1	0	1	1	1	0	1	0	0	1	1	0	0	0	0	0	0	0
432	protein	17	11	0	0	0	0	0	0	2	0	2	0	0	0	0	1	0	0	2	1	2	2	1	0	0	1	0	0	1	2	0	0
433	protein	11	10	0	0	1	1	0	1	0	0	0	0	0	1	0	0	0	0	0	1	1	1	1	0	0	0	2	0	1	0	0	0
434	protein	10	10	1	0	1	1	1	1	0	0	1	1	0	1	0	0	0	0	0	0	0	0	0	1	1	0	0	0	0	0	0	0
435	protein	10	10	0	0	0	0	0	0	1	0	1	1	0	1	0	0	0	0	1	1	1	0	1	0	0	0	0	0	1	0	0	1
436	protein	21	12	0	0	0	0	0	0	1	1	2	0	0	0	0	0	0	0	3	2	2	1	2	0	0	0	0	0	4	1	1	1
437	protein	15	13	0	0	0	0	0	0	0	0	0	0	2	1	2	0	1	1	1	1	1	1	1	0	0	0	0	1	0	1	0	1
438	protein	22	11	0	0	0	0	0	0	1	2	2	3	1	0	1	1	0	0	0	0	0	1	0	0	0	0	0	0	1	6	3	0
439	protein	13	11	1	1	1	1	0	1	0	0	0	0	1	2	0	1	0	0	0	0	0	0	0	1	1	0	0	2	0	0	0	0
440	protein	10	10	0	0	0	0	0	0	1	1	1	1	1	0	1	0	0	1	1	0	0	0	0	0	0	0	0	0	1	0	1	0
441	protein	10	10	1	1	1	1	0	1	0	0	0	0	0	1	0	0	1	0	0	0	0	0	0	1	1	1	0	0	0	0	0	0
442	protein	9	9	0	0	0	1	0	0	1	1	1	1	1	1	0	0	0	0	0	0	0	1	0	0	1	0	0	0	0	0	0	0
443	protein	26	10	0	0	0	0	0	0	3	3	4	4	0	0	0	1	0	0	1	0	0	0	1	0	0	0	0	0	2	2	5	0
444	protein	10	10	0	0	0	0	0	0	1	1	1	1	1	0	0	0	0	0	1	1	0	0	0	0	0	0	0	0	1	1	1	0
445	protein	10	9	0	0	0	0	0	0	0	0	1	0	0	0	1	0	0	0	1	1	1	1	1	0	0	0	0	0	0	2	1	0
446	protein	42	11	2	1	0	0	0	0	0	0	0	0	0	0	0	0	0	0	1	1	1	2	1	0	0	0	0	0	6	13	8	6
447	protein	10	9	0	1	0	0	0	0	1	1	1	1	0	0	0	0	0	0	0	0	1	1	0	0	0	0	0	0	1	0	2	0
448	protein	18	12	0	0	2	2	2	1	0	0	0	0	0	1	1	1	2	2	0	0	0	0	0	2	1	0	1	0	0	0	0	0
449	protein	11	11	1	1	1	1	0	1	0	0	0	0	0	0	1	0	1	1	0	0	0	0	0	1	1	0	1	0	0	0	0	0
450	protein	10	9	0	0	0	0	0	0	1	1	1	1	0	0	1	0	0	1	1	0	0	0	0	0	0	0	0	0	0	2	1	0
451	protein	10	10	0	1	1	1	1	1	0	0	0	0	0	0	1	0	0	1	0	0	0	0	0	1	1	0	1	0	0	0	0	0
452	protein	15	9	0	0	0	0	0	0	0	0	1	0	0	0	0	1	0	0	0	1	1	2	1	0	0	0	0	0	1	6	1	0
453	protein	13	9	0	1	1	2	2	2	0	0	0	0	0	0	0	0	1	0	0	0	0	0	0	2	1	0	0	0	0	0	1	0
454	protein	11	9	0	0	0	0	0	0	0	0	0	1	0	0	0	1	0	0	0	1	1	2	1	0	0	0	0	0	1	2	1	0
455	protein	8	8	0	0	0	0	0	0	1	1	0	1	0	0	0	1	0	0	1	0	1	0	0	0	0	0	0	0	0	0	1	1
456	protein	11	10	0	0	0	0	0	0	0	0	1	0	0	0	0	0	0	0	1	1	1	1	1	0	0	0	0	1	1	1	2	0
457	protein	10	9	0	0	1	1	1	1	0	1	0	0	0	0	0	0	0	0	0	0	0	1	0	0	0	0	0	0	1	1	2	0
458	protein	12	10	0	0	1	2	1	2	0	0	0	0	0	0	1	0	1	1	0	0	0	0	0	1	1	0	1	0	0	0	0	0
459	protein	12	10	0	0	0	0	0	0	1	1	0	0	0	0	1	1	0	1	1	0	0	1	0	0	0	0	0	0	2	1	2	0
460	protein	11	9	0	2	1	0	1	2	0	0	0	0	0	0	1	0	0	1	0	0	0	0	0	1	1	1	0	0	0	0	0	0
461	protein	10	9	0	0	0	0	0	0	1	1	1	1	0	0	1	0	0	0	0	0	0	0	0	0	0	0	0	0	1	2	1	1
462	protein	8	8	0	0	1	1	1	1	0	0	0	0	0	0	0	0	1	0	0	0	0	0	0	1	1	0	0	1	0	0	0	0
463	protein	8	7	0	0	0	0	0	0	0	0	1	2	0	0	1	0	0	0	1	0	1	0	0	0	0	0	0	0	0	1	1	0
464	protein	17	9	2	2	1	2	2	0	0	0	0	0	0	0	0	0	0	0	0	0	0	0	0	3	2	0	0	2	0	0	0	1
465	protein	13	9	1	0	2	2	2	2	0	0	0	0	0	0	0	0	0	0	0	0	0	0	0	1	1	1	1	0	0	0	0	0
466	protein	11	10	1	1	1	1	0	1	0	0	0	0	0	0	0	0	0	0	0	0	0	0	0	0	1	0	0	0	1	2	1	1
467	protein	9	8	0	0	0	0	0	0	0	2	0	0	0	0	0	0	0	0	1	1	1	0	1	0	0	0	0	0	1	0	1	1
468	protein	7	7	0	0	1	0	0	0	1	0	0	1	0	0	0	0	0	0	0	1	0	0	1	0	0	0	0	0	0	1	0	1
469	protein	9	9	0	0	0	1	1	1	0	0	0	0	0	0	1	1	1	0	0	0	0	0	0	0	1	0	0	0	1	0	0	1
470	protein	6	6	0	0	0	0	0	0	1	0	0	1	0	0	1	0	0	0	1	0	0	0	0	0	0	0	0	0	1	0	1	0
471	protein	9	8	0	0	1	2	0	1	0	0	0	1	0	0	0	0	0	0	0	0	0	0	0	0	0	0	0	0	1	1	1	1
472	protein	9	7	0	0	0	0	0	0	1	0	1	1	0	0	0	0	0	0	1	0	0	0	0	0	0	0	0	0	0	2	2	1
473	protein	8	7	0	1	0	1	0	0	0	0	0	0	0	0	1	0	0	2	0	0	0	0	0	1	1	0	0	1	0	0	0	0
474	protein	8	8	0	0	0	0	0	0	1	0	0	1	0	0	1	0	0	1	0	0	0	0	0	0	0	0	0	0	1	1	1	1
475	protein	9	6	0	0	1	1	0	0	0	0	0	0	0	0	0	0	1	0	0	0	0	0	0	1	2	0	0	3	0	0	0	0
476	protein	5	5	0	0	0	0	0	0	0	0	1	0	0	0	1	0	0	0	0	0	0	1	0	0	0	0	0	0	1	0	1	0
477	protein	18	8	0	0	0	0	0	0	0	1	2	2	0	0	0	0	0	0	0	0	0	0	0	1	0	0	0	3	2	4	3	0
478	protein	11	8	0	0	2	1	0	1	0	0	0	0	0	0	0	0	0	0	0	0	0	0	0	0	1	0	0	0	1	2	1	2
479	protein	6	6	0	0	0	0	0	0	0	0	1	0	0	0	0	0	0	0	0	1	0	0	1	0	0	0	0	0	0	1	1	1
480	protein	8	6	0	0	0	0	0	0	0	0	0	0	0	0	1	0	0	1	1	0	0	0	0	0	1	0	0	0	0	3	0	1
481	protein	7	6	0	0	0	1	0	1	0	0	0	0	0	0	0	0	0	0	0	0	0	0	0	1	1	0	0	2	0	0	0	1
482	protein	29	6	0	0	0	0	0	0	0	0	0	0	0	0	0	0	0	0	0	0	0	0	0	1	0	0	0	2	8	8	4	6
483	protein	36	20	2	2	1	1	2	1	3	2	3	3	2	0	2	1	2	2	1	1	1	2	2	0	0	0	0	0	0	0	0	0
484	protein	20	20	1	1	1	0	1	1	1	1	1	1	1	1	1	1	1	1	1	1	1	1	1	0	0	0	0	0	0	0	0	0
485	protein	19	19	1	1	1	1	0	1	1	1	1	1	0	1	1	1	1	1	1	1	1	1	1	0	0	0	0	0	0	0	0	0
486	protein	21	18	2	1	1	1	1	1	1	1	1	1	0	0	1	2	1	0	1	2	1	1	1	0	0	0	0	0	0	0	0	0
487	Protozoa_SRP	18	16	1	1	1	1	1	1	1	1	2	1	0	0	0	0	0	0	1	1	1	1	1	2	0	0	0	0	0	0	0	0
488	protein	27	18	0	0	1	1	0	1	2	1	2	2	2	1	2	2	1	2	3	1	1	1	1	0	0	0	0	0	0	0	0	0
489	protein	17	16	0	1	1	1	0	1	1	1	1	1	1	1	1	0	1	1	2	0	1	1	0	0	0	0	0	0	0	0	0	0
490	protein	15	15	1	1	0	1	0	0	1	1	1	1	0	0	1	0	1	1	1	1	1	1	1	0	0	0	0	0	0	0	0	0
491	protein	22	15	2	0	1	0	1	1	0	0	1	0	0	1	2	2	1	2	2	2	1	1	2	0	0	0	0	0	0	0	0	0
492	protein	21	13	4	3	2	2	0	2	1	1	1	1	0	1	1	1	0	0	0	0	0	1	0	0	0	0	0	0	0	0	0	0
493	protein	14	14	0	1	1	1	1	1	0	0	0	0	1	0	0	1	1	0	1	1	1	1	1	0	1	0	0	0	0	0	0	0
494	protein	16	16	1	1	1	1	1	1	0	1	1	1	1	1	1	1	1	1	0	0	0	0	0	0	1	0	0	0	0	0	0	0
495	protein	15	15	0	0	1	0	1	1	1	1	1	1	1	1	1	1	1	1	0	1	0	0	1	0	0	0	0	0	0	0	0	0
496	protein	26	15	3	1	2	2	1	3	0	0	0	0	1	0	2	1	3	2	1	1	1	0	0	0	2	0	0	0	0	0	0	0
497	protein	13	13	0	1	0	1	1	0	1	1	1	1	1	0	1	1	0	1	1	0	1	0	0	0	0	0	0	0	0	0	0	0
498	protein	13	13	1	1	1	1	0	1	1	1	1	1	0	0	1	0	1	1	0	0	0	1	0	0	0	0	0	0	0	0	0	0
499	protein	13	13	0	0	0	0	0	0	1	1	1	1	0	1	1	1	0	0	1	1	1	1	1	0	0	0	0	0	0	1	0	0
500	protein	12	11	0	0	1	1	0	1	1	0	1	2	0	1	0	0	0	0	1	1	1	0	1	0	0	0	0	0	0	0	0	0
501	protein	11	11	0	1	0	0	0	0	1	1	1	1	0	0	0	1	0	0	1	1	1	1	1	0	0	0	0	0	0	0	0	0
502	protein	11	11	0	0	0	1	1	0	1	1	1	1	0	0	0	1	0	0	1	1	0	1	1	0	0	0	0	0	0	0	0	0
503	protein	16	13	0	0	0	0	0	0	1	1	0	1	0	1	1	2	0	1	1	2	1	1	2	0	0	0	0	0	0	0	1	0
504	protein	13	13	1	0	1	1	1	1	1	0	1	1	1	1	0	1	1	0	0	0	0	0	0	1	0	0	0	0	0	0	0	0
505	protein	13	12	0	0	0	0	0	0	1	1	1	1	1	0	2	0	0	1	1	1	1	0	1	0	0	0	0	1	0	0	0	0
506	protein	11	10	0	1	0	0	0	0	0	2	0	1	1	0	0	1	0	0	1	1	1	1	1	0	0	0	0	0	0	0	0	0
507	protein	18	11	0	0	0	0	0	0	1	1	1	1	0	0	0	0	0	1	1	3	2	3	3	0	0	0	0	0	0	1	0	0
508	protein	10	10	1	1	0	0	0	0	0	1	1	1	0	0	0	0	0	1	1	1	1	0	1	0	0	0	0	0	0	0	0	0
509	protein	28	12	2	1	2	2	0	1	0	0	0	0	0	0	0	0	0	0	1	1	2	1	2	10	3	0	0	0	0	0	0	0
510	protein	11	11	0	0	0	1	0	0	1	1	1	1	0	0	0	0	0	0	1	1	1	1	1	0	1	0	0	0	0	0	0	0
511	protein	17	14	0	0	0	0	0	0	2	0	2	1	1	1	1	1	1	1	2	1	1	0	1	0	0	1	0	0	0	0	0	0
512	protein	18	12	0	0	2	2	2	3	1	1	0	0	1	1	1	2	0	1	0	0	0	1	0	0	0	0	0	0	0	0	0	0
513	protein	11	11	0	1	0	0	0	0	0	1	0	1	0	1	1	1	0	1	1	1	1	1	0	0	0	0	0	0	0	0	0	0
514	protein	13	10	0	1	0	0	0	0	2	2	1	0	0	0	2	0	0	1	0	1	1	1	1	0	0	0	0	0	0	0	0	0
515	protein	13	10	0	0	0	0	0	0	2	2	2	1	0	1	1	0	0	0	1	0	1	1	0	0	0	0	0	0	0	0	1	0
516	protein	11	11	0	0	0	0	0	0	1	1	1	1	0	0	1	0	0	1	1	1	1	0	1	0	0	0	0	0	1	0	0	0
517	protein	10	10	0	1	0	0	0	0	1	0	0	1	0	0	1	0	0	1	1	1	1	1	1	0	0	0	0	0	0	0	0	0
518	protein	16	11	0	0	0	0	0	0	1	1	1	1	0	0	0	1	0	0	2	3	2	0	2	0	0	0	0	0	1	1	0	0
519	protein	14	10	0	0	0	0	0	0	1	1	0	1	0	2	0	0	0	0	2	1	2	1	2	0	0	0	0	0	1	0	0	0
520	protein	13	10	0	0	0	0	0	0	1	1	0	1	0	0	1	0	0	0	2	2	1	1	2	0	0	0	0	0	0	1	0	0
521	protein	11	10	0	0	0	0	0	0	1	1	0	1	0	1	0	0	0	0	1	2	1	1	1	0	0	0	0	0	1	0	0	0
522	protein	10	10	0	0	0	0	0	0	1	0	1	1	0	0	1	0	0	0	1	1	1	1	1	0	0	0	0	0	0	1	0	0
523	protein	10	10	0	1	1	1	1	1	0	0	0	0	0	0	0	1	0	0	1	0	1	1	0	1	0	0	0	0	0	0	0	0
524	protein	10	10	0	0	0	0	0	0	1	1	1	1	0	1	0	0	0	0	1	1	0	1	1	0	0	0	0	0	0	0	0	1
525	protein	44	12	0	0	0	0	0	0	1	1	2	1	0	0	0	0	0	0	1	1	2	1	1	0	0	0	0	0	8	13	12	0
526	protein	25	12	0	0	0	0	0	0	2	4	4	2	0	0	0	0	0	0	2	1	1	1	1	0	0	0	0	0	3	3	1	0
527	tRNA	17	11	1	1	4	3	0	2	1	1	1	1	0	0	0	0	0	0	0	0	0	0	0	1	1	0	0	0	0	0	0	0
528	protein	15	11	0	0	0	0	0	0	1	1	1	1	0	0	0	0	0	0	3	1	2	2	1	1	0	0	0	0	0	1	0	0
529	protein	14	12	0	0	0	0	0	0	1	1	1	1	0	0	0	0	0	0	1	1	2	1	2	0	0	0	0	0	1	1	1	0
530	protein	14	11	0	0	0	0	0	0	2	2	1	2	0	0	0	0	0	0	1	1	1	1	1	0	0	0	0	0	1	0	1	0
531	protein	12	11	1	1	1	1	1	2	1	1	0	1	0	0	0	0	0	0	0	0	0	0	0	1	1	0	0	0	0	0	0	0
532	protein	12	11	0	0	0	0	0	0	1	1	1	1	0	0	0	0	0	0	2	1	1	1	1	0	0	0	0	1	0	0	1	0
533	protein	11	10	0	0	0	0	1	0	1	1	1	1	0	0	0	0	0	0	1	1	1	0	2	0	0	1	0	0	0	0	0	0
534	protein	11	10	0	0	1	0	0	1	0	0	1	1	0	0	0	0	0	0	2	1	1	1	1	0	1	0	0	0	0	0	0	0
535	protein	10	10	0	0	1	1	0	1	1	1	0	1	0	0	0	0	0	0	0	1	1	0	1	0	1	0	0	0	0	0	0	0
536	protein	22	13	1	1	2	2	2	1	0	0	0	0	1	0	1	1	2	2	0	0	0	0	0	2	0	0	4	0	0	0	0	0
537	protein	17	13	1	1	2	2	1	2	0	0	0	0	1	0	1	1	1	1	0	0	0	0	0	1	2	0	0	0	0	0	0	0
538	protein	17	12	2	1	2	2	1	1	0	0	0	0	1	2	0	0	1	1	0	0	0	0	0	0	0	2	1	0	0	0	0	0
539	protein	13	12	1	1	1	2	1	1	0	0	0	0	1	1	0	0	1	1	0	0	0	0	0	0	1	1	0	0	0	0	0	0
540	protein	12	11	0	0	1	1	1	2	0	0	0	0	0	1	0	1	1	1	0	1	0	0	1	1	0	0	0	0	0	0	0	0
541	protein	13	11	0	0	0	0	0	0	1	1	1	0	0	0	2	1	0	1	1	1	0	2	1	0	0	0	0	0	0	0	1	0
542	protein	10	10	1	1	1	1	1	1	0	0	0	0	0	1	0	1	0	0	0	0	0	0	0	1	1	0	0	0	0	0	0	0
543	protein	10	10	1	1	1	1	1	1	0	0	0	0	0	1	0	0	0	1	0	0	0	0	0	1	1	0	0	0	0	0	0	0
544	protein	10	10	0	0	0	0	0	0	1	1	0	1	1	1	0	0	0	0	0	1	1	1	1	0	0	0	0	0	1	0	0	0
545	protein	8	8	1	0	0	0	0	0	1	0	0	0	0	1	0	0	1	0	0	1	1	1	1	0	0	0	0	0	0	0	0	0
546	protein	8	8	1	1	0	0	0	0	0	1	1	0	1	0	1	0	0	0	1	0	1	0	0	0	0	0	0	0	0	0	0	0
547	protein	8	8	0	1	0	0	0	0	0	1	1	0	0	1	0	1	0	0	1	0	1	0	1	0	0	0	0	0	0	0	0	0
548	protein	10	9	0	0	0	0	0	0	1	1	0	1	0	0	1	0	0	0	2	1	1	0	1	0	0	0	0	0	1	0	0	0
549	protein	9	9	0	0	0	0	0	0	0	1	1	1	0	1	0	0	0	0	1	1	0	1	1	0	0	0	0	0	0	0	0	1
550	protein	27	10	0	0	2	2	0	2	0	0	0	0	0	0	0	0	0	0	6	3	3	3	4	1	0	1	0	0	0	0	0	0
551	protein	18	10	0	0	0	0	0	0	1	2	3	1	0	0	0	0	0	0	2	0	2	2	2	0	0	0	0	0	0	2	1	0
552	protein	11	10	1	1	1	1	1	2	0	0	0	0	0	0	0	0	0	0	0	1	0	0	1	1	1	0	0	0	0	0	0	0
553	protein	11	10	0	0	0	0	0	0	1	1	1	1	0	0	0	0	0	0	1	1	0	1	1	0	0	0	0	0	0	2	1	0
554	protein	11	10	0	0	0	0	0	0	1	1	1	2	0	0	0	0	0	0	1	0	1	1	1	0	0	0	0	0	1	0	1	0
555	protein	14	11	0	0	0	0	0	0	0	2	1	0	0	0	1	1	1	1	2	1	1	0	2	0	0	0	0	0	0	0	1	0
556	protein	12	11	2	0	1	1	1	1	0	0	0	0	0	1	1	0	1	1	0	0	0	0	0	1	1	0	0	0	0	0	0	0
557	protein	12	11	1	1	1	1	0	1	0	0	0	0	1	0	1	1	1	0	0	0	0	0	0	0	1	0	0	2	0	0	0	0
558	protein	10	10	0	0	0	0	0	0	0	0	0	0	0	1	1	1	0	0	1	1	1	1	1	0	0	0	0	0	0	0	1	1
559	protein	10	10	0	0	1	0	1	1	0	0	0	0	0	0	1	1	1	0	1	0	1	1	0	0	1	0	0	0	0	0	0	0
560	protein	9	9	0	0	0	0	0	0	1	1	0	0	0	1	1	0	0	1	0	1	0	1	1	0	0	0	0	0	0	0	1	0
561	protein	11	10	1	1	1	1	1	1	0	0	0	0	0	0	0	0	1	1	0	0	0	0	0	2	1	0	0	0	0	0	0	0
562	protein	10	9	0	0	0	0	0	0	0	1	0	0	0	0	1	0	0	1	1	1	2	1	1	0	0	0	0	0	1	0	0	0
563	protein	10	10	1	1	1	1	1	1	0	0	0	0	0	0	1	0	1	0	0	0	0	0	0	1	1	0	0	0	0	0	0	0
564	protein	9	9	0	0	0	0	0	0	0	0	1	0	0	0	0	1	0	1	1	1	1	1	1	0	0	0	0	0	1	0	0	0
565	protein	8	8	1	1	0	0	0	0	1	1	1	0	0	0	1	1	0	0	0	0	0	1	0	0	0	0	0	0	0	0	0	0
566	protein	8	8	1	0	1	1	0	1	0	1	0	0	0	0	1	0	0	1	0	0	0	1	0	0	0	0	0	0	0	0	0	0
567	protein	18	9	1	1	3	2	2	3	0	0	0	0	1	0	0	0	0	0	0	0	0	0	0	1	4	0	0	0	0	0	0	0
568	protein	17	9	1	1	3	3	2	3	0	0	0	0	0	0	0	1	0	0	0	0	0	0	0	1	2	0	0	0	0	0	0	0
569	protein	13	8	0	0	0	0	0	0	2	1	2	2	0	1	0	0	0	0	2	0	0	2	0	0	0	0	0	0	0	0	0	1
570	protein	12	9	0	0	0	0	0	0	1	1	0	1	0	0	1	0	0	0	2	0	1	1	0	0	0	0	0	0	1	3	0	0
571	protein	9	9	1	1	1	1	1	1	0	0	0	0	0	1	0	0	0	0	0	0	0	0	0	1	0	0	0	1	0	0	0	0
572	protein	9	9	1	1	1	1	1	1	0	0	0	0	0	0	0	0	1	0	0	0	0	0	0	1	1	0	0	0	0	0	0	0
573	protein	8	8	0	0	0	0	0	0	1	1	1	1	0	0	1	0	0	0	0	1	0	0	1	0	0	0	0	0	0	0	1	0
574	protein	7	7	1	0	0	0	0	0	0	0	0	1	0	1	0	0	0	0	1	1	1	0	1	0	0	0	0	0	0	0	0	0
575	protein	15	9	0	0	0	0	0	0	2	2	3	3	0	0	0	0	0	0	0	1	1	0	1	0	0	0	0	0	0	1	1	0
576	protein	14	10	0	0	0	0	0	0	2	1	2	2	0	0	0	0	0	0	1	1	0	0	1	0	0	0	0	0	1	1	2	0
577	protein	11	9	0	0	0	0	0	0	0	1	1	0	0	0	0	0	0	0	1	1	1	1	1	0	0	0	0	0	0	3	0	1
578	protein	10	10	0	0	0	0	0	0	0	1	1	1	0	0	0	0	0	0	1	1	0	1	1	0	0	0	0	0	1	1	1	0
579	protein	10	9	0	0	0	0	0	0	1	1	1	1	0	0	0	0	0	0	1	0	1	1	0	0	0	0	0	0	0	0	1	2
580	protein	9	9	0	0	0	0	0	0	0	1	0	1	0	0	0	0	0	0	1	1	1	1	1	0	0	0	0	0	0	1	0	1
581	protein	8	8	0	0	0	1	0	0	1	1	0	1	0	0	0	0	0	0	1	1	0	0	1	0	0	0	0	0	0	1	0	0
582	protein	10	10	0	0	1	1	1	1	0	0	0	0	1	0	1	0	1	1	0	0	0	0	0	1	1	0	0	0	0	0	0	0
583	protein	11	10	1	0	1	2	1	1	0	0	0	0	0	0	0	1	1	1	0	0	0	0	0	1	1	0	0	0	0	0	0	0
584	protein	18	9	0	0	0	0	0	0	1	1	2	1	0	2	1	0	0	0	0	0	0	0	0	0	0	0	0	0	1	7	2	0
585	protein	11	9	1	0	2	1	1	1	0	0	0	0	0	0	0	0	1	1	0	0	0	0	0	1	2	0	0	0	0	0	0	0
586	protein	9	9	0	0	0	0	0	0	1	1	1	1	1	0	0	1	0	0	0	0	0	0	0	0	0	0	0	0	1	1	1	0
587	protein	9	9	0	0	0	0	0	0	0	0	0	0	0	0	1	0	0	1	1	1	1	1	1	0	0	0	0	0	1	0	1	0
588	protein	8	8	1	0	1	1	0	1	0	0	0	0	0	0	0	0	1	1	0	0	0	1	0	0	1	0	0	0	0	0	0	0
589	protein	11	8	0	0	0	0	0	0	0	0	0	0	0	0	1	0	0	0	1	2	2	1	2	0	0	0	0	0	1	0	0	1
590	protein	10	8	0	0	0	0	0	0	0	0	0	0	0	0	1	0	0	0	1	2	1	1	2	0	0	0	0	0	0	1	1	0
591	protein	9	8	1	1	1	1	0	1	0	0	0	0	1	0	0	0	0	0	0	0	0	0	0	0	1	0	0	2	0	0	0	0
592	protein	8	8	0	1	1	1	1	1	0	0	0	0	0	0	0	0	0	1	0	0	0	0	0	1	1	0	0	0	0	0	0	0
593	protein	8	8	1	0	1	1	1	1	0	0	0	0	0	0	0	1	0	0	0	0	0	0	0	0	1	0	1	0	0	0	0	0
594	protein	8	8	0	0	0	0	0	0	0	0	0	0	0	1	0	0	0	0	1	1	1	1	1	0	0	0	0	0	1	0	1	0
595	protein	7	7	0	0	1	1	0	1	0	1	0	1	0	1	0	0	0	0	0	0	0	0	0	0	1	0	0	0	0	0	0	0
596	protein	7	7	0	0	0	0	0	0	1	1	1	1	0	0	0	1	0	0	0	0	0	1	0	0	0	0	0	0	0	0	1	0
597	protein	7	7	0	0	0	0	0	0	1	1	1	1	0	1	0	0	0	0	0	0	0	1	0	0	0	0	0	0	0	0	1	0
598	protein	7	7	0	0	0	0	0	0	1	1	1	1	0	0	0	1	0	0	1	0	0	0	0	0	0	0	0	0	0	0	1	0
599	protein	7	7	0	0	0	0	0	0	1	1	1	1	1	0	0	0	0	0	0	0	1	0	0	0	0	0	0	0	1	0	0	0
600	protein	7	7	0	0	0	0	0	0	0	1	0	1	0	0	1	0	0	0	1	1	0	0	1	0	0	0	0	0	0	0	1	0
601	protein	7	7	0	0	0	0	0	0	0	1	0	0	0	0	0	1	0	0	1	1	0	1	1	0	0	0	0	0	0	0	0	1
602	protein	17	9	1	1	1	1	1	1	0	0	0	0	0	0	0	0	0	0	0	0	0	0	0	1	2	0	0	8	0	0	0	0
603	protein	14	9	2	1	2	2	1	2	0	0	0	0	0	0	0	0	0	0	0	0	0	0	0	1	0	1	0	2	0	0	0	0
604	protein	14	8	0	0	0	0	0	0	1	0	0	1	0	0	0	0	0	0	0	1	1	2	1	0	1	0	0	0	0	6	0	0
605	protein	13	9	1	1	2	1	1	2	0	0	0	0	0	0	0	0	0	0	0	0	0	0	0	1	3	1	0	0	0	0	0	0
606	protein	13	8	1	0	0	0	0	0	0	0	0	0	0	0	0	0	0	0	2	2	2	2	2	0	0	0	0	1	0	0	1	0
607	protein	13	9	0	0	0	0	0	0	0	1	1	1	0	0	0	0	0	0	0	0	1	1	1	0	0	0	0	0	1	3	3	0
608	protein	12	9	1	1	2	1	1	2	0	0	0	0	0	0	0	0	0	0	0	0	0	0	0	0	1	0	0	2	0	0	0	1
609	protein	12	8	0	0	0	0	0	0	0	0	1	0	0	0	0	0	0	0	1	1	1	1	1	0	0	0	0	0	0	5	1	0
610	protein	10	9	1	1	0	0	0	0	1	1	1	1	0	0	0	0	0	0	0	0	0	0	0	0	0	0	0	0	1	1	0	2
611	protein	10	9	0	0	0	0	0	0	1	0	0	0	0	0	0	0	0	0	1	1	1	2	1	0	0	0	0	0	1	1	1	0
612	protein	10	9	0	0	0	0	0	0	1	1	1	1	0	0	0	0	0	0	1	0	0	1	0	0	0	0	0	0	1	1	2	0
613	protein	10	9	0	0	0	0	0	0	0	0	1	0	0	0	0	0	0	0	1	1	1	1	1	0	0	0	0	0	1	2	0	1
614	protein	9	9	1	1	1	1	1	1	0	0	0	0	0	0	0	0	0	0	0	0	0	0	0	1	1	0	0	0	1	0	0	0
615	protein	9	9	1	1	1	1	1	1	0	0	0	0	0	0	0	0	0	0	0	0	0	0	0	1	1	0	0	1	0	0	0	0
616	protein	9	9	1	1	1	1	1	1	0	0	0	0	0	0	0	0	0	0	0	0	0	0	0	1	1	0	0	1	0	0	0	0
617	protein	9	9	1	1	1	1	1	1	0	0	0	0	0	0	0	0	0	0	0	0	0	0	0	1	1	0	0	1	0	0	0	0
618	protein	8	8	0	0	1	1	0	0	1	1	1	1	0	0	0	0	0	0	0	0	0	0	0	0	0	0	0	0	1	0	1	0
619	protein	8	8	0	0	0	0	0	0	1	1	1	1	0	0	0	0	0	0	0	0	1	1	0	0	0	0	0	0	1	0	1	0
620	protein	8	8	0	0	0	0	1	0	0	0	0	0	0	0	0	0	0	0	1	1	1	1	1	0	0	0	0	0	0	1	0	1
621	protein	7	7	1	0	1	1	0	1	0	0	0	1	0	0	0	0	0	0	0	0	1	0	0	0	1	0	0	0	0	0	0	0
622	protein	7	7	0	0	0	0	1	0	0	1	1	0	0	0	0	0	0	0	1	1	0	0	1	0	0	0	0	0	1	0	0	0
623	protein	10	9	1	0	1	1	0	0	0	0	0	0	0	1	1	0	2	1	0	0	0	0	0	1	1	0	0	0	0	0	0	0
624	protein	9	9	0	1	1	1	0	1	0	0	0	0	0	0	1	0	1	1	0	0	0	0	0	0	1	1	0	0	0	0	0	0
625	protein	9	9	0	0	0	0	0	0	0	1	1	1	0	1	1	0	0	1	0	0	0	0	0	0	0	0	0	0	1	1	1	0
626	protein	10	7	0	0	0	0	0	0	1	1	0	1	0	0	1	0	0	1	0	0	0	1	0	0	0	0	0	0	0	4	0	0
627	protein	7	7	0	0	0	0	0	0	0	0	1	1	0	0	0	0	1	1	1	0	0	1	0	0	0	0	0	0	0	1	0	0
628	protein	6	6	0	1	0	0	0	0	1	0	1	0	0	0	1	0	0	1	1	0	0	0	0	0	0	0	0	0	0	0	0	0
629	protein	13	8	0	0	0	0	0	0	2	2	2	2	0	0	1	0	0	0	0	0	0	0	0	0	0	0	0	0	1	2	0	1
630	protein	10	7	0	0	1	1	1	1	0	0	0	0	0	0	0	1	0	0	0	0	0	0	0	4	1	0	0	0	0	0	0	0
631	protein	8	7	0	0	0	0	0	0	0	0	0	0	0	0	0	1	0	0	0	1	2	1	1	0	0	0	0	0	0	1	0	1
632	protein	8	7	1	0	2	1	0	1	0	0	0	0	0	0	0	0	0	1	0	0	0	0	0	1	0	1	0	0	0	0	0	0
633	protein	7	7	0	0	0	0	0	0	1	1	1	1	0	0	0	0	1	0	0	0	0	0	0	0	0	0	0	0	1	0	1	0
634	protein	7	7	0	1	1	1	0	1	0	0	0	0	0	0	0	0	1	0	0	0	0	0	0	1	1	0	0	0	0	0	0	0
635	protein	7	7	0	1	1	1	0	1	0	0	0	0	0	0	0	0	1	0	0	0	0	0	0	1	1	0	0	0	0	0	0	0
636	protein	7	7	0	0	0	0	0	0	1	1	1	1	0	0	0	1	0	0	0	0	0	0	0	0	0	0	0	0	1	0	0	1
637	protein	7	7	1	0	1	1	0	1	0	0	0	0	0	0	0	0	1	0	0	0	0	0	0	0	1	0	0	0	1	0	0	0
638	protein	7	7	0	0	0	0	0	0	1	1	1	1	0	0	0	0	1	0	0	0	0	0	0	0	0	0	0	0	1	0	1	0
639	protein	7	7	0	0	0	0	0	0	0	0	0	0	0	1	0	0	0	0	1	1	0	1	1	0	0	1	0	0	0	0	0	1
640	protein	7	7	0	0	1	1	1	1	0	0	0	0	0	0	0	0	1	0	0	0	0	0	0	1	1	0	0	0	0	0	0	0
641	protein	6	6	0	0	0	0	0	0	1	0	0	1	0	1	0	0	0	0	1	0	0	1	0	0	0	0	0	0	0	0	1	0
642	protein	6	6	0	0	0	0	0	0	1	1	1	0	0	1	0	0	0	0	0	0	0	1	0	0	0	0	0	0	0	1	0	0
643	protein	6	6	0	0	0	0	0	0	1	1	0	1	0	0	1	0	0	0	1	0	0	0	0	0	0	0	0	0	0	0	1	0
644	protein	23	9	0	0	0	0	0	0	0	0	0	0	0	0	0	0	0	0	4	3	2	2	3	0	0	0	0	0	2	3	2	2
645	protein	21	9	0	0	0	0	0	0	0	0	0	0	0	0	0	0	0	0	1	1	1	1	1	0	0	0	0	0	2	5	8	1
646	protein	20	9	0	0	0	0	0	0	0	0	0	0	0	0	0	0	0	0	2	1	1	1	1	0	0	0	0	0	5	5	2	2
647	protein	17	9	0	0	0	0	0	0	0	0	0	0	0	0	0	0	0	0	1	1	1	1	1	0	0	0	0	0	2	7	2	1
648	protein	16	8	1	0	2	3	1	2	0	0	0	0	0	0	0	0	0	0	0	0	0	0	0	1	2	4	0	0	0	0	0	0
649	protein	13	8	0	1	1	2	2	1	0	0	0	0	0	0	0	0	0	0	0	0	0	0	0	2	2	0	0	2	0	0	0	0
650	protein	11	8	0	0	0	0	0	0	1	1	2	1	0	0	0	0	0	0	0	0	0	1	0	0	0	0	0	0	1	3	1	0
651	protein	9	8	0	1	1	1	1	1	0	0	0	0	0	0	0	0	0	0	0	0	0	0	0	1	1	0	0	2	0	0	0	0
652	protein	9	8	1	1	1	1	0	1	0	0	0	0	0	0	0	0	0	0	0	0	0	0	0	1	1	0	0	2	0	0	0	0
653	protein	9	8	1	0	1	1	1	1	0	0	0	0	0	0	0	0	0	0	0	0	0	0	0	2	1	1	0	0	0	0	0	0
654	protein	9	8	0	1	1	2	1	1	0	0	0	0	0	0	0	0	0	0	0	0	0	0	0	1	1	1	0	0	0	0	0	0
655	protein	8	8	0	1	1	1	1	1	0	0	0	0	0	0	0	0	0	0	0	0	0	0	0	1	1	0	0	0	1	0	0	0
656	protein	8	7	0	0	0	0	0	0	1	1	1	1	0	0	0	0	0	0	0	0	0	1	0	0	0	0	0	0	1	0	0	2
657	protein	8	8	0	0	0	0	0	0	1	1	1	0	0	0	0	0	0	0	1	0	0	1	0	0	0	0	0	0	1	1	1	0
658	protein	8	7	0	0	1	0	0	1	0	0	0	0	0	0	0	0	0	0	0	1	0	1	1	0	0	0	1	0	0	2	0	0
659	protein	8	8	0	1	1	1	1	1	0	0	0	0	0	0	0	0	0	0	0	0	0	0	0	0	1	0	1	1	0	0	0	0
660	protein	7	7	0	0	0	0	0	0	1	1	1	1	0	0	0	0	0	0	1	0	0	0	0	0	0	0	0	0	0	1	1	0
661	protein	7	7	0	0	0	0	0	0	1	1	0	1	0	0	0	0	0	0	1	0	1	0	0	0	0	0	0	0	1	0	0	1
662	protein	7	7	0	0	0	0	0	0	0	1	0	0	0	0	0	0	0	0	1	1	1	0	1	0	0	0	0	0	0	0	1	1
663	protein	7	7	0	0	0	0	0	0	0	0	1	0	0	0	0	0	0	0	1	1	0	1	1	0	0	0	0	0	0	1	1	0
664	protein	10	7	0	0	0	0	0	0	0	1	1	1	0	0	0	1	0	0	0	0	0	0	0	0	0	0	0	0	1	4	1	0
665	protein	8	7	0	0	0	0	0	0	0	1	1	1	0	0	0	1	0	0	0	0	0	0	0	0	0	0	0	0	1	2	1	0
666	protein	7	6	0	0	0	0	0	0	1	0	1	1	0	0	1	0	0	0	0	0	0	0	0	0	0	0	0	0	0	0	1	2
667	protein	7	6	0	0	1	1	0	1	0	0	0	0	0	0	0	0	1	0	0	0	0	0	0	1	2	0	0	0	0	0	0	0
668	protein	7	6	0	0	1	1	0	1	0	0	0	0	0	0	0	0	1	0	0	0	0	0	0	0	1	0	0	2	0	0	0	0
669	protein	6	6	0	0	1	1	0	1	0	0	0	0	0	1	0	0	0	0	0	0	0	0	0	1	1	0	0	0	0	0	0	0
670	protein	6	6	0	0	1	1	0	1	0	0	0	0	0	0	0	0	1	0	0	0	0	0	0	0	1	0	0	1	0	0	0	0
671	protein	6	5	0	0	0	0	0	0	0	1	2	0	0	0	0	1	0	0	0	0	0	1	0	0	0	0	0	0	0	0	1	0
672	protein	20	8	0	0	0	0	0	0	1	1	1	1	0	0	0	0	0	0	0	0	0	0	0	0	0	0	0	0	3	4	7	2
673	protein	15	7	0	0	2	1	2	2	0	0	0	0	0	0	0	0	0	0	0	0	0	0	0	2	2	0	0	0	0	0	0	4
674	protein	11	7	1	2	2	1	0	0	0	0	0	0	0	0	0	0	0	0	0	0	0	0	0	1	1	0	0	3	0	0	0	0
675	protein	11	7	0	0	2	1	2	2	0	0	0	0	0	0	0	0	0	0	0	0	0	0	0	1	2	1	0	0	0	0	0	0
676	protein	11	7	0	0	2	1	2	1	0	0	0	0	0	0	0	0	0	0	0	0	0	0	0	1	2	2	0	0	0	0	0	0
677	protein	11	7	0	0	0	0	0	0	1	2	1	1	0	0	0	0	0	0	0	0	0	0	0	0	0	0	0	0	0	3	2	1
678	protein	10	8	0	0	0	0	0	0	0	0	0	0	0	0	0	0	0	0	0	1	1	1	1	0	0	0	0	0	1	2	2	1
679	protein	9	7	1	0	1	1	0	1	0	0	0	0	0	0	0	0	0	0	0	0	0	0	0	1	2	0	0	2	0	0	0	0
680	protein	9	7	0	0	1	1	1	2	0	0	0	0	0	0	0	0	0	0	0	0	0	0	0	1	2	0	0	1	0	0	0	0
681	protein	8	7	0	0	1	1	1	1	0	0	0	0	0	0	0	0	0	0	0	0	0	0	0	2	1	1	0	0	0	0	0	0
682	protein	8	7	0	0	0	0	0	0	1	1	0	1	0	0	0	0	0	0	1	0	0	0	0	0	0	0	0	0	1	2	0	1
683	protein	8	7	0	1	1	1	1	0	0	0	0	0	0	0	0	0	0	0	0	0	0	0	0	1	2	0	1	0	0	0	0	0
684	protein	8	7	0	1	1	1	0	1	0	0	0	0	0	0	0	0	0	0	0	0	0	0	0	0	0	1	0	0	1	0	0	2
685	protein	8	7	0	0	0	0	0	0	0	0	0	0	0	0	0	0	0	0	1	1	0	1	1	0	0	0	0	0	0	1	2	1
686	protein	7	7	0	1	1	1	0	1	0	0	0	0	0	0	0	0	0	0	0	0	0	0	0	0	1	1	0	1	0	0	0	0
687	protein	7	7	0	0	0	0	0	0	1	1	1	1	0	0	0	0	0	0	0	0	0	0	0	0	0	0	0	0	0	1	1	1
688	protein	7	7	0	0	1	1	1	1	0	0	0	0	0	0	0	0	0	0	0	0	0	0	0	1	1	0	0	1	0	0	0	0
689	protein	7	7	0	0	1	1	1	1	0	0	0	0	0	0	0	0	0	0	0	0	0	0	0	1	0	1	1	0	0	0	0	0
690	protein	6	6	0	0	0	0	0	0	0	1	1	1	0	0	0	0	0	0	1	0	0	0	0	0	0	0	0	0	1	0	0	1
691	protein	6	6	0	1	0	0	0	0	1	1	0	1	0	0	0	0	0	0	0	0	0	0	0	0	0	0	0	1	0	0	1	0
692	protein	9	8	0	0	0	0	0	0	0	1	0	0	1	1	1	0	1	1	0	0	0	0	0	0	0	0	0	0	0	2	1	0
693	protein	8	8	0	0	0	0	0	0	0	0	1	0	0	1	1	1	1	1	0	0	0	0	0	1	0	1	0	0	0	0	0	0
694	protein	6	6	0	0	0	0	1	0	0	0	0	0	0	1	0	0	1	1	0	0	0	0	0	0	0	0	1	1	0	0	0	0
695	protein	7	6	0	0	0	0	0	0	1	1	0	0	0	0	1	0	0	1	0	0	0	0	0	0	0	0	0	0	0	2	1	0
696	protein	6	6	0	0	0	1	0	1	0	0	0	0	0	0	0	0	1	1	0	0	0	0	0	1	1	0	0	0	0	0	0	0
697	protein	10	6	0	0	0	0	0	0	0	1	1	0	0	0	0	1	0	0	0	0	0	0	0	0	0	0	0	0	1	4	2	0
698	protein	6	5	0	0	0	1	0	1	0	0	0	0	0	0	0	0	1	0	0	0	0	0	0	1	2	0	0	0	0	0	0	0
699	protein	6	5	0	0	1	0	0	1	0	0	0	0	0	0	0	1	0	0	0	0	0	0	0	0	1	0	0	2	0	0	0	0
700	protein	5	5	0	0	0	1	1	0	0	0	0	0	0	0	0	0	1	0	0	0	0	0	0	1	1	0	0	0	0	0	0	0
701	protein	5	5	1	0	0	1	0	0	0	0	0	0	0	0	1	0	0	0	0	0	0	0	0	1	1	0	0	0	0	0	0	0
702	protein	5	5	0	0	0	1	0	1	0	0	0	0	0	0	1	0	0	0	0	0	0	0	0	1	1	0	0	0	0	0	0	0
703	protein	28	7	0	0	0	0	0	0	0	0	0	0	0	0	0	0	0	0	1	1	0	1	0	0	0	0	0	0	4	9	10	2
704	protein	15	7	0	0	0	0	0	0	2	2	0	2	0	0	0	0	0	0	0	0	0	0	0	0	0	0	0	0	5	2	1	1
705	protein	10	6	0	0	1	2	0	2	0	0	0	0	0	0	0	0	0	0	0	0	0	0	0	1	2	0	0	0	0	0	0	2
706	protein	8	6	0	0	1	1	0	1	0	0	0	0	0	0	0	0	0	0	0	0	0	0	0	3	0	0	1	1	0	0	0	0
707	protein	8	6	0	0	0	0	0	0	1	1	0	1	0	0	0	0	0	0	0	0	0	0	0	0	0	0	0	0	0	1	2	2
708	protein	8	6	0	0	0	0	0	0	0	0	0	1	0	0	0	0	0	0	1	0	0	1	0	0	0	0	0	0	1	3	1	0
709	protein	8	6	0	0	1	2	0	1	0	0	0	0	0	0	0	0	0	0	0	0	0	0	0	1	2	1	0	0	0	0	0	0
710	protein	7	7	1	0	1	0	0	1	0	0	0	0	0	0	0	0	0	0	0	0	0	0	0	1	0	0	1	0	1	1	0	0
711	protein	7	6	0	0	0	0	0	0	1	0	1	1	0	0	0	0	0	0	0	0	0	0	0	0	0	0	0	0	1	0	2	1
712	protein	6	6	0	0	0	0	0	0	0	0	0	0	0	0	0	0	0	0	0	1	1	0	1	0	0	1	0	0	1	0	0	1
713	protein	6	5	0	0	0	0	0	0	0	0	1	0	0	0	0	0	0	0	1	0	0	1	0	0	0	0	0	0	0	2	0	1
714	protein	6	6	0	0	1	1	0	1	0	0	0	0	0	0	0	0	0	0	0	0	0	0	0	1	1	0	0	1	0	0	0	0
715	protein	6	5	0	0	0	0	0	0	0	0	1	0	0	0	1	0	0	1	0	0	0	0	0	0	0	0	0	0	0	2	1	0
716	protein	4	4	0	0	0	0	1	0	0	0	0	0	0	0	0	0	1	0	0	0	0	0	0	0	1	0	0	1	0	0	0	0
717	protein	4	4	1	0	0	0	0	0	0	0	0	0	1	0	0	0	0	0	0	0	0	0	0	1	1	0	0	0	0	0	0	0
718	protein	4	4	0	0	0	0	0	0	0	0	1	0	0	0	0	1	0	0	0	0	0	0	0	0	0	0	0	0	0	1	1	0
719	protein	4	4	1	0	0	0	0	0	0	0	0	0	0	0	0	0	1	0	0	0	0	0	0	1	1	0	0	0	0	0	0	0
720	protein	4	4	0	0	0	0	1	0	0	0	0	0	0	0	0	1	0	0	0	0	0	0	0	1	0	1	0	0	0	0	0	0
721	protein	17	6	0	0	0	0	0	0	0	0	0	0	0	0	0	0	0	0	0	1	0	0	1	0	0	0	0	0	4	5	5	1
722	protein	9	5	0	0	0	1	0	1	0	0	0	0	0	0	0	0	0	0	0	0	0	0	0	1	1	0	0	5	0	0	0	0
723	protein	5	5	0	0	1	0	0	1	0	0	0	0	0	0	0	0	0	0	0	0	0	0	0	1	1	0	0	0	0	0	0	1
724	protein	5	5	1	0	0	0	0	1	0	0	0	0	0	0	0	0	0	0	0	0	0	0	0	1	1	1	0	0	0	0	0	0
725	protein	40	5	0	0	0	0	0	0	0	0	0	0	0	0	0	0	1	0	0	0	0	0	0	0	0	0	0	0	19	8	6	6
726	protein	6	5	0	0	0	0	0	0	0	0	0	0	0	1	0	0	0	0	0	0	0	0	0	0	0	0	0	0	1	2	1	1
727	protein	5	4	0	0	0	0	0	0	0	0	0	0	1	0	0	0	0	0	0	0	0	0	0	2	0	1	0	0	0	0	0	1
728	protein	9	4	0	1	0	0	0	0	0	0	0	0	0	0	0	0	0	0	0	0	0	0	0	1	0	2	0	5	0	0	0	0
729	LSU_rRNA	9	4	2	0	0	0	0	0	0	0	0	0	0	0	0	0	0	0	0	0	0	0	0	2	3	0	0	0	0	0	0	2
730	protein	5	4	0	0	0	0	0	0	0	0	0	0	0	0	0	0	0	0	1	0	0	0	0	0	0	0	0	0	1	0	1	2
731	protein	4	4	0	0	0	0	0	0	0	0	0	0	0	0	0	0	0	0	1	0	0	0	0	0	0	0	0	0	0	1	1	1
732	protein	4	4	0	0	0	0	0	0	0	0	0	0	0	0	0	0	0	0	1	0	0	0	0	0	0	0	0	1	0	1	1	0
733	protein	4	4	0	0	0	0	1	0	0	0	0	0	0	0	0	0	0	0	0	0	0	0	0	1	1	0	1	0	0	0	0	0
734	protein	4	4	0	0	0	0	1	0	0	0	0	0	0	0	0	0	0	0	0	0	0	0	0	1	1	1	0	0	0	0	0	0
735	protein	38	5	0	0	0	0	0	0	0	0	0	0	0	0	0	0	0	0	0	0	0	0	0	0	0	0	0	1	16	8	8	5
736	protein	9	5	0	0	0	0	0	0	0	0	0	0	0	0	0	0	0	0	0	0	0	0	0	0	0	0	0	1	2	2	3	1
737	protein	7	5	0	0	0	0	0	0	0	0	0	0	0	0	0	0	0	0	0	0	0	0	0	0	0	0	0	2	1	2	1	1
738	protein	5	4	0	0	0	0	0	0	0	0	0	0	0	0	0	0	0	0	0	0	0	0	0	1	1	1	0	2	0	0	0	0
739	protein	27	13	2	1	0	1	1	0	2	2	5	2	0	0	0	0	0	0	1	4	2	3	1	0	0	0	0	0	0	0	0	0
740	protein	16	16	1	1	1	1	1	1	1	1	1	1	1	1	1	1	1	1	0	0	0	0	0	0	0	0	0	0	0	0	0	0
741	protein	13	12	1	0	1	1	1	1	0	1	0	1	0	0	0	0	0	0	1	2	1	1	1	0	0	0	0	0	0	0	0	0
742	protein	15	13	0	1	1	0	2	1	0	0	0	0	2	1	1	1	0	0	1	1	1	1	1	0	0	0	0	0	0	0	0	0
743	protein	13	13	0	0	0	0	0	0	1	1	1	1	1	1	1	0	0	1	1	1	1	1	1	0	0	0	0	0	0	0	0	0
744	protein	12	12	0	0	0	0	0	0	1	1	1	1	1	0	1	0	0	1	1	1	1	1	1	0	0	0	0	0	0	0	0	0
745	protein	14	11	0	0	0	0	0	0	1	1	1	1	1	0	0	1	0	0	2	2	1	1	2	0	0	0	0	0	0	0	0	0
746	protein	12	11	0	0	0	0	0	0	1	1	1	1	1	0	0	0	0	1	1	1	1	2	1	0	0	0	0	0	0	0	0	0
747	protein	12	11	0	0	0	0	0	0	1	1	1	1	1	0	0	2	0	0	1	1	1	1	1	0	0	0	0	0	0	0	0	0
748	protein	11	11	0	0	1	1	1	1	0	0	0	0	0	1	0	0	1	0	1	1	1	1	1	0	0	0	0	0	0	0	0	0
749	protein	11	11	1	1	1	1	1	1	0	0	0	0	0	0	0	1	0	0	1	1	0	1	1	0	0	0	0	0	0	0	0	0
750	protein	13	13	1	1	1	1	0	0	0	0	0	0	0	0	1	1	1	1	1	1	1	1	1	0	0	0	0	0	0	0	0	0
751	protein	12	12	1	1	1	1	1	1	0	1	0	1	1	1	0	0	1	1	0	0	0	0	0	0	0	0	0	0	0	0	0	0
752	protein	12	12	0	0	0	0	0	0	1	1	1	1	0	1	1	1	0	1	1	1	1	0	1	0	0	0	0	0	0	0	0	0
753	protein	12	12	1	1	1	1	1	1	1	1	1	0	0	0	1	0	1	1	0	0	0	0	0	0	0	0	0	0	0	0	0	0
754	protein	12	11	0	0	0	0	0	0	1	1	2	1	1	0	1	0	0	1	1	1	0	1	1	0	0	0	0	0	0	0	0	0
755	protein	12	12	0	0	0	0	0	0	1	1	1	1	0	0	1	0	1	1	1	1	1	1	1	0	0	0	0	0	0	0	0	0
756	protein	11	11	0	0	0	0	0	0	1	1	1	1	1	0	1	1	0	0	1	1	1	0	1	0	0	0	0	0	0	0	0	0
757	protein	11	11	0	0	0	0	0	0	1	1	1	1	0	1	1	1	0	0	1	1	1	0	1	0	0	0	0	0	0	0	0	0
758	protein	14	11	0	0	0	0	0	0	2	1	2	1	0	0	1	1	0	0	2	1	1	1	1	0	0	0	0	0	0	0	0	0
759	LSU_rRNA	14	10	0	0	0	0	0	0	1	1	0	1	0	1	0	1	0	0	2	2	2	1	2	0	0	0	0	0	0	0	0	0
760	protein	11	11	1	0	1	1	1	1	1	1	1	1	1	1	0	0	0	0	0	0	0	0	0	0	0	0	0	0	0	0	0	0
761	protein	11	11	0	0	0	0	0	0	1	1	1	1	0	0	1	1	0	0	1	1	1	1	1	0	0	0	0	0	0	0	0	0
762	protein	33	10	0	0	0	0	0	0	5	3	3	3	1	0	0	0	0	0	3	5	4	2	4	0	0	0	0	0	0	0	0	0
763	protein	15	10	0	0	0	0	0	0	1	1	1	1	0	0	1	0	0	0	2	2	1	2	3	0	0	0	0	0	0	0	0	0
764	protein	15	10	0	0	0	0	0	0	1	2	1	2	0	0	0	1	0	0	1	2	2	1	2	0	0	0	0	0	0	0	0	0
765	protein	12	10	0	0	0	0	0	0	1	1	2	1	0	0	0	0	0	1	2	1	1	1	1	0	0	0	0	0	0	0	0	0
766	protein	11	10	0	0	0	0	0	0	1	1	1	1	0	1	0	0	0	0	1	1	1	2	1	0	0	0	0	0	0	0	0	0
767	protein	11	10	0	0	0	0	0	0	1	1	1	1	0	0	1	0	0	0	2	1	1	1	1	0	0	0	0	0	0	0	0	0
768	protein	10	10	0	0	0	0	0	0	1	1	1	1	0	0	1	0	0	0	1	1	1	1	1	0	0	0	0	0	0	0	0	0
769	protein	13	11	1	1	1	1	0	1	0	0	0	0	0	0	0	0	0	0	1	1	1	1	1	0	3	0	0	0	0	0	0	0
770	protein	12	11	2	0	1	1	1	1	0	0	0	0	0	0	0	0	0	0	1	1	1	1	1	0	1	0	0	0	0	0	0	0
771	protein	11	11	1	1	1	1	1	1	1	1	1	1	0	0	0	0	0	0	0	0	0	0	0	0	1	0	0	0	0	0	0	0
772	protein	12	12	0	0	0	0	0	0	1	1	0	1	0	1	1	1	1	1	1	1	1	0	1	0	0	0	0	0	0	0	0	0
773	protein	12	12	0	0	0	0	0	0	1	1	1	1	1	1	1	1	0	1	0	1	1	0	1	0	0	0	0	0	0	0	0	0
774	protein	13	10	0	0	0	0	0	0	1	1	1	2	0	0	2	1	0	0	2	1	0	1	1	0	0	0	0	0	0	0	0	0
775	protein	10	10	1	0	1	1	0	1	1	1	1	1	0	0	1	1	0	0	0	0	0	0	0	0	0	0	0	0	0	0	0	0
776	protein	10	10	0	0	0	0	0	0	1	1	1	1	0	0	1	1	0	0	1	0	1	1	1	0	0	0	0	0	0	0	0	0
777	protein	10	10	0	0	0	0	0	0	1	1	1	1	0	0	1	1	0	0	1	1	1	0	1	0	0	0	0	0	0	0	0	0
778	protein	13	9	0	1	2	2	0	2	2	1	1	1	0	0	0	1	0	0	0	0	0	0	0	0	0	0	0	0	0	0	0	0
779	protein	13	9	0	0	0	0	0	0	2	2	2	1	1	0	0	0	0	0	2	1	1	0	1	0	0	0	0	0	0	0	0	0
780	protein	13	9	0	0	0	0	0	0	1	0	1	1	0	0	1	0	0	0	1	2	2	2	2	0	0	0	0	0	0	0	0	0
781	protein	10	9	0	0	0	0	0	0	1	0	1	1	0	0	1	0	0	0	1	1	1	2	1	0	0	0	0	0	0	0	0	0
782	protein	10	9	0	0	0	0	0	0	1	1	1	1	0	0	0	1	0	0	2	1	1	1	0	0	0	0	0	0	0	0	0	0
783	protein	10	9	0	0	0	0	0	0	1	1	1	0	0	0	0	1	0	0	2	1	1	1	1	0	0	0	0	0	0	0	0	0
784	protein	9	9	0	0	0	0	0	0	1	1	1	1	0	1	0	0	0	0	1	1	1	0	1	0	0	0	0	0	0	0	0	0
785	protein	9	9	0	0	0	0	0	0	1	1	1	1	1	0	0	0	0	0	1	1	0	1	1	0	0	0	0	0	0	0	0	0
786	protein	9	9	0	0	0	0	0	0	1	1	1	1	1	0	0	0	0	0	1	1	0	1	1	0	0	0	0	0	0	0	0	0
787	protein	9	9	0	0	0	0	0	0	1	1	1	1	0	0	1	0	0	0	1	1	1	1	0	0	0	0	0	0	0	0	0	0
788	protein	9	9	0	0	0	0	0	0	1	1	0	1	0	1	0	0	0	0	1	1	1	1	1	0	0	0	0	0	0	0	0	0
789	protein	19	11	0	0	0	0	0	0	3	2	2	3	0	0	0	0	0	0	2	1	1	1	1	0	0	0	0	0	1	2	0	0
790	protein	17	10	0	0	0	0	0	0	2	2	2	2	0	0	0	0	0	0	2	2	1	2	1	0	0	0	0	0	0	0	0	1
791	protein	16	11	0	0	0	0	0	0	1	1	1	1	0	0	0	0	0	0	1	1	1	2	1	0	0	0	0	0	1	5	0	0
792	protein	14	10	0	0	0	0	0	0	1	1	1	1	0	0	0	0	0	0	2	1	2	1	2	0	0	0	0	0	0	0	2	0
793	protein	13	10	0	0	0	0	0	0	1	1	1	1	0	0	0	0	0	0	1	2	2	1	2	0	0	0	0	1	0	0	0	0
794	protein	12	10	0	0	0	0	0	0	1	1	1	1	0	0	0	0	0	0	1	1	1	3	1	0	0	0	0	0	0	0	1	0
795	protein	10	10	1	1	1	1	1	0	0	0	0	0	0	0	0	0	0	0	0	1	1	1	1	1	0	0	0	0	0	0	0	0
796	protein	10	10	0	0	0	0	0	0	1	1	1	1	0	0	0	0	0	0	1	1	1	1	1	0	0	0	0	0	0	0	1	0
797	protein	10	10	0	0	0	0	0	0	1	1	1	1	0	0	0	0	0	0	1	1	1	1	1	0	0	0	0	0	0	0	0	1
798	protein	10	10	0	0	0	0	0	0	1	1	1	1	0	0	0	0	0	0	1	1	1	1	1	0	0	0	0	0	0	1	0	0
799	protein	10	10	0	0	0	0	0	0	1	1	1	1	0	0	0	0	0	0	1	1	1	1	1	0	0	0	0	0	0	1	0	0
800	protein	10	10	0	0	0	0	0	0	1	1	1	1	0	0	0	0	0	0	1	1	1	1	1	0	1	0	0	0	0	0	0	0
801	protein	9	9	0	1	0	0	0	0	1	1	1	1	0	0	0	0	0	0	0	1	1	1	1	0	0	0	0	0	0	0	0	0
802	protein	9	9	0	1	0	0	0	0	1	1	1	1	0	0	0	0	0	0	1	1	1	0	1	0	0	0	0	0	0	0	0	0
803	protein	10	10	0	0	1	1	0	1	0	0	0	0	0	0	1	1	0	1	0	1	1	1	1	0	0	0	0	0	0	0	0	0
804	protein	13	9	0	0	0	0	0	0	0	0	2	1	0	0	1	0	0	1	2	1	2	1	2	0	0	0	0	0	0	0	0	0
805	protein	10	9	0	0	0	0	0	0	1	1	1	1	0	0	2	1	0	0	0	1	1	0	1	0	0	0	0	0	0	0	0	0
806	protein	12	8	0	0	0	0	0	0	1	0	0	1	0	1	0	0	0	0	2	2	2	1	2	0	0	0	0	0	0	0	0	0
807	protein	9	8	1	1	2	1	0	1	0	1	1	0	1	0	0	0	0	0	0	0	0	0	0	0	0	0	0	0	0	0	0	0
808	protein	9	8	0	0	0	0	0	0	1	1	0	1	0	2	0	0	0	0	1	1	1	0	1	0	0	0	0	0	0	0	0	0
809	protein	9	8	0	0	0	0	0	0	0	1	0	1	0	0	0	1	0	0	2	1	1	1	1	0	0	0	0	0	0	0	0	0
810	protein	8	8	1	1	1	1	1	1	0	0	0	0	0	0	0	0	1	0	0	0	0	1	0	0	0	0	0	0	0	0	0	0
811	protein	8	8	0	0	0	0	0	0	1	1	0	1	0	0	0	0	0	1	1	1	1	0	1	0	0	0	0	0	0	0	0	0
812	protein	8	8	0	0	0	0	0	0	1	1	1	0	0	0	0	1	0	0	1	1	1	0	1	0	0	0	0	0	0	0	0	0
813	protein	8	8	0	0	0	0	0	0	1	1	1	1	0	0	1	0	0	0	0	1	1	0	1	0	0	0	0	0	0	0	0	0
814	protein	8	8	0	0	0	0	0	0	1	1	0	1	0	1	0	0	0	0	1	1	0	1	1	0	0	0	0	0	0	0	0	0
815	protein	8	8	0	0	0	0	0	0	0	1	1	1	1	0	0	0	0	0	1	1	0	1	1	0	0	0	0	0	0	0	0	0
816	protein	8	8	0	0	0	0	0	0	1	0	1	1	0	0	0	1	0	0	1	1	1	0	1	0	0	0	0	0	0	0	0	0
817	protein	8	8	0	0	0	0	0	0	1	1	0	0	0	0	0	0	1	0	1	1	1	1	1	0	0	0	0	0	0	0	0	0
818	protein	8	8	0	0	0	0	0	0	1	1	1	1	1	0	0	0	0	0	0	1	0	1	1	0	0	0	0	0	0	0	0	0
819	protein	8	8	0	0	0	0	0	0	1	1	1	1	0	0	1	0	0	0	0	1	1	0	1	0	0	0	0	0	0	0	0	0
820	protein	12	9	0	0	0	0	0	0	1	1	1	1	0	0	0	0	0	0	2	2	1	0	1	0	0	0	0	0	0	2	0	0
821	protein	11	9	0	0	0	0	0	0	1	1	2	1	0	0	0	0	0	0	1	1	2	0	1	0	0	0	0	0	0	0	1	0
822	protein	11	9	0	0	0	0	0	0	1	1	0	1	0	0	0	0	0	0	1	2	1	2	1	0	0	1	0	0	0	0	0	0
823	protein	11	10	0	0	0	0	0	0	1	1	0	1	0	0	0	0	0	0	1	2	1	1	1	0	0	0	0	0	1	1	0	0
824	protein	10	9	0	0	0	0	0	0	1	1	1	1	0	0	0	0	0	0	0	1	1	1	1	0	0	0	0	0	0	0	2	0
825	protein	10	8	1	1	0	0	0	0	1	1	2	2	0	0	0	0	0	0	1	0	0	1	0	0	0	0	0	0	0	0	0	0
826	protein	10	9	0	0	0	0	0	0	1	0	1	1	0	0	0	0	0	0	2	1	1	1	1	0	0	0	0	0	0	0	1	0
827	protein	9	9	0	0	0	0	0	0	1	0	1	1	0	0	0	0	0	0	1	1	1	1	1	0	0	0	0	0	0	1	0	0
828	protein	9	9	0	0	0	0	0	0	1	1	1	1	0	0	0	0	0	0	1	1	1	0	1	0	0	0	0	0	0	0	1	0
829	protein	9	9	0	1	1	1	1	1	0	0	0	0	0	0	0	0	0	0	0	1	1	0	1	0	0	0	0	0	0	1	0	0
830	protein	9	9	0	0	0	0	0	0	1	0	1	1	0	0	0	0	0	0	1	1	1	1	1	0	0	0	0	0	0	0	1	0
831	protein	8	8	0	1	0	0	1	0	1	0	1	1	0	0	0	0	0	0	1	0	1	1	0	0	0	0	0	0	0	0	0	0
832	protein	13	10	0	1	0	0	0	0	1	1	1	1	0	1	2	2	2	1	0	0	0	0	0	0	0	0	0	0	0	0	0	0
833	protein	10	10	0	0	1	0	0	0	1	1	1	1	1	1	1	0	1	1	0	0	0	0	0	0	0	0	0	0	0	0	0	0
834	protein	10	10	1	1	1	1	1	1	0	0	0	0	0	0	1	0	1	1	0	0	0	0	0	0	1	0	0	0	0	0	0	0
835	protein	9	9	0	1	1	0	0	1	1	0	1	1	0	0	0	1	1	1	0	0	0	0	0	0	0	0	0	0	0	0	0	0
836	protein	9	9	0	1	1	1	1	1	0	1	0	0	0	0	1	1	0	1	0	0	0	0	0	0	0	0	0	0	0	0	0	0
837	protein	8	8	0	0	0	0	0	0	0	0	1	1	1	0	1	1	0	0	1	1	0	0	1	0	0	0	0	0	0	0	0	0
838	protein	15	9	2	1	1	2	2	2	0	0	0	0	0	0	0	2	2	0	0	0	0	0	0	1	0	0	0	0	0	0	0	0
839	protein	13	9	1	2	2	2	1	2	0	0	0	0	0	0	0	0	1	1	0	0	0	0	0	1	0	0	0	0	0	0	0	0
840	protein	9	9	1	1	1	1	1	1	0	0	0	0	0	0	0	0	1	1	0	0	0	0	0	0	1	0	0	0	0	0	0	0
841	protein	9	8	1	1	1	2	0	1	0	0	0	0	1	0	0	0	1	0	0	0	0	0	0	0	1	0	0	0	0	0	0	0
842	protein	9	8	1	0	2	1	1	1	0	0	0	0	1	0	0	0	0	1	0	0	0	0	0	1	0	0	0	0	0	0	0	0
843	protein	8	8	1	1	1	1	0	1	0	0	0	0	0	1	0	1	0	0	0	0	0	0	0	0	0	0	0	0	0	0	0	1
844	protein	7	7	1	1	0	0	0	0	1	0	1	1	0	1	0	0	0	1	0	0	0	0	0	0	0	0	0	0	0	0	0	0
845	protein	7	7	0	0	0	0	0	0	1	1	1	1	1	0	0	0	1	0	1	0	0	0	0	0	0	0	0	0	0	0	0	0
846	protein	11	8	1	2	2	1	1	2	0	0	0	0	0	0	1	0	0	0	0	0	0	0	0	0	1	0	0	0	0	0	0	0
847	protein	10	8	2	1	1	1	1	1	0	0	0	0	0	0	0	2	0	0	0	0	0	0	0	0	0	1	0	0	0	0	0	0
848	protein	10	8	1	1	1	1	2	1	0	0	0	0	0	1	0	0	0	0	0	0	0	0	0	0	2	0	0	0	0	0	0	0
849	protein	10	8	1	1	1	2	1	2	0	0	0	0	0	0	0	0	1	0	0	0	0	0	0	1	0	0	0	0	0	0	0	0
850	protein	9	8	1	1	1	1	1	1	0	0	0	0	1	0	0	0	0	0	0	0	0	0	0	0	2	0	0	0	0	0	0	0
851	protein	9	7	0	0	2	2	0	1	1	1	0	1	0	0	0	1	0	0	0	0	0	0	0	0	0	0	0	0	0	0	0	0
852	protein	9	7	0	0	0	0	0	0	0	0	1	0	0	0	0	0	1	0	2	1	1	1	2	0	0	0	0	0	0	0	0	0
853	protein	9	8	1	2	1	1	1	1	0	0	0	0	0	0	0	0	1	0	0	0	0	0	0	1	0	0	0	0	0	0	0	0
854	protein	8	8	1	1	1	1	1	1	0	0	0	0	0	0	0	0	1	0	0	0	0	0	0	1	0	0	0	0	0	0	0	0
855	protein	8	8	1	1	1	1	1	1	0	0	0	0	0	0	0	0	1	0	0	0	0	0	0	1	0	0	0	0	0	0	0	0
856	protein	8	7	0	0	0	0	0	0	0	1	0	1	0	0	0	0	0	1	0	1	1	1	2	0	0	0	0	0	0	0	0	0
857	protein	8	8	1	1	1	1	1	1	0	0	0	0	0	0	0	0	1	0	0	0	0	0	0	0	1	0	0	0	0	0	0	0
858	protein	7	7	0	0	0	0	0	0	0	1	1	1	0	1	0	0	0	0	1	1	0	0	1	0	0	0	0	0	0	0	0	0
859	protein	7	7	0	0	0	0	0	0	1	1	1	1	0	0	1	0	0	0	1	0	0	1	0	0	0	0	0	0	0	0	0	0
860	protein	7	7	0	0	0	0	0	0	0	1	1	0	0	0	1	0	0	0	0	1	1	1	1	0	0	0	0	0	0	0	0	0
861	protein	11	8	0	0	0	0	0	0	1	1	1	1	0	0	0	0	0	0	0	2	2	0	1	0	0	0	0	0	0	0	2	0
862	protein	10	9	0	0	0	0	0	0	1	1	0	1	0	0	0	0	0	0	1	1	1	0	1	0	0	0	0	0	2	1	0	0
863	protein	9	8	0	0	0	0	0	0	1	0	0	1	0	0	0	0	0	0	1	1	1	1	1	0	0	0	0	0	0	0	2	0
864	protein	9	8	0	0	0	0	0	0	1	0	1	1	0	0	0	0	0	0	0	1	1	1	1	0	0	0	0	0	0	0	2	0
865	protein	8	7	1	1	0	0	0	0	1	2	1	1	0	0	0	0	0	0	0	0	0	1	0	0	0	0	0	0	0	0	0	0
866	protein	8	8	0	0	0	0	0	0	1	1	0	1	0	0	0	0	0	0	1	1	1	1	0	0	0	0	0	0	1	0	0	0
867	protein	8	8	0	0	0	0	0	0	1	0	1	1	0	0	0	0	0	0	1	1	1	0	1	0	0	0	0	0	1	0	0	0
868	protein	8	8	0	0	0	0	0	0	1	1	1	1	0	0	0	0	0	0	1	0	1	0	1	0	0	0	0	0	0	0	0	1
869	protein	8	8	0	0	0	0	0	0	1	1	0	1	0	0	0	0	0	0	1	1	1	0	1	0	0	0	0	0	0	1	0	0
870	protein	8	8	0	0	0	0	0	0	1	0	1	1	0	0	0	0	0	0	1	0	1	1	1	0	0	0	0	0	0	1	0	0
871	protein	11	11	0	1	1	1	0	1	0	0	0	0	1	1	1	1	1	1	0	0	0	0	0	0	0	1	0	0	0	0	0	0
872	protein	10	10	0	0	0	0	0	0	0	0	0	0	0	0	1	1	1	1	1	1	1	1	1	0	0	0	0	0	0	0	0	1
873	protein	9	9	0	0	1	1	1	1	0	0	0	0	1	0	0	1	1	1	0	0	0	0	0	0	1	0	0	0	0	0	0	0
874	protein	8	8	1	0	1	0	0	1	0	0	0	1	0	1	1	1	0	1	0	0	0	0	0	0	0	0	0	0	0	0	0	0
875	protein	10	8	1	0	1	2	0	2	0	0	1	0	0	0	1	0	1	1	0	0	0	0	0	0	0	0	0	0	0	0	0	0
876	protein	9	8	0	0	0	0	0	0	1	1	1	1	1	0	1	0	0	1	0	0	0	0	0	0	0	0	0	0	0	2	0	0
877	protein	8	8	0	0	0	0	0	0	1	0	1	1	0	0	1	1	0	1	1	0	0	1	0	0	0	0	0	0	0	0	0	0
878	protein	8	8	0	0	0	0	0	0	1	1	1	1	0	1	1	0	0	1	0	0	0	0	0	0	0	0	0	0	0	1	0	0
879	protein	10	8	0	1	1	2	1	2	0	0	0	0	0	0	0	1	0	1	0	0	0	0	0	0	1	0	0	0	0	0	0	0
880	protein	8	7	0	0	0	0	0	0	1	1	1	2	0	0	1	0	0	1	1	0	0	0	0	0	0	0	0	0	0	0	0	0
881	protein	7	7	0	0	0	0	0	0	1	1	1	1	1	0	0	0	1	0	0	0	0	0	0	0	0	0	0	0	0	0	1	0
882	protein	6	6	0	0	1	1	0	1	0	1	0	0	1	0	0	0	1	0	0	0	0	0	0	0	0	0	0	0	0	0	0	0
883	protein	12	7	1	1	2	2	0	1	0	0	0	0	0	0	0	0	1	0	0	0	0	0	0	0	4	0	0	0	0	0	0	0
884	protein	10	7	0	1	2	2	1	2	0	0	0	0	0	0	0	0	0	1	0	0	0	0	0	0	1	0	0	0	0	0	0	0
885	protein	8	7	1	1	1	1	0	1	0	0	0	0	1	0	0	0	0	0	0	0	0	0	0	0	0	0	0	2	0	0	0	0
886	protein	7	7	1	1	1	1	0	1	0	0	0	0	0	0	0	0	1	0	0	0	0	0	0	0	1	0	0	0	0	0	0	0
887	protein	7	7	0	1	1	1	1	1	0	0	0	0	0	1	0	0	0	0	0	0	0	0	0	1	0	0	0	0	0	0	0	0
888	protein	7	7	1	0	1	1	1	1	0	0	0	0	0	0	0	0	0	1	0	0	0	0	0	0	0	0	0	1	0	0	0	0
889	protein	7	7	0	1	1	1	1	1	0	0	0	0	0	0	0	0	1	0	0	0	0	0	0	1	0	0	0	0	0	0	0	0
890	tRNA	6	6	1	1	0	0	0	0	1	0	1	1	1	0	0	0	0	0	0	0	0	0	0	0	0	0	0	0	0	0	0	0
891	protein	6	6	0	0	0	0	0	0	1	1	1	1	0	1	0	0	0	0	1	0	0	0	0	0	0	0	0	0	0	0	0	0
892	protein	6	6	0	1	0	0	0	0	1	1	1	1	0	1	0	0	0	0	0	0	0	0	0	0	0	0	0	0	0	0	0	0
893	protein	6	6	0	0	0	0	0	0	0	1	0	0	0	1	0	0	0	0	1	1	1	0	1	0	0	0	0	0	0	0	0	0
894	protein	6	6	0	0	0	0	0	0	0	1	0	0	0	0	0	1	0	0	1	1	0	1	1	0	0	0	0	0	0	0	0	0
895	protein	6	6	0	0	0	0	0	0	0	0	1	0	0	1	0	0	0	0	1	1	0	1	1	0	0	0	0	0	0	0	0	0
896	protein	6	6	0	0	0	0	0	0	1	1	0	1	0	0	0	1	0	0	1	0	0	1	0	0	0	0	0	0	0	0	0	0
897	protein	6	6	0	1	0	0	0	0	0	0	0	0	0	1	0	0	0	0	1	1	0	1	1	0	0	0	0	0	0	0	0	0
898	protein	26	7	0	0	0	0	0	1	0	0	0	0	0	0	0	0	0	0	5	5	5	4	5	0	0	0	1	0	0	0	0	0
899	protein	12	8	1	1	2	1	2	2	0	0	0	0	0	0	0	0	0	0	0	0	0	0	0	1	2	0	0	0	0	0	0	0
900	protein	11	8	1	1	1	2	1	2	0	0	0	0	0	0	0	0	0	0	0	0	0	0	0	1	2	0	0	0	0	0	0	0
901	protein	10	8	0	1	0	0	0	0	0	0	0	0	0	0	0	0	0	0	2	1	1	1	1	0	0	0	0	0	1	2	0	0
902	protein	9	8	1	2	1	1	1	1	0	0	0	0	0	0	0	0	0	0	0	0	0	0	0	0	1	0	1	0	0	0	0	0
903	protein	9	8	1	1	1	2	1	1	0	0	0	0	0	0	0	0	0	0	0	0	0	0	0	1	1	0	0	0	0	0	0	0
904	protein	9	7	0	0	0	0	0	0	1	0	0	1	0	0	0	0	0	0	2	1	0	2	1	0	0	0	0	1	0	0	0	0
905	protein	8	8	1	1	1	1	1	1	0	0	0	0	0	0	0	0	0	0	0	0	0	0	0	1	1	0	0	0	0	0	0	0
906	protein	8	8	1	1	1	1	1	1	0	0	0	0	0	0	0	0	0	0	0	0	0	0	0	1	0	0	1	0	0	0	0	0
907	protein	8	8	1	1	1	1	1	1	0	0	0	0	0	0	0	0	0	0	0	0	0	0	0	0	1	0	0	1	0	0	0	0
908	protein	8	7	0	0	0	0	0	0	2	1	0	0	0	0	0	0	0	0	1	1	1	0	1	0	0	0	0	0	0	0	0	1
909	protein	8	7	0	0	0	0	0	0	0	1	0	0	0	0	0	0	0	0	2	1	1	1	1	0	0	0	0	0	0	0	1	0
910	protein	8	7	0	0	0	0	0	0	0	1	2	1	0	0	0	0	0	0	1	1	0	0	1	0	0	0	0	0	0	0	1	0
911	protein	8	8	1	1	1	1	1	1	0	0	0	0	0	0	0	0	0	0	0	0	0	0	0	1	1	0	0	0	0	0	0	0
912	protein	8	8	1	1	1	1	1	1	0	0	0	0	0	0	0	0	0	0	0	0	0	0	0	1	1	0	0	0	0	0	0	0
913	protein	8	8	1	1	1	1	1	1	0	0	0	0	0	0	0	0	0	0	0	0	0	0	0	1	1	0	0	0	0	0	0	0
914	protein	7	7	1	0	1	1	1	1	0	0	0	0	0	0	0	0	0	0	0	0	0	1	0	0	1	0	0	0	0	0	0	0
915	protein	7	7	0	0	0	0	0	0	0	1	1	1	0	0	0	0	0	0	0	1	0	1	1	1	0	0	0	0	0	0	0	0
916	protein	7	7	0	0	0	0	0	0	1	0	1	0	0	0	0	0	0	0	1	1	1	0	1	0	0	0	0	0	0	0	1	0
917	protein	7	7	0	0	0	0	0	0	0	0	1	0	0	0	0	0	0	0	1	1	1	1	1	0	0	0	1	0	0	0	0	0
918	protein	7	7	0	0	1	1	0	0	0	0	0	0	0	0	0	0	0	0	1	1	0	1	1	0	0	0	0	1	0	0	0	0
919	protein	7	7	0	0	0	0	0	0	1	0	0	0	0	0	0	0	0	0	1	1	1	1	1	0	0	0	0	0	0	1	0	0
920	protein	7	7	0	0	1	1	1	1	0	0	1	1	0	0	0	0	0	0	0	0	0	0	0	0	0	0	1	0	0	0	0	0
921	protein	7	7	0	0	1	1	1	1	0	0	0	0	0	0	0	0	0	0	1	0	1	0	0	0	1	0	0	0	0	0	0	0
922	protein	7	7	0	0	0	0	0	0	1	1	1	1	0	0	0	0	0	0	1	0	0	1	0	0	0	0	0	0	0	0	1	0
923	protein	7	7	0	0	0	0	0	0	1	1	1	1	0	0	0	0	0	0	1	0	0	1	0	0	0	0	0	0	0	1	0	0
924	protein	7	7	0	0	0	0	0	0	1	0	1	1	0	0	0	0	0	0	1	0	0	1	1	0	0	0	0	0	0	0	1	0
925	protein	6	6	0	1	0	1	0	1	0	0	0	1	0	0	0	0	0	0	1	0	0	1	0	0	0	0	0	0	0	0	0	0
926	protein	7	7	0	0	0	0	0	0	1	1	1	0	0	1	1	0	0	1	0	0	0	0	0	0	0	0	0	0	0	0	1	0
927	protein	10	7	0	0	0	0	0	0	2	1	2	2	0	0	1	1	0	0	0	0	0	0	0	0	0	0	0	0	0	0	1	0
928	protein	7	7	0	1	1	1	0	1	0	0	0	0	0	0	1	0	0	1	0	0	0	0	0	0	0	0	0	1	0	0	0	0
929	protein	7	7	0	1	1	1	1	0	0	0	0	0	1	1	0	0	0	0	0	0	0	0	0	0	1	0	0	0	0	0	0	0
930	protein	7	6	0	0	1	1	0	1	0	0	0	0	0	1	0	0	1	0	0	0	0	0	0	0	2	0	0	0	0	0	0	0
931	protein	7	7	1	0	0	1	1	1	0	0	0	0	0	0	0	0	1	1	0	0	0	0	0	0	1	0	0	0	0	0	0	0
932	protein	7	6	0	0	0	0	0	0	0	0	0	0	0	1	1	0	0	0	0	0	1	2	1	0	0	0	0	0	0	0	1	0
933	protein	7	7	0	0	0	0	0	0	0	0	0	0	0	0	1	0	0	1	1	1	1	0	1	0	0	0	0	0	0	0	0	1
934	protein	7	7	1	1	0	1	0	1	0	0	0	0	0	0	0	1	0	1	0	0	0	0	0	0	1	0	0	0	0	0	0	0
935	protein	6	6	1	0	0	0	0	0	0	1	1	1	0	0	0	1	0	1	0	0	0	0	0	0	0	0	0	0	0	0	0	0
936	protein	6	6	0	0	1	1	0	1	0	0	0	0	0	1	0	0	1	0	0	0	0	0	0	0	0	1	0	0	0	0	0	0
937	protein	5	5	1	1	0	0	0	0	0	0	0	0	0	1	0	1	0	0	1	0	0	0	0	0	0	0	0	0	0	0	0	0
938	protein	5	5	0	0	0	0	0	1	0	0	1	1	1	0	0	0	0	1	0	0	0	0	0	0	0	0	0	0	0	0	0	0
939	protein	9	6	0	0	2	2	1	2	0	0	0	0	0	0	0	0	1	0	0	0	0	0	0	0	0	0	0	1	0	0	0	0
940	protein	7	6	0	0	1	1	1	2	0	0	0	0	0	0	0	0	1	0	0	0	0	0	0	1	0	0	0	0	0	0	0	0
941	protein	7	6	1	0	1	1	0	1	0	0	0	0	0	0	0	0	1	0	0	0	0	0	0	0	2	0	0	0	0	0	0	0
942	protein	6	6	0	0	1	1	1	1	0	0	0	0	0	1	0	0	0	0	0	0	0	0	0	0	0	0	1	0	0	0	0	0
943	protein	6	6	1	0	1	1	0	1	0	0	0	0	0	0	1	0	0	0	0	0	0	0	0	1	0	0	0	0	0	0	0	0
944	protein	6	6	0	0	1	1	1	1	0	0	0	0	0	0	0	0	1	0	0	0	0	0	0	0	1	0	0	0	0	0	0	0
945	protein	6	6	0	1	1	1	0	1	0	0	0	0	0	0	0	0	1	0	0	0	0	0	0	0	1	0	0	0	0	0	0	0
946	protein	6	6	0	0	0	0	0	0	1	1	1	1	0	0	1	0	0	0	0	0	0	0	0	0	0	0	0	0	0	1	0	0
947	protein	6	6	0	0	0	0	0	0	0	0	0	0	0	0	0	1	0	0	0	1	1	1	1	0	0	0	0	1	0	0	0	0
948	protein	6	6	0	0	0	0	0	0	1	1	1	1	0	1	0	0	0	0	0	0	0	0	0	0	0	0	0	1	0	0	0	0
949	protein	6	6	0	0	0	0	0	0	1	1	1	1	0	0	1	0	0	0	0	0	0	0	0	0	0	0	0	0	0	1	0	0
950	protein	6	6	1	0	1	1	0	1	0	0	0	0	0	1	0	0	0	0	0	0	0	0	0	1	0	0	0	0	0	0	0	0
951	protein	6	6	0	0	1	1	1	1	0	0	0	0	0	0	0	0	1	0	0	0	0	0	0	0	1	0	0	0	0	0	0	0
952	protein	6	6	1	0	1	1	0	1	0	0	0	0	0	0	0	0	1	0	0	0	0	0	0	0	1	0	0	0	0	0	0	0
953	protein	6	6	0	0	1	1	1	1	0	0	0	0	0	0	0	0	1	0	0	0	0	0	0	0	1	0	0	0	0	0	0	0
954	protein	5	5	1	1	0	0	0	0	1	0	0	1	0	0	0	0	0	1	0	0	0	0	0	0	0	0	0	0	0	0	0	0
955	protein	5	5	0	0	0	0	0	0	1	1	0	1	0	0	0	1	0	0	0	0	1	0	0	0	0	0	0	0	0	0	0	0
956	protein	5	5	0	0	0	0	0	0	1	1	0	1	0	0	0	1	0	0	1	0	0	0	0	0	0	0	0	0	0	0	0	0
957	protein	5	5	0	0	0	0	0	0	1	0	0	0	0	0	0	1	0	0	1	1	0	0	1	0	0	0	0	0	0	0	0	0
958	protein	5	5	0	0	0	0	0	0	0	0	1	0	0	0	0	1	0	0	1	1	0	0	1	0	0	0	0	0	0	0	0	0
959	protein	5	5	0	0	0	0	0	0	1	1	0	1	0	0	0	1	0	0	1	0	0	0	0	0	0	0	0	0	0	0	0	0
960	protein	5	5	0	0	0	0	0	0	0	0	0	1	0	0	0	1	0	0	0	1	1	0	1	0	0	0	0	0	0	0	0	0
961	protein	5	5	0	0	0	0	0	0	1	1	0	0	0	0	0	1	0	0	0	1	0	0	1	0	0	0	0	0	0	0	0	0
962	protein	5	5	0	0	0	0	0	0	1	1	0	1	0	0	0	1	0	0	1	0	0	0	0	0	0	0	0	0	0	0	0	0
963	protein	5	5	0	0	0	0	0	0	1	1	0	0	0	0	0	0	0	1	0	1	0	0	1	0	0	0	0	0	0	0	0	0
964	protein	5	5	0	0	0	0	0	0	1	1	0	1	0	0	0	0	0	1	1	0	0	0	0	0	0	0	0	0	0	0	0	0
965	protein	5	5	0	0	1	1	0	1	1	0	0	0	0	0	0	1	0	0	0	0	0	0	0	0	0	0	0	0	0	0	0	0
966	protein	5	5	0	0	0	0	0	0	1	1	0	0	0	0	0	1	0	0	0	1	0	0	1	0	0	0	0	0	0	0	0	0
967	protein	5	5	0	0	0	0	0	0	0	0	1	0	0	1	0	0	0	0	0	1	1	0	1	0	0	0	0	0	0	0	0	0
968	protein	20	8	0	0	0	0	0	0	0	0	0	0	0	0	0	0	0	0	2	2	2	2	2	0	0	0	0	0	4	2	4	0
969	protein	15	8	0	0	0	0	0	0	0	0	0	0	0	0	0	0	0	0	2	1	1	1	1	0	0	0	0	0	2	3	4	0
970	SSU_rRNA	13	7	1	2	3	2	0	3	0	0	0	0	0	0	0	0	0	0	0	0	0	0	0	1	1	0	0	0	0	0	0	0
971	protein	12	7	2	2	2	2	1	0	0	0	0	0	0	0	0	0	0	0	0	0	0	0	0	0	2	0	0	1	0	0	0	0
972	protein	11	7	2	2	1	2	0	2	0	0	0	0	0	0	0	0	0	0	0	0	0	0	0	1	1	0	0	0	0	0	0	0
973	tRNA	11	7	1	1	2	1	0	3	0	0	0	0	0	0	0	0	0	0	0	0	0	0	0	2	1	0	0	0	0	0	0	0
974	protein	11	6	0	0	0	0	0	0	2	2	1	2	0	0	0	0	0	0	1	0	0	0	0	0	0	0	0	0	0	3	0	0
975	protein	10	8	0	0	0	0	0	0	0	0	0	0	0	0	0	0	0	0	1	1	1	1	1	0	0	0	0	0	1	3	1	0
976	protein	9	7	1	1	1	0	1	1	0	0	0	0	0	0	0	0	0	0	0	0	0	0	0	1	0	0	0	3	0	0	0	0
977	protein	8	7	1	1	1	1	1	0	0	0	0	0	0	0	0	0	0	0	0	0	0	0	0	1	2	0	0	0	0	0	0	0
978	protein	8	7	1	1	1	1	0	1	0	0	0	0	0	0	0	0	0	0	0	0	0	0	0	2	0	0	0	0	0	1	0	0
979	protein	8	7	0	0	0	0	0	0	0	0	0	0	0	0	0	0	0	0	1	1	1	1	1	0	0	0	0	0	0	2	1	0
980	protein	8	8	0	0	0	0	0	0	0	0	0	0	0	0	0	0	0	0	1	1	1	1	1	0	0	0	0	0	1	1	1	0
981	protein	8	6	0	0	1	1	1	1	0	0	1	0	0	0	0	0	0	0	0	0	0	0	0	0	0	0	0	3	0	0	0	0
982	protein	8	7	0	0	0	0	0	0	0	0	0	0	0	0	0	0	0	0	1	1	1	1	1	0	0	0	0	0	1	0	2	0
983	protein	7	7	1	0	1	1	1	1	0	0	0	0	0	0	0	0	0	0	0	0	0	0	0	1	1	0	0	0	0	0	0	0
984	protein	7	7	0	1	1	1	1	1	0	0	0	0	0	0	0	0	0	0	0	0	0	0	0	1	1	0	0	0	0	0	0	0
985	protein	7	7	0	1	1	1	1	1	0	0	0	0	0	0	0	0	0	0	0	0	0	0	0	1	1	0	0	0	0	0	0	0
986	protein	7	7	1	0	1	1	1	1	0	0	0	0	0	0	0	0	0	0	0	0	0	0	0	1	1	0	0	0	0	0	0	0
987	protein	7	7	0	1	1	1	1	1	0	0	0	0	0	0	0	0	0	0	0	0	0	0	0	1	1	0	0	0	0	0	0	0
988	protein	7	7	0	1	1	1	1	1	0	0	0	0	0	0	0	0	0	0	0	0	0	0	0	1	1	0	0	0	0	0	0	0
989	protein	7	6	1	0	0	1	0	1	0	0	0	0	0	0	0	0	0	0	1	0	0	1	0	0	0	0	0	0	0	2	0	0
990	protein	7	7	1	1	1	1	0	1	0	0	0	0	0	0	0	0	0	0	0	0	0	0	0	1	0	0	1	0	0	0	0	0
991	protein	7	7	0	1	1	1	1	1	0	0	0	0	0	0	0	0	0	0	0	0	0	0	0	1	0	1	0	0	0	0	0	0
992	protein	7	7	1	0	1	1	1	1	0	0	0	0	0	0	0	0	0	0	0	0	0	0	0	1	1	0	0	0	0	0	0	0
993	protein	6	6	0	0	0	0	0	0	1	0	0	1	0	0	0	0	0	0	1	1	1	0	0	0	0	0	0	0	0	0	1	0
994	protein	6	6	1	0	0	0	0	0	1	1	1	1	0	0	0	0	0	0	0	0	0	0	0	0	0	0	0	1	0	0	0	0
995	protein	6	6	0	0	0	0	0	0	1	1	1	1	0	0	0	0	0	0	1	0	0	0	0	0	0	0	0	0	0	1	0	0
996	protein	6	6	0	0	0	0	0	0	1	1	1	1	0	0	0	0	0	0	0	0	0	1	0	0	0	0	0	0	1	0	0	0
997	protein	6	6	0	0	0	0	0	0	1	1	1	0	0	0	0	0	0	0	1	0	0	1	0	0	0	0	0	0	0	0	0	1
998	protein	6	6	0	0	0	0	0	0	0	1	0	1	0	0	0	0	0	0	0	1	0	1	1	0	0	0	0	0	1	0	0	0
999	protein	6	6	0	0	0	0	0	0	0	1	0	1	0	0	0	0	0	0	1	0	0	1	1	0	0	0	0	0	1	0	0	0
1000	protein	6	6	0	0	0	0	0	0	0	1	0	0	0	0	0	0	0	0	1	1	1	0	1	0	0	0	0	0	1	0	0	0
1001	protein	6	6	0	0	0	0	0	0	1	1	1	1	0	0	0	0	0	0	1	0	0	0	0	0	0	0	0	0	0	0	1	0
1002	protein	6	6	0	0	0	0	0	0	1	1	1	1	0	0	0	0	0	0	1	0	0	0	0	0	0	0	0	0	0	1	0	0
1003	protein	6	6	0	0	0	0	0	0	1	1	1	1	0	0	0	0	0	0	0	0	0	1	0	0	0	0	0	0	0	0	1	0
1004	protein	6	6	0	0	0	0	0	0	1	0	1	1	0	0	0	0	0	0	0	1	0	0	1	0	0	0	0	0	1	0	0	0
1005	protein	6	6	0	0	1	0	0	1	0	0	0	0	0	0	0	0	0	0	0	1	1	0	1	0	0	0	0	0	0	0	0	1
1006	protein	5	5	0	0	0	0	1	0	0	0	1	0	0	0	0	0	0	0	0	1	1	0	1	0	0	0	0	0	0	0	0	0
1007	protein	8	6	0	0	1	1	0	2	0	0	0	0	0	0	1	0	1	0	0	0	0	0	0	0	2	0	0	0	0	0	0	0
1008	protein	6	6	0	0	1	1	0	1	0	0	0	0	0	0	0	1	1	0	0	0	0	0	0	0	1	0	0	0	0	0	0	0
1009	protein	5	5	0	0	0	0	0	0	0	1	0	1	0	1	0	1	0	0	0	0	0	0	0	0	0	0	0	0	0	0	1	0
1010	protein	5	5	0	0	0	1	1	0	0	0	0	0	0	1	1	0	0	0	0	0	0	0	0	0	1	0	0	0	0	0	0	0
1011	protein	5	5	0	0	0	0	0	0	1	0	0	1	0	1	0	1	0	0	0	0	0	0	0	0	0	0	0	0	0	1	0	0
1012	protein	6	5	0	0	0	0	0	0	1	1	0	1	0	0	1	0	0	0	0	0	0	0	0	0	0	0	0	0	0	0	2	0
1013	protein	6	5	0	0	2	1	1	0	0	0	0	0	0	0	0	0	1	0	0	0	0	0	0	0	0	1	0	0	0	0	0	0
1014	protein	5	5	0	0	1	1	0	1	0	0	0	0	1	0	0	0	0	0	0	0	0	0	0	0	0	1	0	0	0	0	0	0
1015	protein	5	5	0	0	1	1	0	1	0	0	0	0	1	0	0	0	0	0	0	0	0	0	0	0	1	0	0	0	0	0	0	0
1016	protein	5	5	0	0	1	0	1	1	0	0	0	0	0	0	0	1	0	0	0	0	0	0	0	0	1	0	0	0	0	0	0	0
1017	protein	5	5	0	0	0	0	0	0	1	0	1	1	0	0	1	0	0	0	0	0	0	0	0	0	0	0	0	0	0	0	1	0
1018	protein	5	5	0	0	0	0	0	0	1	0	1	1	0	0	0	0	0	1	0	0	0	0	0	0	0	0	0	0	0	0	1	0
1019	protein	5	5	0	0	1	1	0	1	0	0	0	0	0	0	0	1	0	0	0	0	0	0	0	1	0	0	0	0	0	0	0	0
1020	protein	5	5	0	0	1	1	0	1	0	0	0	0	1	0	0	0	0	0	0	0	0	0	0	1	0	0	0	0	0	0	0	0
1021	protein	5	5	0	0	1	1	0	1	0	0	0	0	0	0	0	0	1	0	0	0	0	0	0	0	1	0	0	0	0	0	0	0
1022	protein	5	5	0	0	1	1	1	0	0	0	0	0	0	0	0	0	1	0	0	0	0	0	0	0	1	0	0	0	0	0	0	0
1023	protein	5	5	0	0	0	0	0	0	0	0	0	0	0	0	0	1	0	0	0	1	1	0	1	0	0	0	0	0	1	0	0	0
1024	protein	5	5	0	0	0	0	0	0	0	0	0	0	0	0	1	0	0	0	0	1	1	0	1	0	0	0	0	0	0	1	0	0
1025	protein	5	5	0	0	0	0	0	0	0	0	0	0	0	1	0	0	0	0	0	1	1	0	1	0	0	0	0	0	0	1	0	0
1026	protein	5	5	0	0	0	0	0	0	1	1	0	1	0	0	1	0	0	0	0	0	0	0	0	0	0	0	0	0	0	0	1	0
1027	protein	4	4	0	1	0	0	0	0	0	1	0	1	0	0	1	0	0	0	0	0	0	0	0	0	0	0	0	0	0	0	0	0
1028	protein	4	4	0	0	0	0	0	0	0	1	0	1	1	0	0	0	0	0	0	0	0	1	0	0	0	0	0	0	0	0	0	0
1029	protein	4	4	0	0	0	0	0	0	0	0	1	0	0	1	0	0	0	0	0	1	0	0	1	0	0	0	0	0	0	0	0	0
1030	protein	4	4	0	0	0	0	0	0	0	0	1	0	1	0	0	0	0	0	0	1	0	0	1	0	0	0	0	0	0	0	0	0
1031	protein	4	4	0	0	0	0	0	0	1	0	0	1	0	0	0	0	1	0	1	0	0	0	0	0	0	0	0	0	0	0	0	0
1032	protein	4	4	0	0	1	0	0	1	0	0	0	0	0	0	0	1	0	0	0	0	0	1	0	0	0	0	0	0	0	0	0	0
1033	protein	4	4	0	0	0	0	0	0	0	1	1	0	0	0	0	1	0	0	0	0	0	1	0	0	0	0	0	0	0	0	0	0
1034	protein	4	4	0	0	0	0	0	0	0	0	1	1	0	0	0	0	0	1	1	0	0	0	0	0	0	0	0	0	0	0	0	0
1035	protein	17	7	0	0	0	0	0	0	1	1	1	1	0	0	0	0	0	0	0	0	0	0	0	0	0	0	0	0	2	4	7	0
1036	protein	10	6	0	0	0	0	0	0	0	0	0	0	0	0	0	0	0	0	2	1	0	1	1	0	0	0	0	0	1	0	4	0
1037	protein	10	7	0	0	0	0	0	0	1	1	1	1	0	0	0	0	0	0	0	0	0	0	0	0	0	0	0	0	2	2	2	0
1038	protein	9	6	1	1	1	1	0	0	0	0	0	0	0	0	0	0	0	0	0	0	0	0	0	0	0	0	0	0	0	2	0	3
1039	protein	9	7	0	0	0	0	0	0	1	1	1	1	0	0	0	0	0	0	0	0	0	0	0	0	0	0	0	0	1	2	2	0
1040	protein	8	6	1	0	1	2	1	0	0	0	0	0	0	0	0	0	0	0	0	0	0	0	0	2	1	0	0	0	0	0	0	0
1041	protein	8	5	0	0	0	0	0	0	1	1	0	1	0	0	0	0	0	0	4	0	0	0	0	0	0	0	0	0	0	0	1	0
1042	protein	8	7	0	0	0	0	0	0	1	1	1	1	0	0	0	0	0	0	0	0	0	0	0	0	0	0	0	0	1	1	2	0
1043	protein	8	6	0	0	0	0	0	0	0	0	1	1	0	0	0	0	0	0	0	0	1	1	0	0	0	0	0	0	2	2	0	0
1044	protein	8	6	1	0	1	0	2	1	0	0	0	0	0	0	0	0	0	0	0	0	0	0	0	2	1	0	0	0	0	0	0	0
1045	protein	8	6	0	0	0	0	0	0	1	1	1	1	0	0	0	0	0	0	0	0	0	0	0	0	0	0	0	0	0	3	1	0
1046	protein	7	6	2	0	1	1	0	1	0	0	0	0	0	0	0	0	0	0	0	0	0	0	0	1	1	0	0	0	0	0	0	0
1047	protein	7	6	0	0	1	1	2	1	0	0	0	0	0	0	0	0	0	0	0	0	0	0	0	0	1	1	0	0	0	0	0	0
1048	protein	7	6	0	0	1	1	1	1	0	0	0	0	0	0	0	0	0	0	0	0	0	0	0	2	1	0	0	0	0	0	0	0
1049	protein	7	6	0	0	0	0	0	0	1	1	1	1	0	0	0	0	0	0	0	0	0	0	0	0	0	0	0	0	1	0	2	0
1050	protein	7	6	0	0	2	1	1	1	0	0	0	0	0	0	0	0	0	0	0	0	0	0	0	1	1	0	0	0	0	0	0	0
1051	protein	7	6	1	0	1	1	0	1	0	0	0	0	0	0	0	0	0	0	0	0	0	0	0	2	1	0	0	0	0	0	0	0
1052	protein	7	6	0	0	0	0	0	0	1	1	2	1	0	0	0	0	0	0	0	0	0	0	0	0	0	0	0	0	0	1	1	0
1053	protein	7	6	0	0	0	0	0	0	1	1	1	1	0	0	0	0	0	0	0	0	0	0	0	0	0	0	0	0	0	2	1	0
1054	protein	7	6	1	0	1	1	0	1	0	0	0	0	0	0	0	0	0	0	0	0	0	0	0	0	2	0	0	1	0	0	0	0
1055	protein	7	6	0	0	1	1	1	1	0	0	0	0	0	0	0	0	0	0	0	0	0	0	0	2	1	0	0	0	0	0	0	0
1056	protein	7	7	0	0	0	0	0	0	0	0	0	0	0	0	0	0	0	0	1	1	1	0	1	0	0	0	0	0	1	1	1	0
1057	protein	7	6	0	0	2	1	1	1	0	0	0	0	0	0	0	0	0	0	0	0	0	0	0	1	1	0	0	0	0	0	0	0
1058	protein	7	6	0	0	0	0	0	0	1	1	1	1	0	0	0	0	0	0	0	0	0	0	0	0	0	0	0	0	1	0	2	0
1059	protein	6	6	1	0	1	0	1	1	0	0	0	0	0	0	0	0	0	0	0	0	0	0	0	1	1	0	0	0	0	0	0	0
1060	protein	6	6	0	0	1	1	1	1	0	0	0	0	0	0	0	0	0	0	0	0	0	0	0	1	1	0	0	0	0	0	0	0
1061	protein	6	6	1	0	1	0	1	1	0	0	0	0	0	0	0	0	0	0	0	0	0	0	0	1	1	0	0	0	0	0	0	0
1062	protein	6	6	0	0	1	1	1	1	0	0	0	0	0	0	0	0	0	0	0	0	0	0	0	0	0	1	0	0	0	0	0	1
1063	protein	6	6	0	0	1	1	1	1	0	0	0	0	0	0	0	0	0	0	0	0	0	0	0	1	1	0	0	0	0	0	0	0
1064	protein	6	6	0	1	1	1	0	1	0	0	0	0	0	0	0	0	0	0	0	0	0	0	0	1	1	0	0	0	0	0	0	0
1065	protein	6	6	1	0	1	1	0	1	0	0	0	0	0	0	0	0	0	0	0	0	0	0	0	1	1	0	0	0	0	0	0	0
1066	protein	6	6	0	0	1	1	1	1	0	0	0	0	0	0	0	0	0	0	0	0	0	0	0	1	1	0	0	0	0	0	0	0
1067	protein	6	6	0	0	1	1	1	1	0	0	0	0	0	0	0	0	0	0	0	0	0	0	0	1	1	0	0	0	0	0	0	0
1068	protein	6	6	0	1	1	1	0	1	0	0	0	0	0	0	0	0	0	0	0	0	0	0	0	0	1	0	0	1	0	0	0	0
1069	protein	6	6	0	0	1	1	1	1	0	0	0	0	0	0	0	0	0	0	0	0	0	0	0	1	1	0	0	0	0	0	0	0
1070	protein	6	6	1	0	1	0	1	1	0	0	0	0	0	0	0	0	0	0	0	0	0	0	0	1	0	0	1	0	0	0	0	0
1071	protein	6	6	0	0	1	1	1	1	0	0	0	0	0	0	0	0	0	0	0	0	0	0	0	1	1	0	0	0	0	0	0	0
1072	protein	6	6	0	0	1	1	1	1	0	0	0	0	0	0	0	0	0	0	0	0	0	0	0	1	1	0	0	0	0	0	0	0
1073	protein	6	6	0	0	0	0	0	0	1	1	1	1	0	0	0	0	0	0	0	0	0	0	0	0	0	0	0	0	0	1	1	0
1074	protein	6	6	0	0	0	0	0	0	0	0	0	0	0	0	0	0	0	0	1	1	1	0	1	0	0	0	0	0	1	0	1	0
1075	protein	6	6	0	0	0	0	0	0	0	0	0	0	0	0	0	0	0	0	1	1	1	1	0	0	0	1	0	0	0	1	0	0
1076	protein	6	6	1	0	1	1	0	1	0	0	0	0	0	0	0	0	0	0	0	0	0	0	0	1	1	0	0	0	0	0	0	0
1077	protein	6	6	0	1	1	1	0	1	0	0	0	0	0	0	0	0	0	0	0	0	0	0	0	1	1	0	0	0	0	0	0	0
1078	protein	6	6	0	0	1	1	1	1	0	0	0	0	0	0	0	0	0	0	0	0	0	0	0	1	1	0	0	0	0	0	0	0
1079	protein	6	6	0	0	1	1	1	1	0	0	0	0	0	0	0	0	0	0	0	0	0	0	0	1	0	1	0	0	0	0	0	0
1080	protein	6	6	0	0	1	1	1	1	0	0	0	0	0	0	0	0	0	0	0	0	0	0	0	0	1	1	0	0	0	0	0	0
1081	protein	6	6	1	1	1	0	0	1	0	0	0	0	0	0	0	0	0	0	0	0	0	0	0	1	1	0	0	0	0	0	0	0
1082	protein	6	6	0	0	1	1	1	1	0	0	0	0	0	0	0	0	0	0	0	0	0	0	0	0	1	0	1	0	0	0	0	0
1083	protein	6	6	0	0	1	1	1	1	0	0	0	0	0	0	0	0	0	0	0	0	0	0	0	0	0	1	0	1	0	0	0	0
1084	protein	6	6	0	1	1	1	0	1	0	0	0	0	0	0	0	0	0	0	0	0	0	0	0	0	0	1	0	0	0	0	0	1
1085	protein	6	6	0	0	1	1	1	1	0	0	0	0	0	0	0	0	0	0	0	0	0	0	0	1	1	0	0	0	0	0	0	0
1086	protein	6	6	0	0	1	1	1	1	0	0	0	0	0	0	0	0	0	0	0	0	0	0	0	0	1	0	0	1	0	0	0	0
1087	protein	6	6	0	1	1	1	0	1	0	0	0	0	0	0	0	0	0	0	0	0	0	0	0	0	1	1	0	0	0	0	0	0
1088	protein	6	6	0	0	1	1	1	1	0	0	0	0	0	0	0	0	0	0	0	0	0	0	0	1	1	0	0	0	0	0	0	0
1089	protein	6	6	0	0	1	1	1	1	0	0	0	0	0	0	0	0	0	0	0	0	0	0	0	1	1	0	0	0	0	0	0	0
1090	protein	6	6	0	0	1	1	1	1	0	0	0	0	0	0	0	0	0	0	0	0	0	0	0	0	0	1	1	0	0	0	0	0
1091	protein	6	6	0	0	0	0	0	0	1	1	1	1	0	0	0	0	0	0	0	0	0	0	0	0	0	0	0	0	1	0	1	0
1092	protein	6	6	0	0	1	1	1	1	0	0	0	0	0	0	0	0	0	0	0	0	0	0	0	1	0	0	0	1	0	0	0	0
1093	protein	6	6	0	1	1	1	0	1	0	0	0	0	0	0	0	0	0	0	0	0	0	0	0	0	1	1	0	0	0	0	0	0
1094	protein	6	6	1	0	0	1	1	1	0	0	0	0	0	0	0	0	0	0	0	0	0	0	0	0	0	1	1	0	0	0	0	0
1095	protein	6	6	1	0	1	1	0	1	0	0	0	0	0	0	0	0	0	0	0	0	0	0	0	1	0	1	0	0	0	0	0	0
1096	protein	6	6	0	0	1	1	1	1	0	0	0	0	0	0	0	0	0	0	0	0	0	0	0	1	1	0	0	0	0	0	0	0
1097	protein	6	6	0	0	1	1	1	1	0	0	0	0	0	0	0	0	0	0	0	0	0	0	0	1	1	0	0	0	0	0	0	0
1098	protein	6	6	0	0	0	0	0	0	0	0	0	0	0	0	0	0	0	0	1	1	1	0	1	0	0	0	0	0	1	0	0	1
1099	protein	6	6	0	0	0	0	0	0	0	0	0	0	0	0	0	0	0	0	1	1	1	0	1	0	0	0	0	0	0	1	1	0
1100	protein	5	5	0	0	1	1	0	1	0	0	0	0	0	0	0	0	0	0	0	1	0	0	0	1	0	0	0	0	0	0	0	0
1101	protein	5	5	0	0	0	0	0	0	1	0	1	1	0	0	0	0	0	0	1	0	0	0	0	0	0	0	0	0	1	0	0	0
1102	protein	5	5	0	0	0	0	0	0	0	1	1	1	0	0	0	0	0	0	1	0	0	0	0	0	0	0	0	0	1	0	0	0
1103	protein	5	5	0	0	0	0	0	0	0	1	1	0	0	0	0	0	0	0	1	0	0	1	0	0	0	0	1	0	0	0	0	0
1104	protein	5	5	0	0	0	0	0	0	1	0	0	1	0	0	0	0	0	0	0	1	0	1	0	0	0	0	0	0	0	1	0	0
1105	protein	5	5	0	0	0	0	0	0	0	0	0	1	0	0	0	0	0	0	0	1	1	0	1	0	0	0	0	1	0	0	0	0
1106	protein	5	5	0	0	0	0	0	0	1	1	0	1	0	0	0	0	0	0	0	0	0	1	0	0	0	0	1	0	0	0	0	0
1107	protein	5	5	0	0	0	0	0	0	1	1	1	0	0	0	0	0	0	0	0	0	0	1	0	0	0	0	0	0	0	0	0	1
1108	protein	5	5	0	0	0	0	0	0	0	0	1	0	0	0	0	0	0	0	0	1	0	1	1	0	0	0	0	0	0	0	0	1
1109	protein	5	5	0	0	0	0	0	0	1	1	0	1	0	0	0	0	0	0	0	0	0	1	0	0	0	0	0	0	0	0	1	0
1110	protein	5	5	0	0	0	0	0	0	1	1	0	1	0	0	0	0	0	0	1	0	0	0	0	0	0	0	0	0	0	0	1	0
1111	protein	5	5	0	0	0	0	0	0	0	1	1	0	0	0	0	0	0	0	1	0	0	1	0	0	0	0	0	0	0	0	1	0
1112	protein	5	5	0	0	0	0	0	0	0	0	1	0	0	0	0	0	0	0	0	1	1	0	1	0	0	0	0	0	0	0	1	0
1113	protein	4	4	1	0	0	0	0	0	1	0	0	1	0	0	0	0	0	0	1	0	0	0	0	0	0	0	0	0	0	0	0	0
1114	protein	6	5	1	0	0	0	1	0	0	0	0	0	0	0	0	2	1	0	0	0	0	0	0	0	1	0	0	0	0	0	0	0
1115	protein	5	5	0	0	0	0	0	0	1	0	0	1	0	0	1	0	0	1	0	0	0	0	0	0	0	1	0	0	0	0	0	0
1116	protein	5	5	0	0	0	0	0	0	0	0	0	0	0	0	1	0	0	1	0	1	0	0	1	0	0	0	0	1	0	0	0	0
1117	protein	4	4	0	0	1	0	0	0	0	0	0	0	1	0	0	0	1	0	0	0	0	0	0	0	1	0	0	0	0	0	0	0
1118	protein	4	4	0	0	0	0	0	0	0	0	1	0	0	0	1	1	0	0	1	0	0	0	0	0	0	0	0	0	0	0	0	0
1119	protein	4	4	0	0	0	0	0	0	0	0	0	1	0	0	1	0	1	0	1	0	0	0	0	0	0	0	0	0	0	0	0	0
1120	protein	4	4	0	0	0	0	0	0	1	0	0	0	0	0	1	0	0	1	0	0	1	0	0	0	0	0	0	0	0	0	0	0
1121	protein	5	4	1	0	1	0	0	0	0	0	0	0	0	0	0	0	1	0	0	0	0	0	0	0	0	0	0	2	0	0	0	0
1122	protein	5	4	0	0	0	0	0	0	1	1	0	0	0	0	1	0	0	0	0	0	0	0	0	0	0	0	0	0	0	2	0	0
1123	protein	5	5	0	0	0	0	0	0	0	0	1	1	0	0	0	1	0	0	0	0	0	0	0	0	0	0	0	0	1	1	0	0
1124	protein	4	4	0	0	0	0	1	1	0	0	0	0	1	0	0	0	0	0	0	0	0	0	0	0	0	1	0	0	0	0	0	0
1125	protein	4	4	0	0	0	0	0	0	1	1	0	0	0	1	0	0	0	0	0	0	0	0	0	0	0	0	0	0	0	0	1	0
1126	protein	4	4	0	0	0	0	0	0	0	1	0	1	1	0	0	0	0	0	0	0	0	0	0	0	0	0	0	0	0	0	0	1
1127	protein	4	4	0	0	0	0	0	0	1	0	0	1	0	0	0	0	0	1	0	0	0	0	0	0	0	0	0	0	0	0	1	0
1128	protein	4	4	0	0	0	0	0	0	0	0	0	0	0	0	0	1	0	0	0	1	0	0	1	0	0	0	1	0	0	0	0	0
1129	protein	4	4	0	0	0	0	0	0	1	0	0	1	0	1	0	0	0	0	0	0	0	0	0	0	0	0	0	0	0	1	0	0
1130	protein	4	4	0	0	1	0	0	1	0	0	0	0	0	0	0	0	1	0	0	0	0	0	0	1	0	0	0	0	0	0	0	0
1131	protein	4	4	0	0	0	0	0	0	1	0	0	1	1	0	0	0	0	0	0	0	0	0	0	0	0	0	0	0	0	0	1	0
1132	protein	4	4	0	0	0	0	0	0	1	0	0	1	1	0	0	0	0	0	0	0	0	0	0	0	0	0	0	0	0	0	1	0
1133	protein	4	4	0	0	0	0	0	0	0	0	0	0	0	0	0	0	0	1	0	1	0	0	1	0	0	0	0	0	1	0	0	0
1134	protein	4	4	0	0	0	0	0	0	1	0	0	1	0	0	1	0	0	0	0	0	0	0	0	0	0	0	0	0	0	0	1	0
1135	protein	4	4	0	0	1	0	0	1	0	0	0	0	0	0	0	0	1	0	0	0	0	0	0	0	0	1	0	0	0	0	0	0
1136	protein	4	4	0	0	1	0	1	0	0	0	0	0	0	0	0	0	1	0	0	0	0	0	0	1	0	0	0	0	0	0	0	0
1137	protein	4	4	0	0	0	0	0	0	0	1	0	1	0	0	1	0	0	0	0	0	0	0	0	0	0	1	0	0	0	0	0	0
1138	protein	3	3	0	0	0	0	0	0	0	0	1	0	0	1	0	0	0	0	1	0	0	0	0	0	0	0	0	0	0	0	0	0
1139	protein	3	3	0	0	0	0	0	0	1	0	0	0	0	0	0	1	0	0	0	0	0	1	0	0	0	0	0	0	0	0	0	0
1140	protein	3	3	0	0	0	0	0	0	0	1	0	0	0	0	0	1	0	0	0	1	0	0	0	0	0	0	0	0	0	0	0	0
1141	protein	3	3	0	0	0	0	0	0	0	0	1	0	0	0	0	0	0	1	1	0	0	0	0	0	0	0	0	0	0	0	0	0
1142	protein	3	3	0	0	0	0	0	0	0	0	1	0	0	0	0	1	0	0	0	0	0	1	0	0	0	0	0	0	0	0	0	0
1143	protein	3	3	0	0	0	0	0	0	1	0	0	0	0	0	0	1	0	0	0	0	0	1	0	0	0	0	0	0	0	0	0	0
1144	protein	15	5	0	0	1	5	0	7	0	0	0	0	0	0	0	0	0	0	0	0	0	0	0	1	1	0	0	0	0	0	0	0
1145	protein	9	5	0	0	0	0	0	0	0	0	0	0	0	0	0	0	0	0	2	2	0	0	2	0	0	0	0	0	2	0	1	0
1146	protein	7	5	0	0	2	2	0	1	0	0	0	0	0	0	0	0	0	0	0	0	0	0	0	0	1	0	0	0	0	1	0	0
1147	protein	7	5	0	0	0	0	0	0	0	0	0	0	0	0	0	0	0	0	0	1	1	0	1	0	0	0	0	0	2	0	2	0
1148	protein	6	6	0	0	0	0	0	0	1	1	0	1	0	0	0	0	0	0	0	0	0	0	0	0	0	0	0	0	1	1	1	0
1149	protein	6	5	0	0	0	0	0	0	1	0	1	1	0	0	0	0	0	0	0	0	0	0	0	0	0	0	0	0	0	0	2	1
1150	protein	6	5	0	0	1	1	1	0	0	0	0	0	0	0	0	0	0	0	0	0	0	0	0	1	2	0	0	0	0	0	0	0
1151	protein	6	4	0	0	0	0	0	0	0	1	0	1	0	0	0	0	0	0	0	0	0	1	0	0	0	0	0	0	0	3	0	0
1152	protein	6	5	0	0	1	1	0	2	0	0	0	0	0	0	0	0	0	0	0	0	0	0	0	1	1	0	0	0	0	0	0	0
1153	protein	6	5	0	0	0	0	0	0	1	1	0	1	0	0	0	0	0	0	0	0	0	0	0	0	0	0	0	0	1	0	2	0
1154	protein	5	5	0	0	1	1	0	1	0	0	0	0	0	0	0	0	0	0	0	0	0	0	0	1	1	0	0	0	0	0	0	0
1155	protein	5	5	0	0	1	1	0	1	0	0	0	0	0	0	0	0	0	0	0	0	0	0	0	1	1	0	0	0	0	0	0	0
1156	protein	5	5	0	0	1	1	0	1	0	0	0	0	0	0	0	0	0	0	0	0	0	0	0	1	1	0	0	0	0	0	0	0
1157	protein	5	5	0	1	1	1	0	0	0	0	0	0	0	0	0	0	0	0	0	0	0	0	0	1	1	0	0	0	0	0	0	0
1158	protein	5	5	0	0	1	1	0	1	0	0	0	0	0	0	0	0	0	0	0	0	0	0	0	0	1	0	0	1	0	0	0	0
1159	protein	5	5	1	0	1	1	0	0	0	0	0	0	0	0	0	0	0	0	0	0	0	0	0	1	1	0	0	0	0	0	0	0
1160	protein	5	5	0	0	1	1	0	1	0	0	0	0	0	0	0	0	0	0	0	0	0	0	0	1	1	0	0	0	0	0	0	0
1161	protein	5	5	0	0	1	1	0	1	0	0	0	0	0	0	0	0	0	0	0	0	0	0	0	0	1	0	0	1	0	0	0	0
1162	protein	5	5	0	1	1	0	0	1	0	0	0	0	0	0	0	0	0	0	0	0	0	0	0	1	1	0	0	0	0	0	0	0
1163	protein	5	5	0	0	0	0	0	0	0	0	0	0	0	0	0	0	0	0	0	1	1	0	1	0	0	0	0	0	0	1	0	1
1164	protein	5	5	0	0	1	0	1	1	0	0	0	0	0	0	0	0	0	0	0	0	0	0	0	1	1	0	0	0	0	0	0	0
1165	protein	5	5	1	1	0	0	1	0	0	0	0	0	0	0	0	0	0	0	0	0	0	0	0	1	0	0	1	0	0	0	0	0
1166	protein	5	5	1	0	1	1	0	0	0	0	0	0	0	0	0	0	0	0	0	0	0	0	0	0	1	0	0	1	0	0	0	0
1167	protein	5	5	0	0	0	0	0	0	0	1	1	1	0	0	0	0	0	0	0	0	0	0	0	0	0	0	0	0	1	0	1	0
1168	protein	5	5	0	0	1	1	1	0	0	0	0	0	0	0	0	0	0	0	0	0	0	0	0	1	1	0	0	0	0	0	0	0
1169	protein	5	5	0	0	1	1	0	1	0	0	0	0	0	0	0	0	0	0	0	0	0	0	0	0	1	1	0	0	0	0	0	0
1170	protein	5	5	0	0	1	1	0	1	0	0	0	0	0	0	0	0	0	0	0	0	0	0	0	1	1	0	0	0	0	0	0	0
1171	protein	5	5	0	0	1	0	1	1	0	0	0	0	0	0	0	0	0	0	0	0	0	0	0	1	1	0	0	0	0	0	0	0
1172	protein	5	5	0	0	1	0	1	1	0	0	0	0	0	0	0	0	0	0	0	0	0	0	0	1	1	0	0	0	0	0	0	0
1173	protein	5	5	0	0	0	0	0	0	1	0	1	1	0	0	0	0	0	0	0	0	0	0	0	0	0	0	0	0	1	0	1	0
1174	protein	5	5	0	0	0	0	0	0	0	0	0	0	0	0	0	0	0	0	0	1	1	0	1	0	0	0	0	0	1	0	0	1
1175	protein	5	5	0	0	1	1	0	1	0	0	0	0	0	0	0	0	0	0	0	0	0	0	0	0	1	1	0	0	0	0	0	0
1176	protein	5	5	0	0	1	1	0	1	0	0	0	0	0	0	0	0	0	0	0	0	0	0	0	1	1	0	0	0	0	0	0	0
1177	protein	5	4	0	0	0	0	0	0	0	0	0	1	0	0	0	0	0	0	1	0	0	0	1	0	0	0	0	0	0	2	0	0
1178	protein	5	5	0	0	1	1	0	1	0	0	0	0	0	0	0	0	0	0	0	0	0	0	0	0	1	1	0	0	0	0	0	0
1179	protein	5	5	0	1	1	0	0	1	0	0	0	0	0	0	0	0	0	0	0	0	0	0	0	1	1	0	0	0	0	0	0	0
1180	protein	5	5	0	0	1	1	0	1	0	0	0	0	0	0	0	0	0	0	0	0	0	0	0	0	1	1	0	0	0	0	0	0
1181	protein	5	5	0	0	1	1	1	0	0	0	0	0	0	0	0	0	0	0	0	0	0	0	0	1	1	0	0	0	0	0	0	0
1182	protein	5	5	0	0	1	1	0	1	0	0	0	0	0	0	0	0	0	0	0	0	0	0	0	1	1	0	0	0	0	0	0	0
1183	protein	5	5	0	0	0	0	0	0	1	0	1	1	0	0	0	0	0	0	0	0	0	0	0	0	0	0	0	0	1	0	1	0
1184	protein	5	5	0	0	0	0	0	0	1	1	1	0	0	0	0	0	0	0	0	0	0	0	0	0	0	0	0	0	0	1	0	1
1185	protein	5	5	0	0	1	1	0	1	0	0	0	0	0	0	0	0	0	0	0	0	0	0	0	1	1	0	0	0	0	0	0	0
1186	protein	4	4	0	0	0	0	0	0	0	0	1	0	0	0	0	0	0	0	0	1	0	0	1	0	0	0	0	0	1	0	0	0
1187	protein	4	4	0	0	0	0	0	0	1	0	0	1	0	0	0	0	0	0	1	0	0	0	0	0	0	0	0	0	1	0	0	0
1188	protein	4	4	0	0	0	0	0	0	0	0	0	1	0	0	0	0	0	0	0	1	0	0	1	0	0	0	1	0	0	0	0	0
1189	protein	4	4	0	0	0	0	0	0	0	1	0	0	0	0	0	0	0	0	0	1	1	0	0	0	0	0	0	0	0	1	0	0
1190	protein	4	4	0	0	1	0	0	1	0	0	1	0	0	0	0	0	0	0	0	0	0	0	0	1	0	0	0	0	0	0	0	0
1191	protein	4	4	0	0	0	0	0	0	0	0	1	0	0	0	0	0	0	0	0	1	0	0	1	0	0	0	0	0	0	0	1	0
1192	protein	4	4	0	0	0	0	0	0	1	0	0	1	0	0	0	0	0	0	1	0	0	0	0	0	0	0	0	0	1	0	0	0
1193	protein	4	4	0	0	0	0	0	0	1	0	0	0	0	0	0	0	0	0	0	1	0	0	1	0	0	0	0	0	1	0	0	0
1194	protein	4	4	0	0	0	1	0	0	0	0	0	0	0	0	0	0	0	0	1	1	0	0	0	0	0	0	1	0	0	0	0	0
1195	protein	4	4	0	0	0	1	0	0	0	0	0	0	0	0	0	0	0	0	0	1	0	0	1	0	1	0	0	0	0	0	0	0
1196	protein	4	4	0	0	0	0	0	0	1	0	0	1	0	0	0	0	0	0	0	0	0	1	0	0	0	0	0	0	0	0	1	0
1197	protein	4	4	0	0	0	0	0	0	1	0	0	1	0	0	0	0	0	0	0	0	0	1	0	0	0	0	0	0	0	0	1	0
1198	protein	4	4	0	0	0	0	0	0	1	1	0	0	0	0	0	0	0	0	1	0	0	0	0	0	0	0	0	0	0	0	1	0
1199	protein	5	5	0	0	0	0	0	0	0	0	0	0	1	0	1	0	0	1	0	0	0	0	0	1	1	0	0	0	0	0	0	0
1200	protein	5	4	0	0	0	0	0	0	0	0	0	0	1	1	0	0	0	0	1	0	0	0	0	0	0	0	0	0	0	2	0	0
1201	protein	4	4	0	0	1	0	0	0	0	0	0	0	0	0	1	0	0	1	0	0	0	0	0	1	0	0	0	0	0	0	0	0
1202	protein	4	4	0	0	0	0	0	0	0	0	0	0	1	0	0	0	0	1	0	0	0	0	0	0	0	0	0	0	1	0	0	1
1203	protein	4	4	0	0	0	0	0	0	0	0	0	0	1	0	0	0	1	0	0	0	0	0	0	1	1	0	0	0	0	0	0	0
1204	protein	4	4	0	0	0	0	0	0	0	0	0	1	0	0	1	0	0	1	0	0	0	0	0	0	0	0	0	0	0	0	1	0
1205	protein	4	4	0	0	0	0	0	0	0	0	0	0	0	1	0	0	1	0	0	0	0	0	0	1	1	0	0	0	0	0	0	0
1206	protein	4	4	0	0	0	0	0	0	0	0	0	0	0	0	1	0	0	1	0	0	0	1	0	0	0	0	0	0	0	0	0	1
1207	protein	3	3	0	0	0	1	0	0	0	0	0	0	0	0	0	0	1	0	0	0	0	0	0	0	1	0	0	0	0	0	0	0
1208	protein	3	3	0	0	0	0	0	0	0	0	1	0	0	0	0	1	0	0	0	0	0	0	0	0	0	0	0	0	0	0	1	0
1209	protein	3	3	0	1	0	0	0	0	0	0	0	0	1	0	0	0	0	0	0	0	0	0	0	0	1	0	0	0	0	0	0	0
1210	protein	3	3	0	0	0	0	0	0	0	0	0	0	1	0	0	0	0	0	0	0	0	0	1	0	1	0	0	0	0	0	0	0
1211	protein	3	3	1	0	0	0	0	0	0	0	0	0	0	0	0	0	1	0	0	0	0	0	0	0	1	0	0	0	0	0	0	0
1212	protein	3	3	0	0	0	0	0	0	1	0	0	0	0	1	0	0	0	0	0	0	0	0	0	0	0	0	0	0	0	0	1	0
1213	protein	3	3	0	0	0	0	0	0	0	0	0	0	0	0	1	0	0	0	1	0	0	0	0	0	0	0	0	0	0	0	1	0
1214	protein	3	3	1	0	0	0	0	0	0	0	0	0	0	0	0	1	0	0	0	0	0	0	0	0	1	0	0	0	0	0	0	0
1215	protein	3	3	0	0	0	0	0	0	0	0	1	0	0	0	0	1	0	0	0	0	0	0	0	0	0	0	0	0	0	0	1	0
1216	protein	3	3	1	0	0	0	0	0	0	0	0	0	0	0	0	1	0	0	0	0	0	0	0	1	0	0	0	0	0	0	0	0
1217	protein	3	3	0	0	0	0	0	0	0	0	0	0	1	0	0	0	0	0	0	0	0	1	0	0	0	0	0	0	0	0	1	0
1218	protein	3	3	0	0	0	0	0	0	0	0	0	0	0	0	0	0	0	1	0	0	0	1	0	0	0	0	0	0	0	1	0	0
1219	protein	3	3	0	1	0	0	0	0	0	0	0	0	0	0	0	1	0	0	0	0	0	0	0	0	0	1	0	0	0	0	0	0
1220	protein	3	3	0	0	0	0	0	0	0	0	1	0	0	1	0	0	0	0	0	0	0	0	0	0	0	0	1	0	0	0	0	0
1221	protein	9	4	0	0	1	0	0	1	0	0	0	0	0	0	0	0	0	0	0	0	0	0	0	3	4	0	0	0	0	0	0	0
1222	protein	7	4	0	0	0	0	0	0	0	0	0	0	0	0	0	0	0	0	1	0	0	1	0	0	0	0	0	0	0	2	3	0
1223	LSU_rRNA	7	4	1	0	1	0	0	0	0	0	0	0	0	0	0	0	0	0	0	0	0	0	0	0	4	0	0	0	0	0	0	1
1224	protein	6	4	0	0	0	3	0	1	0	0	0	0	0	0	0	0	0	0	0	0	0	0	0	1	1	0	0	0	0	0	0	0
1225	protein	5	4	0	0	0	1	0	2	0	0	0	0	0	0	0	0	0	0	0	0	0	0	0	0	0	0	1	0	0	1	0	0
1226	protein	5	4	0	0	1	0	0	1	0	0	0	0	0	0	0	0	0	0	0	0	0	0	0	1	0	0	0	2	0	0	0	0
1227	protein	5	4	0	0	2	0	0	1	0	0	0	0	0	0	0	0	0	0	0	0	0	0	0	1	1	0	0	0	0	0	0	0
1228	protein	5	4	0	0	0	0	0	0	0	1	0	1	0	0	0	0	0	0	0	0	0	0	0	0	0	0	0	0	0	2	1	0
1229	protein	5	4	0	0	1	0	0	1	0	0	0	0	0	0	0	0	0	0	0	0	0	0	0	2	1	0	0	0	0	0	0	0
1230	protein	5	4	0	0	0	0	0	0	1	1	0	0	0	0	0	0	0	0	0	0	0	0	0	0	0	0	0	0	0	1	0	2
1231	protein	5	4	0	0	1	0	1	0	0	0	0	0	0	0	0	0	0	0	0	0	0	0	0	1	2	0	0	0	0	0	0	0
1232	protein	5	4	0	0	1	0	0	1	0	0	0	0	0	0	0	0	0	0	0	0	0	0	0	2	1	0	0	0	0	0	0	0
1233	protein	5	4	0	0	0	0	0	0	1	0	0	1	0	0	0	0	0	0	0	0	0	0	0	0	0	0	0	0	0	2	1	0
1234	protein	4	4	1	1	0	0	0	0	0	0	0	0	0	0	0	0	0	0	0	0	0	0	0	1	1	0	0	0	0	0	0	0
1235	protein	4	4	0	0	1	0	0	1	0	0	0	0	0	0	0	0	0	0	0	0	0	0	0	1	1	0	0	0	0	0	0	0
1236	protein	4	4	0	0	1	0	0	1	0	0	0	0	0	0	0	0	0	0	0	0	0	0	0	1	0	0	0	0	0	0	0	1
1237	protein	4	4	0	0	0	0	0	0	1	1	0	0	0	0	0	0	0	0	0	0	0	0	0	0	0	0	0	0	0	1	1	0
1238	protein	4	4	0	0	0	0	0	0	0	1	0	1	0	0	0	0	0	0	0	0	0	0	0	0	0	0	0	0	1	0	1	0
1239		4	4	0	0	0	0	0	0	1	0	0	1	0	0	0	0	0	0	0	0	0	0	0	0	0	0	0	0	1	0	1	0
1240	protein	4	4	0	0	1	0	0	1	0	0	0	0	0	0	0	0	0	0	0	0	0	0	0	0	1	1	0	0	0	0	0	0
1241	protein	4	4	0	0	1	0	0	1	0	0	0	0	0	0	0	0	0	0	0	0	0	0	0	1	1	0	0	0	0	0	0	0
1242	protein	4	4	0	1	0	0	1	0	0	0	0	0	0	0	0	0	0	0	0	0	0	0	0	1	1	0	0	0	0	0	0	0
1243	protein	4	4	0	0	0	0	0	0	1	0	0	1	0	0	0	0	0	0	0	0	0	0	0	0	0	0	1	0	0	0	1	0
1244	protein	4	4	0	0	0	0	0	0	1	1	0	0	0	0	0	0	0	0	0	0	0	0	0	0	0	0	0	0	0	1	1	0
1245	protein	4	4	0	0	1	1	0	0	0	0	0	0	0	0	0	0	0	0	0	0	0	0	0	0	1	1	0	0	0	0	0	0
1246	protein	4	4	0	0	1	0	0	1	0	0	0	0	0	0	0	0	0	0	0	0	0	0	0	1	0	0	0	1	0	0	0	0
1247	protein	4	4	0	0	1	0	0	1	0	0	0	0	0	0	0	0	0	0	0	0	0	0	0	1	0	0	0	0	0	1	0	0
1248	protein	4	4	0	0	0	0	0	0	1	0	0	1	0	0	0	0	0	0	0	0	0	0	0	0	0	0	0	0	0	1	1	0
1249	protein	4	4	0	0	0	0	0	0	0	1	0	1	0	0	0	0	0	0	0	0	0	0	0	0	0	0	0	0	1	0	1	0
1250	protein	4	4	0	0	0	0	0	0	0	0	0	0	0	0	0	0	0	0	0	1	0	0	1	0	0	0	0	0	0	1	1	0
1251	protein	4	4	0	0	0	1	0	1	0	0	0	0	0	0	0	0	0	0	0	0	0	0	0	1	1	0	0	0	0	0	0	0
1252	protein	4	4	0	0	1	0	0	1	0	0	0	0	0	0	0	0	0	0	0	0	0	0	0	1	1	0	0	0	0	0	0	0
1253	protein	4	4	0	0	0	0	0	0	0	0	0	0	0	0	0	0	0	0	0	1	0	0	1	0	0	1	0	0	0	0	1	0
1254	protein	4	4	0	0	0	0	0	0	0	1	0	1	0	0	0	0	0	0	0	0	0	0	0	0	0	0	0	0	0	1	1	0
1255	protein	4	4	0	0	1	1	0	0	0	0	0	0	0	0	0	0	0	0	0	0	0	0	0	1	1	0	0	0	0	0	0	0
1256	protein	4	4	0	0	1	0	0	1	0	0	0	0	0	0	0	0	0	0	0	0	0	0	0	1	0	1	0	0	0	0	0	0
1257	protein	4	4	0	0	1	0	0	1	0	0	0	0	0	0	0	0	0	0	0	0	0	0	0	1	1	0	0	0	0	0	0	0
1258	protein	4	4	0	0	0	0	0	0	0	0	0	0	0	0	0	0	0	0	1	0	0	1	0	0	0	0	0	0	1	0	1	0
1259	protein	4	4	0	0	0	0	0	0	0	0	0	0	0	0	0	0	0	0	1	0	0	1	0	0	0	0	0	1	0	1	0	0
1260	protein	4	4	0	0	0	0	0	0	0	0	0	0	0	0	0	0	0	0	0	1	0	0	1	0	0	0	0	0	0	0	1	1
1261	protein	4	4	0	0	0	0	0	0	0	1	0	1	0	0	0	0	0	0	0	0	0	0	0	0	0	0	0	0	0	1	0	1
1262	protein	4	4	0	0	0	0	0	0	1	0	0	1	0	0	0	0	0	0	0	0	0	0	0	0	0	0	0	0	1	0	1	0
1263	protein	4	4	0	0	0	0	0	0	0	1	1	0	0	0	0	0	0	0	0	0	0	0	0	0	0	0	0	0	0	1	1	0
1264	protein	4	4	0	0	0	1	1	0	0	0	0	0	0	0	0	0	0	0	0	0	0	0	0	1	1	0	0	0	0	0	0	0
1265	protein	4	4	0	0	1	1	0	0	0	0	0	0	0	0	0	0	0	0	0	0	0	0	0	1	1	0	0	0	0	0	0	0
1266	protein	3	3	0	0	0	0	0	0	0	0	1	0	0	0	0	0	0	0	1	0	0	0	0	0	0	0	0	0	1	0	0	0
1267	protein	3	3	0	0	0	0	0	0	0	0	0	1	0	0	0	0	0	0	1	0	0	0	0	0	0	0	0	0	0	0	0	1
1268	protein	3	3	0	1	0	0	0	0	0	0	0	0	0	0	0	0	0	0	0	0	0	1	0	0	0	0	0	0	0	0	1	0
1269	protein	3	3	1	0	0	0	0	0	0	0	0	0	0	0	0	0	0	0	0	0	1	0	0	0	0	0	0	1	0	0	0	0
1270	protein	3	3	0	0	0	0	0	0	0	0	1	0	0	0	0	0	0	0	0	0	0	0	1	0	0	0	0	0	0	0	1	0
1271	protein	3	3	0	0	0	0	0	0	0	0	1	0	0	0	0	0	0	0	0	0	0	0	1	0	0	0	0	0	0	0	1	0
1272	protein	3	3	0	0	0	0	0	0	0	0	1	0	0	0	0	0	0	0	0	0	0	1	0	0	0	0	0	0	0	1	0	0
1273	protein	3	3	0	0	0	0	0	0	0	0	0	1	0	0	0	0	0	0	1	0	0	0	0	0	0	0	0	0	0	0	1	0
1274	protein	3	3	0	0	0	0	0	0	1	0	0	0	0	0	0	0	0	0	0	0	1	0	0	0	0	0	0	0	0	1	0	0
1275		3	3	0	0	0	0	0	0	1	0	0	0	0	0	0	0	0	0	1	0	0	0	0	0	0	0	0	0	0	0	0	1
1276	protein	4	4	0	0	0	0	0	0	0	0	0	0	0	0	1	0	0	1	0	0	0	0	0	0	0	0	0	0	0	1	0	1
1277	protein	4	4	0	0	0	0	0	0	0	0	0	0	0	0	1	0	0	1	0	0	0	0	0	1	1	0	0	0	0	0	0	0
1278	protein	6	3	0	0	0	0	0	0	0	0	0	0	0	0	0	1	0	0	0	0	0	0	0	1	0	0	0	4	0	0	0	0
1279	protein	4	4	0	0	0	0	0	0	0	0	0	0	0	0	1	0	0	0	0	0	0	0	0	0	0	0	0	0	1	1	1	0
1280	protein	4	3	0	0	0	0	0	0	0	0	0	0	0	0	0	0	1	0	0	0	0	0	0	0	0	0	1	2	0	0	0	0
1281	protein	4	4	0	0	0	0	0	0	0	0	0	0	0	0	0	0	0	1	0	0	0	0	0	0	0	0	0	0	1	1	0	1
1282	protein	4	3	0	0	0	0	0	0	0	0	0	0	1	0	0	0	0	0	0	0	0	0	0	0	0	0	0	0	1	0	0	2
1283	protein	3	3	0	0	0	0	0	0	0	0	0	0	0	1	0	0	0	0	0	0	0	0	0	1	1	0	0	0	0	0	0	0
1284	protein	3	3	0	0	0	0	0	0	0	0	0	0	0	0	0	0	1	0	0	0	0	0	0	0	1	0	0	1	0	0	0	0
1285	protein	3	3	0	0	0	0	0	0	0	0	0	0	1	0	0	0	0	0	0	0	0	0	0	1	1	0	0	0	0	0	0	0
1286	protein	3	3	0	0	0	0	0	0	0	0	0	0	0	0	0	0	1	0	0	0	0	0	0	0	0	0	0	1	0	0	0	1
1287	protein	3	3	0	0	0	0	0	0	0	0	0	0	0	0	1	0	0	0	0	0	0	0	0	0	0	0	0	0	1	0	0	1
1288	protein	3	3	0	0	0	0	0	0	0	0	0	0	1	0	0	0	0	0	0	0	0	0	0	0	0	0	0	0	1	0	0	1
1289	protein	3	3	0	0	0	0	0	0	0	0	0	0	0	0	0	0	1	0	0	0	0	0	0	1	0	0	0	1	0	0	0	0
1290	protein	7	4	0	0	0	0	0	0	0	1	0	0	0	0	0	0	0	0	0	0	0	0	0	0	0	0	0	0	2	2	0	2
1291	protein	6	3	0	0	0	0	0	0	0	0	0	0	0	0	0	0	0	0	0	0	0	1	0	0	0	0	0	0	0	4	1	0
1292	protein	6	4	1	0	0	0	0	0	0	0	0	0	0	0	0	0	0	0	0	0	0	0	0	0	0	0	0	0	1	1	0	3
1293	protein	5	3	0	0	1	0	0	0	0	0	0	0	0	0	0	0	0	0	0	0	0	0	0	0	1	0	0	3	0	0	0	0
1294	protein	5	3	0	0	0	0	0	0	0	0	0	0	0	0	0	0	0	0	1	0	0	0	0	0	0	0	0	0	0	0	1	3
1295	protein	4	3	0	0	0	0	0	0	0	0	1	0	0	0	0	0	0	0	0	0	0	0	0	0	0	0	0	0	0	2	1	0
1296	protein	4	3	0	0	0	0	0	0	0	0	0	0	0	0	0	0	0	0	0	0	0	1	0	0	0	0	0	0	0	1	0	2
1297	LSU_rRNA	4	3	0	0	1	0	0	0	0	0	0	0	0	0	0	0	0	0	0	0	0	0	0	0	2	0	0	0	0	0	0	1
1298	protein	4	4	0	0	0	0	0	0	0	0	1	0	0	0	0	0	0	0	0	0	0	0	0	0	0	0	0	0	1	1	1	0
1299	protein	4	3	0	0	0	0	0	0	0	0	1	0	0	0	0	0	0	0	0	0	0	0	0	0	0	0	0	0	0	2	1	0
1300	protein	4	3	0	0	0	0	1	0	0	0	0	0	0	0	0	0	0	0	0	0	0	0	0	0	1	0	0	2	0	0	0	0
1301	protein	4	3	1	0	0	0	0	0	0	0	0	0	0	0	0	0	0	0	0	0	0	0	0	0	0	1	0	2	0	0	0	0
1302	protein	4	3	0	0	0	0	0	0	0	0	1	0	0	0	0	0	0	0	0	0	0	0	0	0	0	0	0	0	0	2	1	0
1303	protein	4	4	0	0	0	0	0	0	0	0	0	0	0	0	0	0	0	0	1	0	0	0	0	0	0	0	0	0	1	1	1	0
1304	protein	4	3	0	0	0	0	0	0	1	0	0	0	0	0	0	0	0	0	0	0	0	0	0	0	0	0	0	2	0	1	0	0
1305	protein	4	3	0	0	1	0	0	0	0	0	0	0	0	0	0	0	0	0	0	0	0	0	0	0	0	1	0	2	0	0	0	0
1306	protein	3	3	1	0	0	0	0	0	0	0	0	0	0	0	0	0	0	0	0	0	0	0	0	0	0	0	0	0	1	0	0	1
1307	protein	3	3	1	0	0	0	0	0	0	0	0	0	0	0	0	0	0	0	0	0	0	0	0	0	1	0	0	1	0	0	0	0
1308	protein	3	3	0	1	0	0	0	0	0	0	0	0	0	0	0	0	0	0	0	0	0	0	0	1	1	0	0	0	0	0	0	0
1309	protein	3	3	0	0	0	1	0	0	0	0	0	0	0	0	0	0	0	0	0	0	0	0	0	1	1	0	0	0	0	0	0	0
1310	protein	3	3	0	0	0	1	0	0	0	0	0	0	0	0	0	0	0	0	0	0	0	0	0	1	1	0	0	0	0	0	0	0
1311	protein	3	3	0	0	0	0	0	0	0	1	0	0	0	0	0	0	0	0	0	0	0	0	0	0	0	0	0	0	1	0	1	0
1312	protein	3	3	0	0	0	0	0	0	0	0	0	0	0	0	0	0	0	0	1	0	0	0	0	0	0	0	0	0	0	1	1	0
1313	protein	3	3	0	0	0	1	0	0	0	0	0	0	0	0	0	0	0	0	0	0	0	0	0	1	1	0	0	0	0	0	0	0
1314	protein	3	3	0	0	0	1	0	0	0	0	0	0	0	0	0	0	0	0	0	0	0	0	0	1	1	0	0	0	0	0	0	0
1315	protein	3	3	0	0	0	1	0	0	0	0	0	0	0	0	0	0	0	0	0	0	0	0	0	1	1	0	0	0	0	0	0	0
1316	protein	3	3	0	0	0	1	0	0	0	0	0	0	0	0	0	0	0	0	0	0	0	0	0	1	1	0	0	0	0	0	0	0
1317	protein	3	3	1	0	0	0	0	0	0	0	0	0	0	0	0	0	0	0	0	0	0	0	0	0	1	0	0	1	0	0	0	0
1318	protein	3	3	0	0	0	1	0	0	0	0	0	0	0	0	0	0	0	0	0	0	0	0	0	1	1	0	0	0	0	0	0	0
1319	protein	3	3	0	0	1	0	0	0	0	0	0	0	0	0	0	0	0	0	0	0	0	0	0	0	1	0	0	1	0	0	0	0
1320	protein	3	3	1	0	0	0	0	0	0	0	0	0	0	0	0	0	0	0	0	0	0	0	0	0	1	0	0	1	0	0	0	0
1321	protein	3	3	1	0	0	0	0	0	0	0	0	0	0	0	0	0	0	0	0	0	0	0	0	1	1	0	0	0	0	0	0	0
1322	LSU_rRNA	3	3	1	0	0	0	0	0	0	0	0	0	0	0	0	0	0	0	0	0	0	0	0	0	1	0	0	0	0	0	0	1
1323	protein	3	3	0	0	0	0	0	0	0	0	0	0	0	0	0	0	0	0	0	1	0	0	0	0	0	0	0	0	1	0	1	0
1324	protein	3	3	0	0	0	0	0	0	0	0	1	0	0	0	0	0	0	0	0	0	0	0	0	0	0	0	0	0	0	1	1	0
1325	protein	3	3	0	0	0	0	0	0	0	0	0	0	0	0	0	0	0	0	1	0	0	0	0	0	0	0	0	0	0	1	1	0
1326	protein	3	3	0	0	0	0	0	0	0	0	0	0	0	0	0	0	0	0	0	0	0	1	0	0	0	0	0	0	0	1	1	0
1327	protein	3	3	0	0	0	0	0	0	0	0	0	1	0	0	0	0	0	0	0	0	0	0	0	0	0	0	0	0	1	0	1	0
1328	protein	3	3	0	0	0	0	0	0	0	0	0	0	0	0	0	0	0	0	0	0	0	1	0	0	0	0	0	0	0	0	1	1
1329	protein	3	3	0	0	0	0	1	0	0	0	0	0	0	0	0	0	0	0	0	0	0	0	0	0	0	0	0	0	1	0	0	1
1330	protein	3	3	0	1	0	0	0	0	0	0	0	0	0	0	0	0	0	0	0	0	0	0	0	1	1	0	0	0	0	0	0	0
1331	protein	3	3	0	0	0	1	0	0	0	0	0	0	0	0	0	0	0	0	0	0	0	0	0	1	0	1	0	0	0	0	0	0
1332	protein	3	3	0	0	0	1	0	0	0	0	0	0	0	0	0	0	0	0	0	0	0	0	0	1	1	0	0	0	0	0	0	0
1333	protein	3	3	0	0	0	0	1	0	0	0	0	0	0	0	0	0	0	0	0	0	0	0	0	0	1	1	0	0	0	0	0	0
1334	protein	3	3	0	0	0	0	0	1	0	0	0	0	0	0	0	0	0	0	0	0	0	0	0	1	1	0	0	0	0	0	0	0
1335	protein	3	3	0	0	0	0	0	0	0	0	1	0	0	0	0	0	0	0	0	0	0	0	0	0	0	0	0	0	1	0	1	0
1336	protein	3	3	0	0	0	0	0	0	0	0	1	0	0	0	0	0	0	0	0	0	0	0	0	0	0	0	0	1	0	1	0	0
1337	protein	3	3	0	0	0	0	0	0	0	0	0	0	0	0	0	0	0	0	0	0	0	1	0	1	1	0	0	0	0	0	0	0
1338	protein	3	3	1	0	0	0	0	0	0	0	0	0	0	0	0	0	0	0	0	0	0	0	0	1	1	0	0	0	0	0	0	0
1339	protein	3	3	1	0	0	0	0	0	0	0	0	0	0	0	0	0	0	0	0	0	0	0	0	1	1	0	0	0	0	0	0	0
1340	protein	3	3	0	0	0	1	0	0	0	0	0	0	0	0	0	0	0	0	0	0	0	0	0	1	1	0	0	0	0	0	0	0
1341	protein	3	3	0	0	0	0	0	0	0	0	0	0	0	0	0	0	0	0	0	0	0	1	0	0	0	0	0	0	1	0	1	0
1342	protein	3	3	0	0	0	0	0	0	0	0	0	0	0	0	0	0	0	0	1	0	0	0	0	0	0	0	0	0	1	0	0	1
1343	protein	3	3	0	0	0	1	0	0	0	0	0	0	0	0	0	0	0	0	0	0	0	0	0	0	0	1	0	1	0	0	0	0
1344	protein	3	3	0	0	0	0	1	0	0	0	0	0	0	0	0	0	0	0	0	0	0	0	0	1	0	0	0	1	0	0	0	0
1345	protein	3	3	0	0	0	0	0	0	0	0	0	0	0	0	0	0	0	0	1	0	0	0	0	0	0	0	0	0	0	1	1	0
1346	protein	3	3	0	0	0	0	0	0	0	0	0	0	0	0	0	0	0	0	0	0	0	0	1	0	0	0	0	0	0	1	1	0
1347	protein	3	3	1	0	0	0	0	0	0	0	0	0	0	0	0	0	0	0	0	0	0	0	0	0	0	0	0	0	1	0	1	0
1348	protein	3	3	0	1	0	0	0	0	0	0	0	0	0	0	0	0	0	0	0	0	0	0	0	1	1	0	0	0	0	0	0	0
1349	protein	3	3	0	0	1	0	0	0	0	0	0	0	0	0	0	0	0	0	0	0	0	0	0	1	1	0	0	0	0	0	0	0
1350	protein	3	3	0	0	1	0	0	0	0	0	0	0	0	0	0	0	0	0	0	0	0	0	0	1	0	0	0	0	0	0	0	1
1351	protein	3	3	0	0	0	0	0	0	0	0	1	0	0	0	0	0	0	0	0	0	0	0	0	0	0	0	0	0	0	1	1	0
1352	protein	3	3	0	0	0	0	0	0	0	0	1	0	0	0	0	0	0	0	0	0	0	0	0	0	0	0	0	0	0	1	1	0
1353	protein	3	3	0	0	0	0	1	0	0	0	0	0	0	0	0	0	0	0	0	0	0	0	0	1	1	0	0	0	0	0	0	0
1354	protein	3	3	0	0	1	0	0	0	0	0	0	0	0	0	0	0	0	0	0	0	0	0	0	0	1	0	0	1	0	0	0	0
1355	protein	3	3	0	0	0	0	1	0	0	0	0	0	0	0	0	0	0	0	0	0	0	0	0	1	1	0	0	0	0	0	0	0
1356	protein	3	3	0	0	0	1	0	0	0	0	0	0	0	0	0	0	0	0	0	0	0	0	0	0	1	0	0	1	0	0	0	0
1357	protein	3	3	0	0	0	0	0	0	0	0	0	0	0	0	0	0	0	0	1	0	0	0	0	0	0	0	0	0	0	0	1	1
1358	protein	3	3	0	0	0	0	0	0	0	0	0	0	0	0	0	0	0	0	0	0	0	1	0	0	0	0	0	0	0	1	1	0
1359	protein	3	3	0	0	0	0	0	0	0	0	0	0	0	0	0	0	0	0	1	0	0	0	0	0	0	0	0	0	0	0	1	1
1360	protein	3	3	0	0	0	0	0	0	0	0	0	0	0	0	0	0	0	0	1	0	0	0	0	0	0	0	0	0	0	0	1	1
1361	protein	3	3	0	1	0	0	0	0	0	0	0	0	0	0	0	0	0	0	0	0	0	0	0	1	1	0	0	0	0	0	0	0
1362	protein	3	3	0	0	0	0	1	0	0	0	0	0	0	0	0	0	0	0	0	0	0	0	0	0	1	1	0	0	0	0	0	0
1363	protein	3	3	0	0	1	0	0	0	0	0	0	0	0	0	0	0	0	0	0	0	0	0	0	1	1	0	0	0	0	0	0	0
1364	protein	3	3	0	0	0	1	0	0	0	0	0	0	0	0	0	0	0	0	0	0	0	0	0	1	1	0	0	0	0	0	0	0
1365	protein	3	3	0	0	0	1	0	0	0	0	0	0	0	0	0	0	0	0	0	0	0	0	0	1	1	0	0	0	0	0	0	0
1366	protein	3	3	0	1	0	0	0	0	0	0	0	0	0	0	0	0	0	0	0	0	0	0	0	1	1	0	0	0	0	0	0	0
1367	protein	3	3	0	0	0	0	1	0	0	0	0	0	0	0	0	0	0	0	0	0	0	0	0	1	1	0	0	0	0	0	0	0
1368	protein	3	3	0	0	0	0	0	0	0	0	0	0	0	0	0	0	0	0	1	0	0	0	0	0	0	0	0	0	0	1	1	0
1369	protein	3	3	0	0	0	0	0	0	0	0	1	0	0	0	0	0	0	0	0	0	0	0	0	0	0	0	0	0	0	1	1	0
1370	protein	3	3	1	0	0	0	0	0	0	0	0	0	0	0	0	0	0	0	0	0	0	0	0	0	0	0	0	0	1	0	1	0
1371	protein	3	3	0	1	0	0	0	0	0	0	0	0	0	0	0	0	0	0	0	0	0	0	0	1	1	0	0	0	0	0	0	0
1372	protein	3	3	0	0	0	1	0	0	0	0	0	0	0	0	0	0	0	0	0	0	0	0	0	1	1	0	0	0	0	0	0	0
1373	protein	3	3	0	0	0	0	1	0	0	0	0	0	0	0	0	0	0	0	0	0	0	0	0	0	1	1	0	0	0	0	0	0
1374	protein	3	3	0	0	0	0	1	0	0	0	0	0	0	0	0	0	0	0	0	0	0	0	0	1	1	0	0	0	0	0	0	0
1375	protein	3	3	0	0	0	0	1	0	0	0	0	0	0	0	0	0	0	0	0	0	0	0	0	1	0	1	0	0	0	0	0	0
1376	protein	3	3	0	0	1	0	0	0	0	0	0	0	0	0	0	0	0	0	0	0	0	0	0	1	1	0	0	0	0	0	0	0
1377	protein	3	3	0	0	1	0	0	0	0	0	0	0	0	0	0	0	0	0	0	0	0	0	0	1	1	0	0	0	0	0	0	0
1378	protein	3	3	0	0	0	0	0	0	0	0	1	0	0	0	0	0	0	0	0	0	0	0	0	0	0	0	0	0	1	0	1	0
1379	protein	3	3	0	0	0	1	0	0	0	0	0	0	0	0	0	0	0	0	0	0	0	0	0	1	1	0	0	0	0	0	0	0
1380	protein	71	4	0	0	0	0	0	0	0	0	0	0	0	0	0	0	0	0	0	0	0	0	0	0	0	0	0	0	19	24	18	10
1381	protein	46	4	0	0	0	0	0	0	0	0	0	0	0	0	0	0	0	0	0	0	0	0	0	0	0	0	0	0	12	19	14	1
1382	protein	46	4	0	0	0	0	0	0	0	0	0	0	0	0	0	0	0	0	0	0	0	0	0	0	0	0	0	0	7	20	2	17
1383	protein	41	4	0	0	0	0	0	0	0	0	0	0	0	0	0	0	0	0	0	0	0	0	0	0	0	0	0	0	11	14	8	8
1384	protein	36	4	0	0	0	0	0	0	0	0	0	0	0	0	0	0	0	0	0	0	0	0	0	0	0	0	0	0	10	11	9	6
1385	protein	29	4	0	0	0	0	0	0	0	0	0	0	0	0	0	0	0	0	0	0	0	0	0	0	0	0	0	0	10	8	3	8
1386	protein	22	4	0	0	0	0	0	0	0	0	0	0	0	0	0	0	0	0	0	0	0	0	0	0	0	0	0	0	4	11	6	1
1387	protein	21	4	0	0	0	0	0	0	0	0	0	0	0	0	0	0	0	0	0	0	0	0	0	0	0	0	0	0	4	6	4	7
1388	protein	18	4	0	0	0	0	0	0	0	0	0	0	0	0	0	0	0	0	0	0	0	0	0	0	0	0	0	0	7	4	5	2
1389	protein	17	4	0	0	0	0	0	0	0	0	0	0	0	0	0	0	0	0	0	0	0	0	0	0	0	0	0	0	5	7	3	2
1390	protein	15	4	0	0	0	0	0	0	0	0	0	0	0	0	0	0	0	0	0	0	0	0	0	0	0	0	0	0	5	4	5	1
1391	protein	13	4	0	0	0	0	0	0	0	0	0	0	0	0	0	0	0	0	0	0	0	0	0	0	0	0	0	0	4	2	5	2
1392	protein	13	4	0	0	0	0	0	0	0	0	0	0	0	0	0	0	0	0	0	0	0	0	0	0	0	0	0	0	2	4	2	5
1393	protein	11	4	0	0	0	0	0	0	0	0	0	0	0	0	0	0	0	0	0	0	0	0	0	0	0	0	0	0	2	1	3	5
1394	protein	11	4	0	0	0	0	0	0	0	0	0	0	0	0	0	0	0	0	0	0	0	0	0	0	0	0	0	0	4	2	2	3
1395	protein	11	4	0	0	0	0	0	0	0	0	0	0	0	0	0	0	0	0	0	0	0	0	0	0	0	0	0	0	2	4	4	1
1396	protein	11	4	0	0	0	0	0	0	0	0	0	0	0	0	0	0	0	0	0	0	0	0	0	0	0	0	0	0	2	6	2	1
1397	protein	10	4	0	0	0	0	0	0	0	0	0	0	0	0	0	0	0	0	0	0	0	0	0	0	0	0	0	0	2	1	4	3
1398	protein	10	4	0	0	0	0	0	0	0	0	0	0	0	0	0	0	0	0	0	0	0	0	0	0	0	0	0	0	1	3	5	1
1399	protein	9	4	0	0	0	0	0	0	0	0	0	0	0	0	0	0	0	0	0	0	0	0	0	0	0	0	0	0	3	4	1	1
1400	protein	9	4	0	0	0	0	0	0	0	0	0	0	0	0	0	0	0	0	0	0	0	0	0	0	0	0	0	0	1	5	1	2
1401	protein	9	4	0	0	0	0	0	0	0	0	0	0	0	0	0	0	0	0	0	0	0	0	0	0	0	0	0	0	1	3	2	3
1402	protein	9	4	0	0	0	0	0	0	0	0	0	0	0	0	0	0	0	0	0	0	0	0	0	0	0	0	0	0	2	2	2	3
1403	protein	9	4	0	0	0	0	0	0	0	0	0	0	0	0	0	0	0	0	0	0	0	0	0	0	0	0	0	0	4	3	1	1
1404	protein	8	4	0	0	0	0	0	0	0	0	0	0	0	0	0	0	0	0	0	0	0	0	0	0	0	0	0	0	1	3	1	3
1405	protein	8	4	0	0	0	0	0	0	0	0	0	0	0	0	0	0	0	0	0	0	0	0	0	0	0	0	0	2	2	2	0	2
1406	protein	8	4	0	0	0	0	0	0	0	0	0	0	0	0	0	0	0	0	0	0	0	0	0	0	0	0	0	0	2	2	2	2
1407	protein	8	4	0	0	0	0	0	0	0	0	0	0	0	0	0	0	0	0	0	0	0	0	0	0	0	0	0	0	2	2	3	1
1408	protein	8	4	0	0	0	0	0	0	0	0	0	0	0	0	0	0	0	0	0	0	0	0	0	0	0	0	0	0	1	3	3	1
1409	protein	7	4	0	0	0	0	0	0	0	0	0	0	0	0	0	0	0	0	0	0	0	0	0	0	0	0	0	0	2	2	2	1
1410	protein	7	4	0	0	0	0	0	0	0	0	0	0	0	0	0	0	0	0	0	0	0	0	0	0	0	0	0	0	1	4	1	1
1411	protein	7	4	0	0	0	0	0	0	0	0	0	0	0	0	0	0	0	0	0	0	0	0	0	0	0	0	0	0	2	2	1	2
1412	protein	7	3	0	0	0	0	0	0	0	0	0	0	0	0	0	0	0	0	0	0	0	0	0	1	1	0	0	5	0	0	0	0
1413	protein	7	4	0	0	0	0	0	0	0	0	0	0	0	0	0	0	0	0	0	0	0	0	0	0	0	0	0	0	2	2	1	2
1414	protein	7	4	0	0	0	0	0	0	0	0	0	0	0	0	0	0	0	0	0	0	0	0	0	0	0	0	0	0	1	2	3	1
1415	protein	7	4	0	0	0	0	0	0	0	0	0	0	0	0	0	0	0	0	0	0	0	0	0	0	0	0	0	0	1	2	3	1
1416	protein	7	4	0	0	0	0	0	0	0	0	0	0	0	0	0	0	0	0	0	0	0	0	0	0	0	0	0	0	2	2	1	2
1417	protein	7	4	0	0	0	0	0	0	0	0	0	0	0	0	0	0	0	0	0	0	0	0	0	0	0	0	0	0	3	1	1	2
1418	protein	6	3	0	0	0	0	0	0	0	0	0	0	0	0	0	0	0	0	0	0	0	0	0	0	4	1	1	0	0	0	0	0
1419	protein	6	4	0	0	0	0	0	0	0	0	0	0	0	0	0	0	0	0	0	0	0	0	0	0	0	0	0	0	2	1	1	2
1420	protein	6	4	0	0	0	0	0	0	0	0	0	0	0	0	0	0	0	0	0	0	0	0	0	0	0	0	0	0	1	2	2	1
1421	protein	6	4	0	0	0	0	0	0	0	0	0	0	0	0	0	0	0	0	0	0	0	0	0	0	0	0	0	0	1	2	2	1
1422	protein	6	4	0	0	0	0	0	0	0	0	0	0	0	0	0	0	0	0	0	0	0	0	0	0	0	0	0	0	1	2	2	1
1423	protein	5	4	0	0	0	0	0	0	0	0	0	0	0	0	0	0	0	0	0	0	0	0	0	0	0	0	0	0	1	2	1	1
1424	protein	5	4	0	0	0	0	0	0	0	0	0	0	0	0	0	0	0	0	0	0	0	0	0	0	0	0	0	1	1	1	2	0
1425	protein	5	3	0	0	0	0	0	0	0	0	0	0	0	0	0	0	0	0	0	0	0	0	0	1	1	0	0	3	0	0	0	0
1426	protein	5	3	0	0	0	0	0	0	0	0	0	0	0	0	0	0	0	0	0	0	0	0	0	1	1	0	0	3	0	0	0	0
1427	protein	5	3	0	0	0	0	0	0	0	0	0	0	0	0	0	0	0	0	0	0	0	0	0	1	3	0	0	1	0	0	0	0
1428	protein	5	3	0	0	0	0	0	0	0	0	0	0	0	0	0	0	0	0	0	0	0	0	0	1	1	0	0	3	0	0	0	0
1429	protein	5	4	0	0	0	0	0	0	0	0	0	0	0	0	0	0	0	0	0	0	0	0	0	0	0	0	0	0	1	1	2	1
1430	protein	5	4	0	0	0	0	0	0	0	0	0	0	0	0	0	0	0	0	0	0	0	0	0	0	0	0	0	0	1	1	2	1
1431	protein	5	3	0	0	0	0	0	0	0	0	0	0	0	0	0	0	0	0	0	0	0	0	0	1	0	0	0	0	0	3	0	1
1432	protein	5	4	0	0	0	0	0	0	0	0	0	0	0	0	0	0	0	0	0	0	0	0	0	0	0	0	0	0	1	2	1	1
1433	protein	5	3	0	0	0	0	0	0	0	0	0	0	0	0	0	0	0	0	0	0	0	0	0	0	0	0	0	0	0	1	1	3
1434	protein	5	4	0	0	0	0	0	0	0	0	0	0	0	0	0	0	0	0	0	0	0	0	0	0	0	0	0	0	1	2	1	1
1435	protein	5	4	0	0	0	0	0	0	0	0	0	0	0	0	0	0	0	0	0	0	0	0	0	0	0	0	0	0	1	1	2	1
1436	protein	5	4	0	0	0	0	0	0	0	0	0	0	0	0	0	0	0	0	0	0	0	0	0	0	0	0	0	0	1	2	1	1
1437	protein	5	4	0	0	0	0	0	0	0	0	0	0	0	0	0	0	0	0	0	0	0	0	0	0	1	0	0	0	1	2	1	0
1438	protein	5	4	0	0	0	0	0	0	0	0	0	0	0	0	0	0	0	0	0	0	0	0	0	0	0	0	0	0	2	1	1	1
1439	protein	4	3	0	0	0	0	0	0	0	0	0	0	0	0	0	0	0	0	0	0	0	0	0	1	1	0	0	0	0	2	0	0
1440	protein	4	3	0	0	0	0	0	0	0	0	0	0	0	0	0	0	0	0	0	0	0	0	0	1	0	0	0	0	0	1	0	2
1441	protein	4	3	0	0	0	0	0	0	0	0	0	0	0	0	0	0	0	0	0	0	0	0	0	1	1	0	0	2	0	0	0	0
1442	protein	4	3	0	0	0	0	0	0	0	0	0	0	0	0	0	0	0	0	0	0	0	0	0	1	1	0	0	2	0	0	0	0
1443	protein	4	3	0	0	0	0	0	0	0	0	0	0	0	0	0	0	0	0	0	0	0	0	0	0	0	0	0	0	1	0	2	1
1444	protein	4	4	0	0	0	0	0	0	0	0	0	0	0	0	0	0	0	0	0	0	0	0	0	0	0	0	0	0	1	1	1	1
1445	protein	4	3	0	0	0	0	0	0	0	0	0	0	0	0	0	0	0	0	0	0	0	0	0	0	0	0	0	2	1	0	0	1
1446	protein	4	3	0	0	0	0	0	0	0	0	0	0	0	0	0	0	0	0	0	0	0	0	0	1	1	0	0	2	0	0	0	0
1447	protein	4	3	0	0	0	0	0	0	0	0	0	0	0	0	0	0	0	0	0	0	0	0	0	0	0	0	0	0	0	2	1	1
1448	protein	4	4	0	0	0	0	0	0	0	0	0	0	0	0	0	0	0	0	0	0	0	0	0	0	0	0	0	0	1	1	1	1
1449	protein	4	3	0	0	0	0	0	0	0	0	0	0	0	0	0	0	0	0	0	0	0	0	0	0	0	0	0	0	1	0	2	1
1450	protein	4	3	0	0	0	0	0	0	0	0	0	0	0	0	0	0	0	0	0	0	0	0	0	0	0	0	0	0	2	0	1	1
1451	protein	4	4	0	0	0	0	0	0	0	0	0	0	0	0	0	0	0	0	0	0	0	0	0	0	0	0	0	0	1	1	1	1
1452	protein	4	3	0	0	0	0	0	0	0	0	0	0	0	0	0	0	0	0	0	0	0	0	0	0	0	0	0	2	1	0	0	1
1453	protein	4	3	0	0	0	0	0	0	0	0	0	0	0	0	0	0	0	0	0	0	0	0	0	0	0	0	0	0	0	1	1	2
1454	protein	4	3	0	0	0	0	0	0	0	0	0	0	0	0	0	0	0	0	0	0	0	0	0	1	2	0	1	0	0	0	0	0
1455	protein	4	4	0	0	0	0	0	0	0	0	0	0	0	0	0	0	0	0	0	0	0	0	0	0	0	0	0	0	1	1	1	1
1456	protein	4	3	0	0	0	0	0	0	0	0	0	0	0	0	0	0	0	0	0	0	0	0	0	0	0	0	0	0	0	2	1	1
1457	protein	4	4	0	0	0	0	0	0	0	0	0	0	0	0	0	0	0	0	0	0	0	0	0	0	0	0	0	0	1	1	1	1
1458	protein	4	4	0	0	0	0	0	0	0	0	0	0	0	0	0	0	0	0	0	0	0	0	0	0	0	0	0	0	1	1	1	1
1459	protein	4	3	0	0	0	0	0	0	0	0	0	0	0	0	0	0	0	0	0	0	0	0	0	0	0	0	0	0	1	0	2	1
1460	protein	4	4	0	0	0	0	0	0	0	0	0	0	0	0	0	0	0	0	0	0	0	0	0	0	0	0	0	0	1	1	1	1
1461	protein	4	3	0	0	0	0	0	0	0	0	0	0	0	0	0	0	0	0	0	0	0	0	0	0	0	0	0	0	0	1	1	2
1462	protein	4	3	0	0	0	0	0	0	0	0	0	0	0	0	0	0	0	0	0	0	0	0	0	0	0	0	0	0	0	1	1	2
1463	protein	4	3	0	0	0	0	0	0	0	0	0	0	0	0	0	0	0	0	0	0	0	0	0	0	0	0	0	0	0	2	1	1
1464	protein	4	4	0	0	0	0	0	0	0	0	0	0	0	0	0	0	0	0	0	0	0	0	0	0	0	0	0	0	1	1	1	1
1465	protein	4	3	0	0	0	0	0	0	0	0	0	0	0	0	0	0	0	0	0	0	0	0	0	0	0	0	0	0	0	2	1	1
1466	protein	4	4	0	0	0	0	0	0	0	0	0	0	0	0	0	0	0	0	0	0	0	0	0	0	0	0	0	0	1	1	1	1
1467	protein	4	3	0	0	0	0	0	0	0	0	0	0	0	0	0	0	0	0	0	0	0	0	0	0	0	0	0	0	0	1	1	2
1468	protein	4	3	0	0	0	0	0	0	0	0	0	0	0	0	0	0	0	0	0	0	0	0	0	1	1	2	0	0	0	0	0	0
1469	protein	4	3	0	0	0	0	0	0	0	0	0	0	0	0	0	0	0	0	0	0	0	0	0	0	0	0	0	0	2	0	1	1
1470	protein	4	3	0	0	0	0	0	0	0	0	0	0	0	0	0	0	0	0	0	0	0	0	0	0	0	0	0	0	0	2	1	1
1471	protein	4	4	0	0	0	0	0	0	0	0	0	0	0	0	0	0	0	0	0	0	0	0	0	0	0	0	0	0	1	1	1	1
1472	protein	3	3	0	0	0	0	0	0	0	0	0	0	0	0	0	0	0	0	0	0	0	0	0	0	1	1	1	0	0	0	0	0
1473	protein	3	3	0	0	0	0	0	0	0	0	0	0	0	0	0	0	0	0	0	0	0	0	0	1	1	0	1	0	0	0	0	0
1474	protein	3	3	0	0	0	0	0	0	0	0	0	0	0	0	0	0	0	0	0	0	0	0	0	1	1	0	0	1	0	0	0	0
1475	protein	3	3	0	0	0	0	0	0	0	0	0	0	0	0	0	0	0	0	0	0	0	0	0	1	1	0	0	1	0	0	0	0
1476	protein	3	3	0	0	0	0	0	0	0	0	0	0	0	0	0	0	0	0	0	0	0	0	0	0	0	0	0	0	1	0	1	1
1477	protein	3	3	0	0	0	0	0	0	0	0	0	0	0	0	0	0	0	0	0	0	0	0	0	0	0	0	0	0	1	0	1	1
1478	protein	3	3	0	0	0	0	0	0	0	0	0	0	0	0	0	0	0	0	0	0	0	0	0	0	0	0	0	0	1	0	1	1
1479	protein	3	3	0	0	0	0	0	0	0	0	0	0	0	0	0	0	0	0	0	0	0	0	0	0	0	0	0	0	1	0	1	1
1480	protein	3	3	0	0	0	0	0	0	0	0	0	0	0	0	0	0	0	0	0	0	0	0	0	0	0	0	0	0	0	1	1	1
1481	protein	3	3	0	0	0	0	0	0	0	0	0	0	0	0	0	0	0	0	0	0	0	0	0	0	0	0	0	0	0	1	1	1
1482	protein	3	3	0	0	0	0	0	0	0	0	0	0	0	0	0	0	0	0	0	0	0	0	0	0	0	0	0	0	0	1	1	1
1483	protein	3	3	0	0	0	0	0	0	0	0	0	0	0	0	0	0	0	0	0	0	0	0	0	0	0	0	0	0	0	1	1	1
1484	protein	3	3	0	0	0	0	0	0	0	0	0	0	0	0	0	0	0	0	0	0	0	0	0	0	0	0	0	0	0	1	1	1
1485	protein	3	3	0	0	0	0	0	0	0	0	0	0	0	0	0	0	0	0	0	0	0	0	0	0	0	0	0	0	0	1	1	1
1486	protein	3	3	0	0	0	0	0	0	0	0	0	0	0	0	0	0	0	0	0	0	0	0	0	0	0	0	0	0	1	0	1	1
1487	protein	3	3	0	0	0	0	0	0	0	0	0	0	0	0	0	0	0	0	0	0	0	0	0	0	0	0	0	0	1	0	1	1
1488	protein	3	3	0	0	0	0	0	0	0	0	0	0	0	0	0	0	0	0	0	0	0	0	0	0	0	0	0	0	0	1	1	1
1489	protein	3	3	0	0	0	0	0	0	0	0	0	0	0	0	0	0	0	0	0	0	0	0	0	0	0	0	0	0	0	1	1	1
1490	protein	3	3	0	0	0	0	0	0	0	0	0	0	0	0	0	0	0	0	0	0	0	0	0	0	0	0	0	0	1	0	1	1
1491	protein	3	3	0	0	0	0	0	0	0	0	0	0	0	0	0	0	0	0	0	0	0	0	0	0	0	0	0	0	0	1	1	1
1492	protein	3	3	0	0	0	0	0	0	0	0	0	0	0	0	0	0	0	0	0	0	0	0	0	1	1	0	0	1	0	0	0	0
1493	protein	3	3	0	0	0	0	0	0	0	0	0	0	0	0	0	0	0	0	0	0	0	0	0	1	1	0	0	1	0	0	0	0
1494	protein	3	3	0	0	0	0	0	0	0	0	0	0	0	0	0	0	0	0	0	0	0	0	0	0	0	0	0	0	0	1	1	1
1495	protein	3	3	0	0	0	0	0	0	0	0	0	0	0	0	0	0	0	0	0	0	0	0	0	0	0	0	0	0	0	1	1	1
1496	protein	3	3	0	0	0	0	0	0	0	0	0	0	0	0	0	0	0	0	0	0	0	0	0	0	0	0	0	0	0	1	1	1
1497	protein	3	3	0	0	0	0	0	0	0	0	0	0	0	0	0	0	0	0	0	0	0	0	0	0	0	0	0	0	1	0	1	1
1498	protein	3	3	0	0	0	0	0	0	0	0	0	0	0	0	0	0	0	0	0	0	0	0	0	0	0	0	0	0	1	0	1	1
1499	protein	3	3	0	0	0	0	0	0	0	0	0	0	0	0	0	0	0	0	0	0	0	0	0	0	0	0	0	0	0	1	1	1
1500	protein	3	3	0	0	0	0	0	0	0	0	0	0	0	0	0	0	0	0	0	0	0	0	0	0	0	0	0	0	1	0	1	1
1501	protein	3	3	0	0	0	0	0	0	0	0	0	0	0	0	0	0	0	0	0	0	0	0	0	0	0	0	0	0	0	1	1	1
1502	protein	3	3	0	0	0	0	0	0	0	0	0	0	0	0	0	0	0	0	0	0	0	0	0	0	0	0	0	0	1	0	1	1
1503	protein	3	3	0	0	0	0	0	0	0	0	0	0	0	0	0	0	0	0	0	0	0	0	0	1	1	0	0	1	0	0	0	0
1504	protein	3	3	0	0	0	0	0	0	0	0	0	0	0	0	0	0	0	0	0	0	0	0	0	0	0	0	0	0	1	0	1	1
1505	protein	3	3	0	0	0	0	0	0	0	0	0	0	0	0	0	0	0	0	0	0	0	0	0	0	0	0	0	0	1	0	1	1
1506	protein	3	3	0	0	0	0	0	0	0	0	0	0	0	0	0	0	0	0	0	0	0	0	0	0	0	0	0	0	1	0	1	1
1507	protein	3	3	0	0	0	0	0	0	0	0	0	0	0	0	0	0	0	0	0	0	0	0	0	0	0	0	0	0	0	1	1	1
1508	protein	3	3	0	0	0	0	0	0	0	0	0	0	0	0	0	0	0	0	0	0	0	0	0	0	0	0	0	0	1	0	1	1
1509	protein	3	3	0	0	0	0	0	0	0	0	0	0	0	0	0	0	0	0	0	0	0	0	0	1	1	0	0	0	0	0	0	1
1510	protein	3	3	0	0	0	0	0	0	0	0	0	0	0	0	0	0	0	0	0	0	0	0	0	0	0	0	0	0	1	0	1	1
1511	protein	3	3	0	0	0	0	0	0	0	0	0	0	0	0	0	0	0	0	0	0	0	0	0	0	0	0	0	0	1	0	1	1
1512	protein	3	3	0	0	0	0	0	0	0	0	0	0	0	0	0	0	0	0	0	0	0	0	0	0	0	0	0	0	1	0	1	1
1513	protein	3	3	0	0	0	0	0	0	0	0	0	0	0	0	0	0	0	0	0	0	0	0	0	1	0	0	0	1	0	1	0	0
1514	protein	3	3	0	0	0	0	0	0	0	0	0	0	0	0	0	0	0	0	0	0	0	0	0	0	0	0	0	0	0	1	1	1
1515	protein	3	3	0	0	0	0	0	0	0	0	0	0	0	0	0	0	0	0	0	0	0	0	0	0	0	0	0	0	1	0	1	1
1516	protein	3	3	0	0	0	0	0	0	0	0	0	0	0	0	0	0	0	0	0	0	0	0	0	0	0	0	0	0	1	0	1	1
1517	protein	3	3	0	0	0	0	0	0	0	0	0	0	0	0	0	0	0	0	0	0	0	0	0	0	0	0	0	0	0	1	1	1
1518	protein	3	3	0	0	0	0	0	0	0	0	0	0	0	0	0	0	0	0	0	0	0	0	0	0	0	0	0	0	1	0	1	1
1519	protein	3	3	0	0	0	0	0	0	0	0	0	0	0	0	0	0	0	0	0	0	0	0	0	0	0	0	0	0	0	1	1	1
1520	protein	3	3	0	0	0	0	0	0	0	0	0	0	0	0	0	0	0	0	0	0	0	0	0	0	0	0	0	0	1	0	1	1
1521	protein	3	3	0	0	0	0	0	0	0	0	0	0	0	0	0	0	0	0	0	0	0	0	0	0	0	0	0	0	0	1	1	1
1522	protein	3	3	0	0	0	0	0	0	0	0	0	0	0	0	0	0	0	0	0	0	0	0	0	0	0	0	0	0	0	1	1	1
1523	protein	3	3	0	0	0	0	0	0	0	0	0	0	0	0	0	0	0	0	0	0	0	0	0	1	1	0	0	0	0	0	0	1
1524	protein	3	3	0	0	0	0	0	0	0	0	0	0	0	0	0	0	0	0	0	0	0	0	0	0	0	0	0	0	0	1	1	1
1525	protein	3	3	0	0	0	0	0	0	0	0	0	0	0	0	0	0	0	0	0	0	0	0	0	0	0	0	0	0	1	0	1	1
1526	protein	19	9	0	0	0	0	0	0	2	2	2	1	0	0	0	0	0	0	3	3	1	3	2	0	0	0	0	0	0	0	0	0
1527	protein	17	9	0	0	0	0	0	0	2	1	1	2	0	0	0	0	0	0	2	2	2	2	3	0	0	0	0	0	0	0	0	0
1528	protein	14	9	0	0	0	0	0	0	2	2	2	1	0	0	0	0	0	0	2	1	1	1	2	0	0	0	0	0	0	0	0	0
1529	protein	11	9	0	0	0	0	0	0	1	1	1	1	0	0	0	0	0	0	2	1	1	2	1	0	0	0	0	0	0	0	0	0
1530	protein	11	9	0	0	0	0	0	0	1	1	1	1	0	0	0	0	0	0	2	1	1	2	1	0	0	0	0	0	0	0	0	0
1531	protein	9	9	0	0	0	0	0	0	1	1	1	1	0	0	0	0	0	0	1	1	1	1	1	0	0	0	0	0	0	0	0	0
1532	protein	9	9	0	0	0	0	0	0	1	1	1	1	0	0	0	0	0	0	1	1	1	1	1	0	0	0	0	0	0	0	0	0
1533	protein	9	9	0	0	0	0	0	0	1	1	1	1	0	0	0	0	0	0	1	1	1	1	1	0	0	0	0	0	0	0	0	0
1534	protein	9	9	0	1	1	1	0	1	0	0	0	0	0	0	0	0	0	0	1	1	1	1	1	0	0	0	0	0	0	0	0	0
1535	protein	9	9	0	0	0	0	0	0	1	1	1	1	0	0	0	0	0	0	1	1	1	1	1	0	0	0	0	0	0	0	0	0
1536	protein	9	9	0	0	0	0	0	0	1	1	1	1	0	0	0	0	0	0	1	1	1	1	1	0	0	0	0	0	0	0	0	0
1537	protein	9	9	0	0	0	0	0	0	1	1	1	1	0	0	0	0	0	0	1	1	1	1	1	0	0	0	0	0	0	0	0	0
1538	protein	9	9	0	0	0	0	0	0	1	1	1	1	0	0	0	0	0	0	1	1	1	1	1	0	0	0	0	0	0	0	0	0
1539	intron(?)	12	12	1	1	1	1	1	1	0	0	0	0	1	1	1	1	1	1	0	0	0	0	0	0	0	0	0	0	0	0	0	0
1540	protein	11	9	1	1	2	1	1	1	0	0	0	0	0	1	0	0	2	1	0	0	0	0	0	0	0	0	0	0	0	0	0	0
1541	protein	13	8	2	2	2	0	0	3	1	1	1	1	0	0	0	0	0	0	0	0	0	0	0	0	0	0	0	0	0	0	0	0
1542	protein	13	8	0	0	0	0	0	0	1	1	2	1	0	0	0	0	0	0	2	3	1	0	2	0	0	0	0	0	0	0	0	0
1543	protein	13	8	0	0	0	0	0	0	0	1	6	1	0	0	0	0	0	0	1	1	1	1	1	0	0	0	0	0	0	0	0	0
1544	protein	12	8	0	0	2	2	2	2	0	0	0	0	0	0	0	0	0	0	1	1	1	1	0	0	0	0	0	0	0	0	0	0
1545	protein	10	8	1	1	2	2	1	1	0	0	0	0	0	0	0	0	0	0	0	1	0	0	1	0	0	0	0	0	0	0	0	0
1546	protein	9	8	0	0	0	0	0	0	1	1	0	1	0	0	0	0	0	0	1	1	2	1	1	0	0	0	0	0	0	0	0	0
1547	protein	9	8	0	0	0	0	0	0	1	1	2	1	0	0	0	0	0	0	1	1	1	1	0	0	0	0	0	0	0	0	0	0
1548	protein	9	8	1	0	1	1	0	1	1	1	2	1	0	0	0	0	0	0	0	0	0	0	0	0	0	0	0	0	0	0	0	0
1549	protein	9	8	0	0	0	0	0	0	0	1	1	1	0	0	0	0	0	0	1	1	1	2	1	0	0	0	0	0	0	0	0	0
1550	protein	9	8	0	0	0	0	0	0	1	1	1	0	0	0	0	0	0	0	1	1	1	2	1	0	0	0	0	0	0	0	0	0
1551	protein	9	8	0	0	0	0	0	0	2	1	1	1	0	0	0	0	0	0	1	1	0	1	1	0	0	0	0	0	0	0	0	0
1552	protein	9	8	0	0	0	0	0	0	1	1	1	1	0	0	0	0	0	0	1	1	0	2	1	0	0	0	0	0	0	0	0	0
1553	protein	8	8	0	1	1	1	1	0	1	1	1	1	0	0	0	0	0	0	0	0	0	0	0	0	0	0	0	0	0	0	0	0
1554	protein	8	8	0	0	0	0	0	0	1	0	1	1	0	0	0	0	0	0	1	1	1	1	1	0	0	0	0	0	0	0	0	0
1555	protein	8	8	0	0	0	0	0	0	1	1	0	1	0	0	0	0	0	0	1	1	1	1	1	0	0	0	0	0	0	0	0	0
1556	protein	8	8	0	0	0	0	0	0	1	1	1	1	0	0	0	0	0	0	0	1	1	1	1	0	0	0	0	0	0	0	0	0
1557	protein	8	8	0	0	0	0	0	0	1	1	1	1	0	0	0	0	0	0	1	1	1	0	1	0	0	0	0	0	0	0	0	0
1558	protein	8	8	0	0	0	0	0	0	1	1	0	1	0	0	0	0	0	0	1	1	1	1	1	0	0	0	0	0	0	0	0	0
1559	protein	8	8	0	0	0	0	0	0	0	1	1	1	0	0	0	0	0	0	1	1	1	1	1	0	0	0	0	0	0	0	0	0
1560	protein	8	8	0	0	0	0	0	0	1	1	1	1	0	0	0	0	0	0	1	1	0	1	1	0	0	0	0	0	0	0	0	0
1561	protein	8	8	0	0	0	0	0	0	1	1	1	1	0	0	0	0	0	0	1	0	1	1	1	0	0	0	0	0	0	0	0	0
1562	protein	8	8	0	0	0	0	0	0	1	1	1	1	0	0	0	0	0	0	1	1	0	1	1	0	0	0	0	0	0	0	0	0
1563	protein	8	8	0	0	0	0	0	0	0	1	1	1	0	0	0	0	0	0	1	1	1	1	1	0	0	0	0	0	0	0	0	0
1564	protein	8	8	0	0	0	0	0	0	1	1	1	1	0	0	0	0	0	0	1	1	0	1	1	0	0	0	0	0	0	0	0	0
1565	protein	8	8	0	0	0	0	0	0	1	0	1	1	0	0	0	0	0	0	1	1	1	1	1	0	0	0	0	0	0	0	0	0
1566	protein	8	8	0	1	1	1	0	1	0	0	0	0	0	0	0	0	0	0	1	0	1	1	1	0	0	0	0	0	0	0	0	0
1567	protein	8	8	0	0	0	0	0	0	1	1	1	1	0	0	0	0	0	0	0	1	1	1	1	0	0	0	0	0	0	0	0	0
1568	protein	8	8	0	0	0	0	0	0	1	1	1	1	0	0	0	0	0	0	1	1	0	1	1	0	0	0	0	0	0	0	0	0
1569	protein	8	8	0	0	0	0	0	0	1	1	1	1	0	0	0	0	0	0	0	1	1	1	1	0	0	0	0	0	0	0	0	0
1570	protein	8	8	0	0	0	0	0	0	1	1	1	1	0	0	0	0	0	0	1	1	1	0	1	0	0	0	0	0	0	0	0	0
1571	protein	8	8	0	0	0	0	0	0	1	0	1	1	0	0	0	0	0	0	1	1	1	1	1	0	0	0	0	0	0	0	0	0
1572	protein	8	8	0	0	0	0	0	0	1	1	1	1	0	0	0	0	0	0	1	1	1	0	1	0	0	0	0	0	0	0	0	0
1573	protein	11	10	1	1	1	1	1	1	0	0	0	0	0	0	1	1	2	1	0	0	0	0	0	0	0	0	0	0	0	0	0	0
1574	protein	10	9	0	0	0	0	0	0	0	0	0	0	1	1	1	1	0	0	2	1	1	1	1	0	0	0	0	0	0	0	0	0
1575	protein	9	9	1	1	1	1	0	1	0	0	0	0	1	0	1	1	0	1	0	0	0	0	0	0	0	0	0	0	0	0	0	0
1576	protein	7	7	1	0	1	1	1	1	0	0	0	0	0	1	0	0	1	0	0	0	0	0	0	0	0	0	0	0	0	0	0	0
1577	protein	7	7	1	1	1	1	1	1	0	0	0	0	0	0	0	0	1	0	0	0	0	0	0	0	0	0	0	0	0	0	0	0
1578	protein	7	7	1	1	1	1	1	1	0	0	0	0	0	1	0	0	0	0	0	0	0	0	0	0	0	0	0	0	0	0	0	0
1579	protein	16	7	2	3	2	2	0	5	1	0	1	0	0	0	0	0	0	0	0	0	0	0	0	0	0	0	0	0	0	0	0	0
1580	protein	10	7	0	0	0	0	0	0	0	1	1	1	0	0	0	0	0	0	2	1	0	2	2	0	0	0	0	0	0	0	0	0
1581	protein	9	7	0	0	0	0	0	0	1	0	0	1	0	0	0	0	0	0	1	2	1	1	2	0	0	0	0	0	0	0	0	0
1582	protein	9	7	0	0	0	0	0	0	1	0	1	0	0	0	0	0	0	0	2	1	2	1	1	0	0	0	0	0	0	0	0	0
1583	protein	9	7	0	0	0	0	0	0	0	1	1	0	0	0	0	0	0	0	3	1	1	1	1	0	0	0	0	0	0	0	0	0
1584	protein	8	7	0	0	0	0	0	0	0	1	0	1	0	0	0	0	0	0	1	2	1	1	1	0	0	0	0	0	0	0	0	0
1585	protein	7	7	0	0	0	0	0	0	1	1	1	1	0	0	0	0	0	0	0	1	1	0	1	0	0	0	0	0	0	0	0	0
1586	protein	7	7	0	0	0	0	0	0	1	1	1	1	0	0	0	0	0	0	0	1	1	0	1	0	0	0	0	0	0	0	0	0
1587	protein	7	7	0	0	0	0	0	0	1	0	1	1	0	0	0	0	0	0	1	1	1	0	1	0	0	0	0	0	0	0	0	0
1588	protein	7	7	0	0	0	0	0	0	1	1	1	1	0	0	0	0	0	0	0	1	1	0	1	0	0	0	0	0	0	0	0	0
1589	protein	7	7	0	0	0	0	0	0	1	0	1	1	0	0	0	0	0	0	1	1	0	1	1	0	0	0	0	0	0	0	0	0
1590	protein	7	7	0	0	0	0	0	0	0	1	1	1	0	0	0	0	0	0	0	1	1	1	1	0	0	0	0	0	0	0	0	0
1591	protein	7	7	0	0	0	0	0	0	1	1	0	1	0	0	0	0	0	0	1	1	0	1	1	0	0	0	0	0	0	0	0	0
1592	protein	7	7	0	0	0	0	0	0	0	1	1	0	0	0	0	0	0	0	1	1	1	1	1	0	0	0	0	0	0	0	0	0
1593	protein	7	7	0	0	0	0	0	0	1	1	0	1	0	0	0	0	0	0	1	1	1	0	1	0	0	0	0	0	0	0	0	0
1594	protein	7	7	0	0	0	0	0	0	0	0	1	1	0	0	0	0	0	0	1	1	1	1	1	0	0	0	0	0	0	0	0	0
1595	protein	7	7	0	0	0	0	0	0	1	1	0	1	0	0	0	0	0	0	0	1	1	1	1	0	0	0	0	0	0	0	0	0
1596	protein	7	7	0	0	0	0	0	0	1	0	0	1	0	0	0	0	0	0	1	1	1	1	1	0	0	0	0	0	0	0	0	0
1597	protein	7	7	0	0	0	0	0	0	1	0	0	1	0	0	0	0	0	0	1	1	1	1	1	0	0	0	0	0	0	0	0	0
1598	protein	7	7	0	0	0	0	0	0	1	1	1	1	0	0	0	0	0	0	0	1	1	0	1	0	0	0	0	0	0	0	0	0
1599	protein	7	7	0	0	0	0	0	0	1	1	0	1	0	0	0	0	0	0	1	1	1	0	1	0	0	0	0	0	0	0	0	0
1600	protein	7	7	0	0	0	0	0	0	1	0	1	1	0	0	0	0	0	0	1	0	1	1	1	0	0	0	0	0	0	0	0	0
1601	protein	7	7	0	0	0	0	0	0	1	1	0	1	0	0	0	0	0	0	0	1	1	1	1	0	0	0	0	0	0	0	0	0
1602	protein	7	7	0	0	0	0	0	0	0	1	1	0	0	0	0	0	0	0	1	1	1	1	1	0	0	0	0	0	0	0	0	0
1603	protein	7	7	0	0	0	0	0	0	1	0	0	1	0	0	0	0	0	0	1	1	1	1	1	0	0	0	0	0	0	0	0	0
1604	protein	7	7	0	0	0	0	0	0	1	1	1	1	0	0	0	0	0	0	0	1	1	0	1	0	0	0	0	0	0	0	0	0
1605	protein	7	7	0	0	0	0	0	0	0	1	1	1	0	0	0	0	0	0	1	1	1	0	1	0	0	0	0	0	0	0	0	0
1606	protein	7	7	0	0	0	0	0	0	1	1	1	1	0	0	0	0	0	0	0	1	1	0	1	0	0	0	0	0	0	0	0	0
1607	protein	10	10	0	0	0	0	0	0	1	1	1	1	1	1	1	1	1	1	0	0	0	0	0	0	0	0	0	0	0	0	0	0
1608	protein	11	9	0	0	0	0	0	0	0	0	0	0	0	1	1	1	1	1	1	2	1	0	2	0	0	0	0	0	0	0	0	0
1609	protein	9	9	0	0	1	1	1	1	0	0	0	0	1	0	1	1	1	1	0	0	0	0	0	0	0	0	0	0	0	0	0	0
1610	protein	34	9	0	0	0	0	0	0	0	0	0	0	0	0	10	8	2	6	1	1	3	1	2	0	0	0	0	0	0	0	0	0
1611	protein	8	8	0	0	0	0	0	0	1	1	1	1	1	0	0	1	1	1	0	0	0	0	0	0	0	0	0	0	0	0	0	0
1612	protein	8	8	0	0	0	0	0	0	1	1	1	1	0	1	0	1	1	1	0	0	0	0	0	0	0	0	0	0	0	0	0	0
1613	protein	8	8	0	0	0	0	0	0	1	1	1	1	1	0	1	0	1	1	0	0	0	0	0	0	0	0	0	0	0	0	0	0
1614	LSU_rRNA	10	7	2	3	1	0	0	1	0	0	0	0	1	0	0	1	1	0	0	0	0	0	0	0	0	0	0	0	0	0	0	0
1615	protein	9	8	1	1	1	2	0	1	0	0	0	0	0	0	1	1	0	1	0	0	0	0	0	0	0	0	0	0	0	0	0	0
1616	protein	7	7	0	0	0	0	0	0	1	1	1	1	1	0	1	0	1	0	0	0	0	0	0	0	0	0	0	0	0	0	0	0
1617	protein	7	7	0	0	0	0	0	0	1	1	1	1	1	1	1	0	0	0	0	0	0	0	0	0	0	0	0	0	0	0	0	0
1618	protein	7	7	0	0	0	0	0	0	1	1	1	1	0	1	1	0	0	1	0	0	0	0	0	0	0	0	0	0	0	0	0	0
1619	protein	7	7	1	1	1	1	1	0	0	0	0	0	0	0	1	0	1	0	0	0	0	0	0	0	0	0	0	0	0	0	0	0
1620	protein	7	7	1	0	1	1	1	1	0	0	0	0	1	1	0	0	0	0	0	0	0	0	0	0	0	0	0	0	0	0	0	0
1621	protein	7	7	1	0	1	1	1	1	0	0	0	0	0	0	0	0	1	1	0	0	0	0	0	0	0	0	0	0	0	0	0	0
1622	protein	7	7	0	0	0	0	0	0	0	0	0	0	0	0	1	0	0	1	1	1	1	1	1	0	0	0	0	0	0	0	0	0
1623	protein	6	6	0	0	0	0	0	0	0	0	0	0	0	1	0	0	1	0	1	1	0	1	1	0	0	0	0	0	0	0	0	0
1624	protein	6	6	0	0	1	1	1	1	0	0	0	0	1	0	0	1	0	0	0	0	0	0	0	0	0	0	0	0	0	0	0	0
1625	protein	6	6	0	0	1	1	1	1	0	0	0	0	1	0	1	0	0	0	0	0	0	0	0	0	0	0	0	0	0	0	0	0
1626	protein	6	6	0	0	0	0	0	0	1	1	1	1	1	0	0	1	0	0	0	0	0	0	0	0	0	0	0	0	0	0	0	0
1627	protein	6	6	0	1	1	0	1	1	0	0	0	0	1	0	0	0	1	0	0	0	0	0	0	0	0	0	0	0	0	0	0	0
1628	protein	6	6	0	1	1	1	1	1	0	0	0	0	0	0	0	1	0	0	0	0	0	0	0	0	0	0	0	0	0	0	0	0
1629	protein	6	6	1	0	1	1	1	1	0	0	0	0	1	0	0	0	0	0	0	0	0	0	0	0	0	0	0	0	0	0	0	0
1630	protein	6	6	0	0	0	0	0	0	0	0	0	0	0	0	0	0	0	1	1	1	1	1	1	0	0	0	0	0	0	0	0	0
1631	protein	6	6	0	0	0	0	0	0	0	0	0	0	0	0	0	1	0	0	1	1	1	1	1	0	0	0	0	0	0	0	0	0
1632	protein	6	6	0	0	0	0	0	0	0	0	0	0	0	0	0	1	0	0	1	1	1	1	1	0	0	0	0	0	0	0	0	0
1633	protein	6	6	0	0	0	0	0	0	0	0	0	0	0	0	0	1	0	0	1	1	1	1	1	0	0	0	0	0	0	0	0	0
1634	protein	6	6	0	0	0	0	0	0	0	0	0	0	0	0	0	0	0	1	1	1	1	1	1	0	0	0	0	0	0	0	0	0
1635	protein	6	6	1	1	1	1	0	1	0	0	0	0	0	1	0	0	0	0	0	0	0	0	0	0	0	0	0	0	0	0	0	0
1636	protein	6	6	1	1	1	1	0	1	0	0	0	0	0	0	0	0	0	1	0	0	0	0	0	0	0	0	0	0	0	0	0	0
1637	protein	6	6	1	0	1	1	1	1	0	0	0	0	1	0	0	0	0	0	0	0	0	0	0	0	0	0	0	0	0	0	0	0
1638	protein	6	6	0	0	0	0	0	0	0	0	0	0	0	0	0	1	0	0	1	1	1	1	1	0	0	0	0	0	0	0	0	0
1639	protein	6	6	1	1	1	1	0	1	0	0	0	0	0	0	0	0	1	0	0	0	0	0	0	0	0	0	0	0	0	0	0	0
1640	protein	6	6	0	1	1	1	1	1	0	0	0	0	1	0	0	0	0	0	0	0	0	0	0	0	0	0	0	0	0	0	0	0
1641	tRNA	21	7	2	3	3	5	2	3	0	0	0	0	0	0	0	0	0	0	0	0	0	0	0	0	3	0	0	0	0	0	0	0
1642	protein	10	6	0	0	0	0	0	0	2	2	2	2	0	0	0	0	0	0	1	0	0	1	0	0	0	0	0	0	0	0	0	0
1643	protein	9	7	1	1	2	1	1	2	0	0	0	0	0	0	0	0	0	0	0	0	0	0	0	0	1	0	0	0	0	0	0	0
1644	protein	9	6	0	0	0	0	0	0	2	2	1	2	0	0	0	0	0	0	1	0	0	1	0	0	0	0	0	0	0	0	0	0
1645	protein	8	7	1	2	1	1	1	1	0	0	0	0	0	0	0	0	0	0	0	0	0	0	0	1	0	0	0	0	0	0	0	0
1646	protein	8	7	1	1	1	1	1	1	0	0	0	0	0	0	0	0	0	0	0	0	0	0	0	0	2	0	0	0	0	0	0	0
1647	protein	8	6	0	0	0	0	0	0	0	1	0	0	0	0	0	0	0	0	2	2	1	1	1	0	0	0	0	0	0	0	0	0
1648	protein	8	6	0	0	0	0	0	0	0	0	1	0	0	0	0	0	0	0	1	2	1	1	2	0	0	0	0	0	0	0	0	0
1649	protein	8	7	1	1	1	1	2	1	0	0	0	0	0	0	0	0	0	0	0	0	0	0	0	0	1	0	0	0	0	0	0	0
1650	protein	7	7	1	1	1	1	1	1	0	0	0	0	0	0	0	0	0	0	0	0	0	0	0	0	1	0	0	0	0	0	0	0
1651	protein	7	7	1	1	1	1	1	1	0	0	0	0	0	0	0	0	0	0	0	0	0	0	0	0	0	0	0	1	0	0	0	0
1652	protein	7	7	1	1	1	1	1	1	0	0	0	0	0	0	0	0	0	0	0	0	0	0	0	0	1	0	0	0	0	0	0	0
1653	protein	7	7	1	1	1	1	1	1	0	0	0	0	0	0	0	0	0	0	0	0	0	0	0	1	0	0	0	0	0	0	0	0
1654	protein	7	7	1	1	1	1	1	1	0	0	0	0	0	0	0	0	0	0	0	0	0	0	0	1	0	0	0	0	0	0	0	0
1655	protein	7	6	1	0	1	1	0	1	0	0	0	0	0	0	0	0	0	0	0	2	0	1	0	0	0	0	0	0	0	0	0	0
1656	protein	7	7	1	1	1	1	1	1	0	0	0	0	0	0	0	0	0	0	0	0	0	0	0	0	1	0	0	0	0	0	0	0
1657	protein	7	6	0	0	0	0	0	0	1	0	0	1	0	0	0	0	0	0	2	1	1	0	1	0	0	0	0	0	0	0	0	0
1658	protein	7	6	0	0	0	0	0	0	0	0	1	0	0	0	0	0	0	0	2	1	1	1	1	0	0	0	0	0	0	0	0	0
1659	protein	7	6	0	0	0	0	0	0	1	0	0	1	0	0	0	0	0	0	0	1	1	2	1	0	0	0	0	0	0	0	0	0
1660	protein	7	6	0	0	0	0	0	0	0	1	0	1	0	0	0	0	0	0	2	1	0	1	1	0	0	0	0	0	0	0	0	0
1661	protein	7	7	1	1	1	1	1	1	0	0	0	0	0	0	0	0	0	0	0	0	0	0	0	0	1	0	0	0	0	0	0	0
1662	protein	7	6	0	0	0	0	0	0	0	0	1	0	0	0	0	0	0	0	2	1	1	1	1	0	0	0	0	0	0	0	0	0
1663	protein	7	7	1	1	1	1	1	1	0	0	0	0	0	0	0	0	0	0	0	0	0	0	0	1	0	0	0	0	0	0	0	0
1664	protein	7	7	1	1	1	1	1	1	0	0	0	0	0	0	0	0	0	0	0	0	0	0	0	0	1	0	0	0	0	0	0	0
1665	protein	7	6	0	1	2	1	1	1	0	0	0	0	0	0	0	0	0	0	0	0	0	1	0	0	0	0	0	0	0	0	0	0
1666	protein	7	7	1	1	1	1	1	1	0	0	0	0	0	0	0	0	0	0	0	0	0	0	0	0	1	0	0	0	0	0	0	0
1667	protein	6	6	1	1	1	0	0	0	0	0	0	0	0	0	0	0	0	0	1	1	0	0	1	0	0	0	0	0	0	0	0	0
1668	protein	6	6	0	1	0	0	0	0	0	0	0	0	0	0	0	0	0	0	1	1	1	1	1	0	0	0	0	0	0	0	0	0
1669	protein	6	6	1	1	1	1	0	1	0	1	0	0	0	0	0	0	0	0	0	0	0	0	0	0	0	0	0	0	0	0	0	0
1670	protein	6	6	1	1	0	1	1	1	1	0	0	0	0	0	0	0	0	0	0	0	0	0	0	0	0	0	0	0	0	0	0	0
1671	protein	6	6	0	0	0	0	0	0	1	0	0	1	0	0	0	0	0	0	1	1	1	0	1	0	0	0	0	0	0	0	0	0
1672	protein	6	6	0	0	0	0	0	0	1	0	1	1	0	0	0	0	0	0	1	0	1	0	1	0	0	0	0	0	0	0	0	0
1673	protein	6	6	0	0	0	0	0	0	1	1	1	1	0	0	0	0	0	0	1	0	0	1	0	0	0	0	0	0	0	0	0	0
1674	protein	6	6	0	0	0	0	0	0	1	0	0	0	0	0	0	0	0	0	1	1	1	1	1	0	0	0	0	0	0	0	0	0
1675	protein	6	6	0	0	0	0	0	0	1	1	1	1	0	0	0	0	0	0	1	0	0	1	0	0	0	0	0	0	0	0	0	0
1676	protein	6	6	0	0	0	0	0	0	0	1	1	0	0	0	0	0	0	0	0	1	1	1	1	0	0	0	0	0	0	0	0	0
1677	protein	6	6	0	0	0	0	0	0	0	0	1	0	0	0	0	0	0	0	1	1	1	1	1	0	0	0	0	0	0	0	0	0
1678	protein	6	6	0	0	0	0	0	0	1	0	1	1	0	0	0	0	0	0	1	1	1	0	0	0	0	0	0	0	0	0	0	0
1679	protein	6	6	0	0	0	0	0	0	0	0	1	1	0	0	0	0	0	0	1	1	0	1	1	0	0	0	0	0	0	0	0	0
1680	protein	6	6	0	0	0	0	0	0	1	0	0	1	0	0	0	0	0	0	1	1	1	0	1	0	0	0	0	0	0	0	0	0
1681	protein	6	6	0	0	0	0	0	0	1	1	0	1	0	0	0	0	0	0	0	1	1	0	1	0	0	0	0	0	0	0	0	0
1682	protein	6	6	0	0	0	0	0	0	0	1	0	1	0	0	0	0	0	0	0	1	1	1	1	0	0	0	0	0	0	0	0	0
1683	protein	6	6	0	0	0	0	0	0	0	1	0	0	0	0	0	0	0	0	1	1	1	1	1	0	0	0	0	0	0	0	0	0
1684	protein	6	6	0	0	0	0	0	0	0	1	0	1	0	0	0	0	0	0	1	1	0	1	1	0	0	0	0	0	0	0	0	0
1685	protein	6	6	0	0	0	0	0	0	0	0	1	0	0	0	0	0	0	0	1	1	1	1	1	0	0	0	0	0	0	0	0	0
1686	protein	6	6	0	0	0	0	0	0	1	0	0	0	0	0	0	0	0	0	1	1	1	1	1	0	0	0	0	0	0	0	0	0
1687	protein	6	6	0	0	0	0	0	0	0	0	1	0	0	0	0	0	0	0	1	1	1	1	1	0	0	0	0	0	0	0	0	0
1688	protein	6	6	0	0	0	0	0	0	0	0	0	1	0	0	0	0	0	0	1	1	1	1	1	0	0	0	0	0	0	0	0	0
1689	protein	6	6	0	0	0	0	0	0	0	1	0	0	0	0	0	0	0	0	1	1	1	1	1	0	0	0	0	0	0	0	0	0
1690	protein	6	6	0	0	0	0	0	0	0	1	0	1	0	0	0	0	0	0	0	1	1	1	1	0	0	0	0	0	0	0	0	0
1691	protein	6	6	0	0	0	0	0	0	1	0	0	0	0	0	0	0	0	0	1	1	1	1	1	0	0	0	0	0	0	0	0	0
1692	protein	6	6	0	0	0	0	0	0	0	1	0	1	0	0	0	0	0	0	1	1	1	0	1	0	0	0	0	0	0	0	0	0
1693	intron(?)	6	6	1	1	0	0	0	0	1	1	1	1	0	0	0	0	0	0	0	0	0	0	0	0	0	0	0	0	0	0	0	0
1694	protein	6	6	0	0	0	0	0	0	1	1	0	1	0	0	0	0	0	0	0	1	1	0	1	0	0	0	0	0	0	0	0	0
1695	protein	6	6	0	0	0	0	0	0	1	1	0	1	0	0	0	0	0	0	0	1	1	0	1	0	0	0	0	0	0	0	0	0
1696	protein	6	6	0	0	0	0	0	0	1	1	1	1	0	0	0	0	0	0	1	0	0	1	0	0	0	0	0	0	0	0	0	0
1697	protein	6	6	0	0	0	0	0	0	1	1	1	1	0	0	0	0	0	0	0	0	1	0	1	0	0	0	0	0	0	0	0	0
1698	protein	6	6	0	1	0	0	0	0	0	0	0	0	0	0	0	0	0	0	1	1	1	1	1	0	0	0	0	0	0	0	0	0
1699	protein	6	6	0	0	0	0	0	0	0	0	1	0	0	0	0	0	0	0	1	1	1	1	1	0	0	0	0	0	0	0	0	0
1700	protein	6	6	0	0	0	0	0	0	0	0	1	0	0	0	0	0	0	0	1	1	1	1	1	0	0	0	0	0	0	0	0	0
1701	protein	6	6	0	0	0	0	0	0	1	0	0	1	0	0	0	0	0	0	0	1	1	1	1	0	0	0	0	0	0	0	0	0
1702	protein	6	6	0	0	0	0	0	0	1	1	1	1	0	0	0	0	0	0	0	1	0	0	1	0	0	0	0	0	0	0	0	0
1703	protein	6	6	0	0	0	0	0	0	1	0	0	1	0	0	0	0	0	0	1	1	0	1	1	0	0	0	0	0	0	0	0	0
1704	protein	6	6	0	0	0	0	0	0	1	1	0	1	0	0	0	0	0	0	0	1	1	0	1	0	0	0	0	0	0	0	0	0
1705	protein	6	6	0	0	0	0	0	0	0	1	1	1	0	0	0	0	0	0	1	1	0	0	1	0	0	0	0	0	0	0	0	0
1706	protein	6	6	0	0	0	0	0	0	0	0	1	1	0	0	0	0	0	0	0	1	1	1	1	0	0	0	0	0	0	0	0	0
1707	protein	6	6	0	0	0	0	0	0	1	1	1	1	0	0	0	0	0	0	0	1	1	0	0	0	0	0	0	0	0	0	0	0
1708	protein	6	6	0	0	0	1	1	0	0	0	0	0	0	0	0	0	0	0	1	1	1	0	1	0	0	0	0	0	0	0	0	0
1709	protein	6	6	0	0	0	0	0	0	1	1	1	1	0	0	0	0	0	0	1	0	0	1	0	0	0	0	0	0	0	0	0	0
1710	protein	8	8	0	0	0	0	0	0	1	0	1	1	1	0	1	1	1	1	0	0	0	0	0	0	0	0	0	0	0	0	0	0
1711	protein	8	8	0	0	0	0	0	0	0	0	0	0	0	1	1	1	1	1	1	0	1	1	0	0	0	0	0	0	0	0	0	0
1712	protein	8	8	0	0	0	0	0	0	1	1	0	1	0	1	1	1	1	1	0	0	0	0	0	0	0	0	0	0	0	0	0	0
1713	protein	8	8	0	0	1	1	0	1	0	0	0	0	1	0	1	1	1	1	0	0	0	0	0	0	0	0	0	0	0	0	0	0
1714	protein	8	8	0	0	1	1	1	1	0	0	0	0	0	0	1	1	1	1	0	0	0	0	0	0	0	0	0	0	0	0	0	0
1715	protein	8	8	1	1	1	1	0	0	0	0	0	0	0	0	1	1	1	1	0	0	0	0	0	0	0	0	0	0	0	0	0	0
1716	protein	7	7	0	0	1	1	0	1	0	0	0	0	0	1	1	0	1	1	0	0	0	0	0	0	0	0	0	0	0	0	0	0
1717	protein	7	7	0	0	1	1	0	1	0	0	0	0	0	1	0	1	1	1	0	0	0	0	0	0	0	0	0	0	0	0	0	0
1718	protein	7	7	0	0	0	0	0	0	1	1	1	1	0	0	1	0	1	1	0	0	0	0	0	0	0	0	0	0	0	0	0	0
1719	protein	7	7	0	0	0	0	0	0	1	1	1	1	0	0	1	1	0	1	0	0	0	0	0	0	0	0	0	0	0	0	0	0
1720	protein	7	7	0	0	0	0	0	0	1	1	1	1	0	0	1	1	1	0	0	0	0	0	0	0	0	0	0	0	0	0	0	0
1721	protein	7	7	0	0	0	0	0	0	1	1	1	1	0	0	1	1	0	1	0	0	0	0	0	0	0	0	0	0	0	0	0	0
1722	protein	7	7	0	0	0	0	0	0	1	1	1	1	0	0	1	1	0	1	0	0	0	0	0	0	0	0	0	0	0	0	0	0
1723	protein	7	7	0	0	0	0	0	0	1	1	1	1	0	0	1	0	1	1	0	0	0	0	0	0	0	0	0	0	0	0	0	0
1724	protein	6	6	0	0	0	0	0	0	0	1	1	1	0	1	1	0	0	1	0	0	0	0	0	0	0	0	0	0	0	0	0	0
1725	protein	6	6	0	0	0	0	0	0	1	0	1	1	1	0	1	0	0	1	0	0	0	0	0	0	0	0	0	0	0	0	0	0
1726	protein	6	6	0	0	0	0	0	0	0	0	0	0	1	0	1	0	0	1	0	1	1	0	1	0	0	0	0	0	0	0	0	0
1727	protein	6	6	1	1	0	1	1	0	0	0	0	0	0	0	1	0	1	0	0	0	0	0	0	0	0	0	0	0	0	0	0	0
1728	protein	6	6	0	0	1	1	1	1	0	0	0	0	0	0	0	0	1	1	0	0	0	0	0	0	0	0	0	0	0	0	0	0
1729	protein	6	6	0	0	0	0	0	0	1	1	1	1	0	0	1	0	0	1	0	0	0	0	0	0	0	0	0	0	0	0	0	0
1730	protein	6	6	0	0	0	0	0	0	1	1	1	1	0	0	1	0	0	1	0	0	0	0	0	0	0	0	0	0	0	0	0	0
1731	protein	6	6	0	0	0	0	0	0	1	1	1	1	0	0	1	0	0	1	0	0	0	0	0	0	0	0	0	0	0	0	0	0
1732	protein	6	6	0	0	0	0	0	0	1	1	1	1	0	0	1	0	0	1	0	0	0	0	0	0	0	0	0	0	0	0	0	0
1733	protein	6	6	0	0	0	0	0	0	1	1	1	1	1	1	0	0	0	0	0	0	0	0	0	0	0	0	0	0	0	0	0	0
1734	protein	6	6	1	0	1	1	0	1	0	0	0	0	0	0	1	0	0	1	0	0	0	0	0	0	0	0	0	0	0	0	0	0
1735	protein	6	6	1	0	1	1	0	1	0	0	0	0	0	0	0	0	1	1	0	0	0	0	0	0	0	0	0	0	0	0	0	0
1736	protein	6	6	0	0	0	0	0	0	1	1	1	1	0	0	1	1	0	0	0	0	0	0	0	0	0	0	0	0	0	0	0	0
1737	protein	6	6	0	0	1	1	1	1	0	0	0	0	0	0	0	0	1	1	0	0	0	0	0	0	0	0	0	0	0	0	0	0
1738	protein	5	5	0	0	0	0	0	0	1	1	0	1	0	1	0	0	1	0	0	0	0	0	0	0	0	0	0	0	0	0	0	0
1739	protein	5	5	0	0	1	1	0	1	0	0	0	0	1	0	0	0	1	0	0	0	0	0	0	0	0	0	0	0	0	0	0	0
1740	protein	5	5	0	0	0	0	0	0	0	0	0	0	1	0	0	1	0	0	0	1	1	0	1	0	0	0	0	0	0	0	0	0
1741	protein	5	5	0	1	0	1	1	0	0	0	0	0	1	0	0	0	1	0	0	0	0	0	0	0	0	0	0	0	0	0	0	0
1742	protein	5	5	0	0	1	1	0	1	0	0	0	0	1	0	0	1	0	0	0	0	0	0	0	0	0	0	0	0	0	0	0	0
1743	protein	5	5	0	0	1	1	0	1	0	0	0	0	1	0	0	1	0	0	0	0	0	0	0	0	0	0	0	0	0	0	0	0
1744	protein	5	5	0	0	0	0	0	0	1	1	0	1	0	1	1	0	0	0	0	0	0	0	0	0	0	0	0	0	0	0	0	0
1745	protein	8	5	0	0	0	0	0	0	1	2	2	2	0	0	1	0	0	0	0	0	0	0	0	0	0	0	0	0	0	0	0	0
1746	protein	6	5	0	0	0	0	0	0	1	2	1	1	1	0	0	0	0	0	0	0	0	0	0	0	0	0	0	0	0	0	0	0
1747	protein	6	5	0	0	2	1	1	1	0	0	0	0	0	0	0	0	1	0	0	0	0	0	0	0	0	0	0	0	0	0	0	0
1748	protein	6	5	0	0	0	0	0	0	2	1	1	1	0	0	0	1	0	0	0	0	0	0	0	0	0	0	0	0	0	0	0	0
1749	protein	6	5	0	0	0	0	0	0	0	0	0	0	0	0	0	1	0	0	2	1	1	0	1	0	0	0	0	0	0	0	0	0
1750	protein	5	5	1	0	1	1	1	0	0	0	0	0	0	0	0	0	1	0	0	0	0	0	0	0	0	0	0	0	0	0	0	0
1751	protein	5	5	0	1	1	1	0	1	0	0	0	0	0	0	0	0	0	1	0	0	0	0	0	0	0	0	0	0	0	0	0	0
1752	protein	5	5	0	0	1	1	1	1	0	0	0	0	0	0	0	0	1	0	0	0	0	0	0	0	0	0	0	0	0	0	0	0
1753	protein	5	5	0	0	1	1	1	1	0	0	0	0	0	1	0	0	0	0	0	0	0	0	0	0	0	0	0	0	0	0	0	0
1754	protein	5	5	0	1	1	1	1	0	0	0	0	0	0	0	0	0	0	1	0	0	0	0	0	0	0	0	0	0	0	0	0	0
1755	protein	5	5	0	0	1	1	1	1	0	0	0	0	0	0	0	0	0	1	0	0	0	0	0	0	0	0	0	0	0	0	0	0
1756	protein	5	5	1	0	1	1	1	0	0	0	0	0	0	0	0	0	1	0	0	0	0	0	0	0	0	0	0	0	0	0	0	0
1757	protein	5	5	0	0	1	1	1	1	0	0	0	0	0	1	0	0	0	0	0	0	0	0	0	0	0	0	0	0	0	0	0	0
1758	protein	5	5	0	0	1	1	1	1	0	0	0	0	0	0	0	0	1	0	0	0	0	0	0	0	0	0	0	0	0	0	0	0
1759	protein	5	5	0	1	1	1	1	0	0	0	0	0	0	0	1	0	0	0	0	0	0	0	0	0	0	0	0	0	0	0	0	0
1760	protein	5	5	0	0	1	1	1	1	0	0	0	0	1	0	0	0	0	0	0	0	0	0	0	0	0	0	0	0	0	0	0	0
1761	protein	5	5	0	0	0	0	0	0	1	1	1	1	0	1	0	0	0	0	0	0	0	0	0	0	0	0	0	0	0	0	0	0
1762	protein	5	5	0	0	0	0	0	0	1	1	1	1	0	0	0	1	0	0	0	0	0	0	0	0	0	0	0	0	0	0	0	0
1763	protein	5	5	0	0	0	0	0	0	1	1	1	1	0	0	1	0	0	0	0	0	0	0	0	0	0	0	0	0	0	0	0	0
1764	protein	5	5	0	0	0	0	0	0	1	1	1	1	0	0	1	0	0	0	0	0	0	0	0	0	0	0	0	0	0	0	0	0
1765	protein	5	5	0	0	0	0	0	0	1	1	1	1	1	0	0	0	0	0	0	0	0	0	0	0	0	0	0	0	0	0	0	0
1766	protein	5	5	0	0	0	0	0	0	1	1	1	1	0	1	0	0	0	0	0	0	0	0	0	0	0	0	0	0	0	0	0	0
1767	protein	5	5	0	0	0	0	0	0	1	1	1	1	0	0	0	1	0	0	0	0	0	0	0	0	0	0	0	0	0	0	0	0
1768	protein	5	5	0	0	0	0	0	0	1	1	1	1	0	0	0	0	1	0	0	0	0	0	0	0	0	0	0	0	0	0	0	0
1769	protein	5	5	0	0	1	1	1	1	0	0	0	0	1	0	0	0	0	0	0	0	0	0	0	0	0	0	0	0	0	0	0	0
1770	protein	5	5	0	0	0	0	0	0	1	1	1	1	0	0	0	1	0	0	0	0	0	0	0	0	0	0	0	0	0	0	0	0
1771	protein	5	5	0	0	1	1	1	1	0	0	0	0	0	0	0	0	1	0	0	0	0	0	0	0	0	0	0	0	0	0	0	0
1772	protein	5	5	0	0	0	0	0	0	0	0	0	0	0	0	1	0	0	0	1	1	1	0	1	0	0	0	0	0	0	0	0	0
1773	protein	5	5	0	0	0	0	0	0	0	0	0	0	0	1	0	0	0	0	1	1	1	0	1	0	0	0	0	0	0	0	0	0
1774	protein	5	5	1	0	0	1	1	1	0	0	0	0	0	0	0	0	1	0	0	0	0	0	0	0	0	0	0	0	0	0	0	0
1775	protein	5	5	0	0	1	1	1	1	0	0	0	0	1	0	0	0	0	0	0	0	0	0	0	0	0	0	0	0	0	0	0	0
1776	protein	5	5	0	1	1	1	1	0	0	0	0	0	0	0	0	0	1	0	0	0	0	0	0	0	0	0	0	0	0	0	0	0
1777	protein	5	5	1	0	1	1	0	1	0	0	0	0	0	0	0	1	0	0	0	0	0	0	0	0	0	0	0	0	0	0	0	0
1778	protein	5	5	0	0	0	0	0	0	1	1	1	1	0	1	0	0	0	0	0	0	0	0	0	0	0	0	0	0	0	0	0	0
1779	protein	5	5	0	0	0	0	0	0	1	1	1	1	0	1	0	0	0	0	0	0	0	0	0	0	0	0	0	0	0	0	0	0
1780	protein	5	5	0	0	0	0	0	0	1	1	1	1	0	0	1	0	0	0	0	0	0	0	0	0	0	0	0	0	0	0	0	0
1781	protein	5	5	0	0	0	0	0	0	1	1	1	1	0	1	0	0	0	0	0	0	0	0	0	0	0	0	0	0	0	0	0	0
1782	protein	5	5	0	0	0	0	0	0	1	1	1	1	0	0	1	0	0	0	0	0	0	0	0	0	0	0	0	0	0	0	0	0
1783	protein	5	5	0	0	0	0	0	0	1	1	1	1	1	0	0	0	0	0	0	0	0	0	0	0	0	0	0	0	0	0	0	0
1784	protein	5	5	0	0	0	0	0	0	1	1	1	1	0	0	0	0	0	1	0	0	0	0	0	0	0	0	0	0	0	0	0	0
1785	protein	5	5	1	1	0	1	0	1	0	0	0	0	0	0	0	1	0	0	0	0	0	0	0	0	0	0	0	0	0	0	0	0
1786	protein	5	5	0	0	0	0	0	0	0	0	0	0	1	0	0	0	0	0	1	1	1	0	1	0	0	0	0	0	0	0	0	0
1787	protein	5	5	1	0	1	1	0	1	0	0	0	0	0	0	0	0	1	0	0	0	0	0	0	0	0	0	0	0	0	0	0	0
1788	protein	5	5	0	1	1	1	0	1	0	0	0	0	0	0	0	0	1	0	0	0	0	0	0	0	0	0	0	0	0	0	0	0
1789	protein	5	5	0	0	1	1	1	1	0	0	0	0	0	1	0	0	0	0	0	0	0	0	0	0	0	0	0	0	0	0	0	0
1790	protein	5	5	0	0	1	1	1	1	0	0	0	0	0	0	1	0	0	0	0	0	0	0	0	0	0	0	0	0	0	0	0	0
1791	protein	5	5	0	0	0	0	0	0	1	1	1	1	1	0	0	0	0	0	0	0	0	0	0	0	0	0	0	0	0	0	0	0
1792	protein	5	5	0	0	0	0	0	0	1	1	1	1	0	0	0	1	0	0	0	0	0	0	0	0	0	0	0	0	0	0	0	0
1793	protein	5	5	0	0	0	0	0	0	1	1	1	1	0	0	1	0	0	0	0	0	0	0	0	0	0	0	0	0	0	0	0	0
1794	protein	5	5	0	0	0	0	0	0	0	0	0	0	0	1	0	0	0	0	1	1	1	0	1	0	0	0	0	0	0	0	0	0
1795	protein	5	5	0	0	0	0	0	0	0	0	0	0	0	0	0	0	0	1	0	1	1	1	1	0	0	0	0	0	0	0	0	0
1796	protein	5	5	0	0	0	0	0	0	0	0	0	0	1	0	0	0	0	0	1	1	1	0	1	0	0	0	0	0	0	0	0	0
1797	protein	5	5	0	0	1	1	1	1	0	0	0	0	0	1	0	0	0	0	0	0	0	0	0	0	0	0	0	0	0	0	0	0
1798	protein	5	5	0	0	0	0	0	0	0	0	0	0	0	1	0	0	0	0	1	1	1	0	1	0	0	0	0	0	0	0	0	0
1799	protein	5	5	0	0	0	0	0	0	0	0	0	0	0	1	0	0	0	0	1	1	1	0	1	0	0	0	0	0	0	0	0	0
1800	protein	12	6	1	3	2	2	0	3	0	0	0	0	0	0	0	0	0	0	0	0	0	0	0	1	0	0	0	0	0	0	0	0
1801	protein	11	6	0	0	0	0	0	0	0	0	0	0	0	0	0	0	0	0	1	3	2	1	3	0	0	1	0	0	0	0	0	0
1802	protein	11	6	0	3	2	1	3	1	0	0	0	0	0	0	0	0	0	0	0	0	0	0	0	0	1	0	0	0	0	0	0	0
1803	tRNA	10	5	2	5	1	0	0	0	0	1	1	0	0	0	0	0	0	0	0	0	0	0	0	0	0	0	0	0	0	0	0	0
1804	protein	10	6	1	0	2	2	2	2	0	0	0	0	0	0	0	0	0	0	0	0	0	0	0	0	1	0	0	0	0	0	0	0
1805	protein	9	6	1	0	2	2	1	1	0	0	0	0	0	0	0	0	0	0	0	0	0	0	0	0	2	0	0	0	0	0	0	0
1806	protein	9	6	0	0	0	0	0	0	0	0	0	0	0	0	0	0	0	0	1	2	2	1	1	0	0	0	0	0	0	2	0	0
1807	protein	9	6	1	1	1	2	0	3	0	0	0	0	0	0	0	0	0	0	0	0	0	0	0	0	1	0	0	0	0	0	0	0
1808	protein	8	6	0	1	1	1	1	2	0	0	0	0	0	0	0	0	0	0	0	0	0	0	0	0	0	0	0	0	2	0	0	0
1809	protein	8	6	0	1	2	2	1	1	0	0	0	0	0	0	0	0	0	0	0	0	0	0	0	0	0	0	1	0	0	0	0	0
1810	protein	8	5	0	0	1	1	1	4	0	0	1	0	0	0	0	0	0	0	0	0	0	0	0	0	0	0	0	0	0	0	0	0
1811	protein	7	6	0	1	1	1	1	1	0	0	0	0	0	0	0	0	0	0	0	0	0	0	0	0	2	0	0	0	0	0	0	0
1812	protein	7	6	1	0	1	1	1	1	0	0	0	0	0	0	0	0	0	0	0	0	0	0	0	0	2	0	0	0	0	0	0	0
1813	protein	7	6	0	1	1	1	1	1	0	0	0	0	0	0	0	0	0	0	0	0	0	0	0	0	2	0	0	0	0	0	0	0
1814	protein	7	5	0	0	0	0	0	0	1	2	1	2	0	0	0	0	0	0	1	0	0	0	0	0	0	0	0	0	0	0	0	0
1815	protein	7	5	0	0	0	0	0	0	1	2	1	2	0	0	0	0	0	0	0	0	0	1	0	0	0	0	0	0	0	0	0	0
1816	protein	7	6	0	1	1	1	1	2	0	0	0	0	0	0	0	0	0	0	0	0	0	0	0	0	1	0	0	0	0	0	0	0
1817	protein	6	6	1	0	1	1	1	1	0	0	0	0	0	0	0	0	0	0	0	0	0	0	0	1	0	0	0	0	0	0	0	0
1818	protein	6	6	1	1	1	1	0	1	0	0	0	0	0	0	0	0	0	0	0	0	0	0	0	0	1	0	0	0	0	0	0	0
1819	protein	6	6	1	0	1	1	1	1	0	0	0	0	0	0	0	0	0	0	0	0	0	0	0	0	1	0	0	0	0	0	0	0
1820	protein	6	6	0	1	1	1	1	1	0	0	0	0	0	0	0	0	0	0	0	0	0	0	0	0	0	1	0	0	0	0	0	0
1821	protein	6	6	1	1	1	1	0	1	0	0	0	0	0	0	0	0	0	0	0	0	0	0	0	1	0	0	0	0	0	0	0	0
1822	protein	6	6	0	1	1	1	1	1	0	0	0	0	0	0	0	0	0	0	0	0	0	0	0	1	0	0	0	0	0	0	0	0
1823	protein	6	6	1	0	1	1	1	1	0	0	0	0	0	0	0	0	0	0	0	0	0	0	0	0	1	0	0	0	0	0	0	0
1824	protein	6	6	1	1	1	1	0	1	0	0	0	0	0	0	0	0	0	0	0	0	0	0	0	0	1	0	0	0	0	0	0	0
1825	protein	6	6	0	1	1	1	1	1	0	0	0	0	0	0	0	0	0	0	0	0	0	0	0	0	1	0	0	0	0	0	0	0
1826	protein	6	6	1	0	1	1	1	1	0	0	0	0	0	0	0	0	0	0	0	0	0	0	0	0	1	0	0	0	0	0	0	0
1827	protein	6	6	1	0	1	1	1	1	0	0	0	0	0	0	0	0	0	0	0	0	0	0	0	0	1	0	0	0	0	0	0	0
1828	protein	6	6	0	1	1	1	1	1	0	0	0	0	0	0	0	0	0	0	0	0	0	0	0	1	0	0	0	0	0	0	0	0
1829	protein	6	6	1	0	1	1	1	1	0	0	0	0	0	0	0	0	0	0	0	0	0	0	0	0	1	0	0	0	0	0	0	0
1830	protein	6	6	1	0	1	1	1	1	0	0	0	0	0	0	0	0	0	0	0	0	0	0	0	0	1	0	0	0	0	0	0	0
1831	protein	6	5	0	0	0	0	0	0	2	1	1	0	0	0	0	0	0	0	0	1	0	0	1	0	0	0	0	0	0	0	0	0
1832	protein	6	5	0	0	0	0	0	0	0	0	0	1	0	0	0	0	0	0	0	2	1	1	1	0	0	0	0	0	0	0	0	0
1833	protein	6	6	0	0	0	0	0	0	0	0	0	0	0	0	0	0	0	0	1	1	1	1	1	0	0	0	0	0	0	1	0	0
1834	protein	6	6	0	0	0	0	0	0	0	0	0	0	0	0	0	0	0	0	1	1	1	1	1	0	0	0	0	0	0	1	0	0
1835	protein	6	6	0	0	0	0	0	0	0	0	0	0	0	0	0	0	0	0	1	1	1	1	1	0	0	1	0	0	0	0	0	0
1836	protein	6	6	0	0	0	0	0	0	0	0	0	0	0	0	0	0	0	0	1	1	1	1	1	0	0	0	0	0	1	0	0	0
1837	protein	6	6	0	0	0	0	0	0	0	0	0	0	0	0	0	0	0	0	1	1	1	1	1	0	0	0	0	0	1	0	0	0
1838	protein	6	6	0	0	0	0	0	0	0	0	0	0	0	0	0	0	0	0	1	1	1	1	1	0	0	0	0	0	0	0	0	1
1839	protein	6	6	0	0	0	0	0	0	0	0	0	0	0	0	0	0	0	0	1	1	1	1	1	0	0	0	0	0	0	1	0	0
1840	protein	6	6	0	0	0	0	0	0	0	0	0	0	0	0	0	0	0	0	1	1	1	1	1	0	0	0	0	0	0	0	0	1
1841	protein	6	6	1	1	1	1	0	1	0	0	0	0	0	0	0	0	0	0	0	0	0	0	0	1	0	0	0	0	0	0	0	0
1842	protein	6	6	1	0	1	1	1	1	0	0	0	0	0	0	0	0	0	0	0	0	0	0	0	0	0	1	0	0	0	0	0	0
1843	protein	6	6	0	0	0	0	0	0	0	0	0	0	0	0	0	0	0	0	1	1	1	1	1	0	0	0	0	0	0	0	1	0
1844	protein	6	6	1	1	1	1	0	1	0	0	0	0	0	0	0	0	0	0	0	0	0	0	0	0	0	0	0	1	0	0	0	0
1845	protein	6	6	0	1	1	1	1	1	0	0	0	0	0	0	0	0	0	0	0	0	0	0	0	0	1	0	0	0	0	0	0	0
1846	protein	6	6	0	1	1	1	1	1	0	0	0	0	0	0	0	0	0	0	0	0	0	0	0	1	0	0	0	0	0	0	0	0
1847	protein	6	6	0	1	1	1	1	1	0	0	0	0	0	0	0	0	0	0	0	0	0	0	0	0	1	0	0	0	0	0	0	0
1848	protein	6	5	0	0	1	2	0	1	0	0	0	0	0	0	0	0	0	0	0	1	0	0	1	0	0	0	0	0	0	0	0	0
1849	protein	6	6	1	0	1	1	1	1	0	0	0	0	0	0	0	0	0	0	0	0	0	0	0	0	1	0	0	0	0	0	0	0
1850	protein	6	6	1	0	1	1	1	1	0	0	0	0	0	0	0	0	0	0	0	0	0	0	0	0	1	0	0	0	0	0	0	0
1851	protein	6	6	1	1	1	1	0	1	0	0	0	0	0	0	0	0	0	0	0	0	0	0	0	1	0	0	0	0	0	0	0	0
1852	protein	6	6	0	1	1	1	1	1	0	0	0	0	0	0	0	0	0	0	0	0	0	0	0	0	1	0	0	0	0	0	0	0
1853	protein	6	6	1	1	1	1	0	1	0	0	0	0	0	0	0	0	0	0	0	0	0	0	0	0	0	0	0	1	0	0	0	0
1854	protein	6	5	0	0	0	0	0	0	0	1	0	0	0	0	0	0	0	0	2	0	1	1	1	0	0	0	0	0	0	0	0	0
1855	protein	6	6	0	0	0	0	0	0	0	0	0	0	0	0	0	0	0	0	1	1	1	1	1	0	0	0	0	0	0	0	1	0
1856	protein	6	6	0	0	0	0	0	0	0	0	0	0	0	0	0	0	0	0	1	1	1	1	1	0	0	0	0	0	1	0	0	0
1857	protein	6	6	0	0	0	0	0	0	0	0	0	0	0	0	0	0	0	0	1	1	1	1	1	0	0	0	0	0	0	1	0	0
1858	protein	6	6	1	0	1	1	1	1	0	0	0	0	0	0	0	0	0	0	0	0	0	0	0	1	0	0	0	0	0	0	0	0
1859	protein	6	6	1	1	1	0	1	1	0	0	0	0	0	0	0	0	0	0	0	0	0	0	0	1	0	0	0	0	0	0	0	0
1860	protein	6	5	0	0	0	0	0	0	0	1	0	0	0	0	0	0	0	0	2	1	1	0	1	0	0	0	0	0	0	0	0	0
1861	protein	6	6	0	1	1	1	1	1	0	0	0	0	0	0	0	0	0	0	0	0	0	0	0	0	0	0	1	0	0	0	0	0
1862	protein	6	6	0	0	0	0	0	0	0	0	0	0	0	0	0	0	0	0	1	1	1	1	1	0	0	0	0	0	1	0	0	0
1863	protein	5	5	1	1	0	0	0	0	1	1	1	0	0	0	0	0	0	0	0	0	0	0	0	0	0	0	0	0	0	0	0	0
1864	protein	5	5	0	1	1	1	0	1	0	1	0	0	0	0	0	0	0	0	0	0	0	0	0	0	0	0	0	0	0	0	0	0
1865	protein	5	5	0	0	1	1	0	1	0	0	0	0	0	0	0	0	0	0	0	1	0	0	1	0	0	0	0	0	0	0	0	0
1866	protein	5	5	0	0	1	0	0	1	1	1	0	1	0	0	0	0	0	0	0	0	0	0	0	0	0	0	0	0	0	0	0	0
1867	protein	5	5	0	0	0	0	0	1	0	0	0	0	0	0	0	0	0	0	0	1	1	1	1	0	0	0	0	0	0	0	0	0
1868	protein	5	5	1	0	1	1	0	1	0	0	1	0	0	0	0	0	0	0	0	0	0	0	0	0	0	0	0	0	0	0	0	0
1869	protein	5	5	0	0	0	0	0	0	1	1	0	1	0	0	0	0	0	0	1	0	0	1	0	0	0	0	0	0	0	0	0	0
1870	protein	5	5	0	0	0	0	0	0	1	1	1	1	0	0	0	0	0	0	1	0	0	0	0	0	0	0	0	0	0	0	0	0
1871	protein	5	5	0	0	0	0	0	0	1	0	1	1	0	0	0	0	0	0	0	0	0	1	1	0	0	0	0	0	0	0	0	0
1872	protein	5	5	0	0	0	0	0	0	1	1	0	1	0	0	0	0	0	0	0	1	1	0	0	0	0	0	0	0	0	0	0	0
1873	protein	5	5	0	0	0	0	0	0	0	1	1	1	0	0	0	0	0	0	0	1	0	0	1	0	0	0	0	0	0	0	0	0
1874	protein	5	5	0	0	0	0	0	0	1	1	0	1	0	0	0	0	0	0	1	0	0	1	0	0	0	0	0	0	0	0	0	0
1875	protein	5	5	0	0	0	0	0	0	1	1	1	1	0	0	0	0	0	0	0	0	1	0	0	0	0	0	0	0	0	0	0	0
1876	protein	5	5	0	0	0	0	0	0	0	1	1	0	0	0	0	0	0	0	0	1	1	0	1	0	0	0	0	0	0	0	0	0
1877	protein	5	5	0	0	0	0	0	0	1	1	1	1	0	0	0	0	0	0	0	0	0	1	0	0	0	0	0	0	0	0	0	0
1878	protein	5	5	0	0	0	0	0	0	1	1	1	0	0	0	0	0	0	0	0	1	0	0	1	0	0	0	0	0	0	0	0	0
1879	protein	5	5	0	0	0	0	0	0	1	1	1	1	0	0	0	0	0	0	0	0	0	1	0	0	0	0	0	0	0	0	0	0
1880	protein	5	5	0	0	0	0	0	0	1	0	1	1	0	0	0	0	0	0	1	0	0	1	0	0	0	0	0	0	0	0	0	0
1881	intron(?)	5	5	1	1	0	0	0	0	1	0	1	1	0	0	0	0	0	0	0	0	0	0	0	0	0	0	0	0	0	0	0	0
1882	protein	5	5	0	0	0	0	0	0	1	1	1	1	0	0	0	0	0	0	0	0	0	1	0	0	0	0	0	0	0	0	0	0
1883	protein	5	5	0	0	0	0	0	0	1	1	1	1	0	0	0	0	0	0	0	0	0	1	0	0	0	0	0	0	0	0	0	0
1884	protein	5	5	0	0	0	0	0	0	1	1	0	1	0	0	0	0	0	0	1	0	1	0	0	0	0	0	0	0	0	0	0	0
1885	protein	5	5	0	0	0	0	0	0	0	1	0	0	0	0	0	0	0	0	1	1	0	1	1	0	0	0	0	0	0	0	0	0
1886	protein	5	5	0	0	0	0	0	0	0	1	0	0	0	0	0	0	0	0	1	1	1	0	1	0	0	0	0	0	0	0	0	0
1887	protein	5	5	0	0	0	0	0	0	0	0	1	0	0	0	0	0	0	0	1	1	1	0	1	0	0	0	0	0	0	0	0	0
1888	protein	5	5	0	0	0	0	0	0	1	0	0	1	0	0	0	0	0	0	0	1	1	0	1	0	0	0	0	0	0	0	0	0
1889	protein	5	5	0	0	0	0	0	0	0	1	0	0	0	0	0	0	0	0	1	1	1	0	1	0	0	0	0	0	0	0	0	0
1890	protein	5	5	0	1	0	0	0	0	0	0	0	0	0	0	0	0	0	0	0	1	1	1	1	0	0	0	0	0	0	0	0	0
1891	protein	5	5	0	0	0	0	0	0	0	1	0	1	0	0	0	0	0	0	0	1	1	0	1	0	0	0	0	0	0	0	0	0
1892	protein	5	5	0	0	0	0	0	0	1	0	1	1	0	0	0	0	0	0	0	1	0	0	1	0	0	0	0	0	0	0	0	0
1893	protein	5	5	1	0	1	0	0	0	0	0	0	0	0	0	0	0	0	0	0	1	1	0	1	0	0	0	0	0	0	0	0	0
1894	protein	5	5	0	0	0	0	0	0	1	1	0	0	0	0	0	0	0	0	0	1	1	0	1	0	0	0	0	0	0	0	0	0
1895	protein	5	5	0	0	0	0	0	0	1	0	0	0	0	0	0	0	0	0	1	1	1	0	1	0	0	0	0	0	0	0	0	0
1896	protein	5	5	0	0	0	0	0	0	0	0	0	1	0	0	0	0	0	0	1	1	1	0	1	0	0	0	0	0	0	0	0	0
1897	protein	5	5	0	0	0	0	0	0	0	0	1	0	0	0	0	0	0	0	1	0	1	1	1	0	0	0	0	0	0	0	0	0
1898	protein	5	5	0	0	0	0	0	0	1	0	0	1	0	0	0	0	0	0	1	1	0	0	1	0	0	0	0	0	0	0	0	0
1899	tRNA	5	5	0	0	1	0	0	1	1	1	0	1	0	0	0	0	0	0	0	0	0	0	0	0	0	0	0	0	0	0	0	0
1900	protein	5	5	1	0	0	0	0	0	1	1	1	1	0	0	0	0	0	0	0	0	0	0	0	0	0	0	0	0	0	0	0	0
1901	protein	5	5	0	0	0	0	0	0	1	1	0	1	0	0	0	0	0	0	1	0	0	1	0	0	0	0	0	0	0	0	0	0
1902	protein	5	5	0	0	0	0	0	0	1	1	1	1	0	0	0	0	0	0	1	0	0	0	0	0	0	0	0	0	0	0	0	0
1903	protein	5	5	0	0	0	0	0	0	1	1	0	1	0	0	0	0	0	0	1	0	0	1	0	0	0	0	0	0	0	0	0	0
1904	protein	5	5	0	0	0	0	0	0	1	1	0	1	0	0	0	0	0	0	0	1	0	0	1	0	0	0	0	0	0	0	0	0
1905	protein	5	5	0	0	0	0	0	0	1	1	1	1	0	0	0	0	0	0	0	0	0	1	0	0	0	0	0	0	0	0	0	0
1906	protein	5	5	0	0	0	0	0	0	1	1	1	1	0	0	0	0	0	0	1	0	0	0	0	0	0	0	0	0	0	0	0	0
1907	protein	5	5	0	0	0	0	0	0	1	0	0	1	0	0	0	0	0	0	0	1	1	0	1	0	0	0	0	0	0	0	0	0
1908	protein	5	5	0	0	0	0	0	0	1	1	0	1	0	0	0	0	0	0	0	0	1	0	1	0	0	0	0	0	0	0	0	0
1909	protein	5	5	0	0	0	0	0	0	1	1	0	1	0	0	0	0	0	0	0	1	0	0	1	0	0	0	0	0	0	0	0	0
1910	protein	5	5	0	0	0	0	0	0	1	1	0	1	0	0	0	0	0	0	1	0	0	1	0	0	0	0	0	0	0	0	0	0
1911	protein	5	5	0	0	0	0	0	0	1	0	0	1	0	0	0	0	0	0	1	1	0	0	1	0	0	0	0	0	0	0	0	0
1912	protein	5	5	0	0	0	0	0	0	1	1	0	1	0	0	0	0	0	0	1	0	0	1	0	0	0	0	0	0	0	0	0	0
1913	protein	5	5	0	0	0	0	0	0	1	0	0	1	0	0	0	0	0	0	1	1	0	0	1	0	0	0	0	0	0	0	0	0
1914	protein	5	5	0	0	0	0	0	0	1	1	1	0	0	0	0	0	0	0	0	1	0	0	1	0	0	0	0	0	0	0	0	0
1915	protein	5	5	0	0	0	0	0	0	0	0	0	1	0	0	0	0	0	0	0	1	1	1	1	0	0	0	0	0	0	0	0	0
1916	protein	5	5	0	0	0	0	0	0	1	0	0	1	0	0	0	0	0	0	0	1	0	1	1	0	0	0	0	0	0	0	0	0
1917	protein	5	5	0	0	0	0	0	0	0	0	1	0	0	0	0	0	0	0	1	1	0	1	1	0	0	0	0	0	0	0	0	0
1918	protein	5	5	0	0	0	0	0	0	0	0	1	0	0	0	0	0	0	0	1	1	1	0	1	0	0	0	0	0	0	0	0	0
1919	protein	5	5	0	1	0	0	0	0	0	0	0	0	0	0	0	0	0	0	1	1	1	0	1	0	0	0	0	0	0	0	0	0
1920	protein	5	5	0	0	0	0	0	0	1	1	0	1	0	0	0	0	0	0	0	1	1	0	0	0	0	0	0	0	0	0	0	0
1921	protein	5	5	0	0	0	0	0	0	1	1	1	1	0	0	0	0	0	0	1	0	0	0	0	0	0	0	0	0	0	0	0	0
1922	protein	5	5	0	0	0	0	0	0	1	1	1	1	0	0	0	0	0	0	1	0	0	0	0	0	0	0	0	0	0	0	0	0
1923	protein	5	5	0	0	0	0	0	0	1	1	1	1	0	0	0	0	0	0	1	0	0	0	0	0	0	0	0	0	0	0	0	0
1924	protein	5	5	0	0	0	0	0	0	1	1	1	1	0	0	0	0	0	0	1	0	0	0	0	0	0	0	0	0	0	0	0	0
1925	protein	5	5	0	0	0	0	0	0	1	1	0	1	0	0	0	0	0	0	0	1	0	0	1	0	0	0	0	0	0	0	0	0
1926	protein	5	5	0	1	0	0	0	0	0	0	0	0	0	0	0	0	0	0	0	1	1	1	1	0	0	0	0	0	0	0	0	0
1927	protein	5	5	0	0	0	0	0	0	1	0	0	0	0	0	0	0	0	0	1	1	1	0	1	0	0	0	0	0	0	0	0	0
1928	protein	5	5	0	0	0	0	0	0	1	1	0	1	0	0	0	0	0	0	0	0	1	1	0	0	0	0	0	0	0	0	0	0
1929	protein	5	5	0	0	1	1	1	1	0	0	0	0	0	0	0	0	0	0	0	0	0	0	1	0	0	0	0	0	0	0	0	0
1930	protein	5	5	0	0	0	0	0	0	0	1	1	0	0	0	0	0	0	0	1	1	0	0	1	0	0	0	0	0	0	0	0	0
1931	protein	5	5	0	0	1	1	0	1	1	1	0	0	0	0	0	0	0	0	0	0	0	0	0	0	0	0	0	0	0	0	0	0
1932	protein	5	5	0	0	0	0	0	0	1	1	1	0	0	0	0	0	0	0	1	0	0	0	1	0	0	0	0	0	0	0	0	0
1933	protein	5	5	0	0	0	0	0	0	0	1	1	1	0	0	0	0	0	0	0	1	0	0	1	0	0	0	0	0	0	0	0	0
1934	protein	5	5	0	0	0	0	0	0	1	0	0	1	0	0	0	0	0	0	0	1	1	0	1	0	0	0	0	0	0	0	0	0
1935	protein	5	5	0	0	0	0	0	0	0	0	1	0	0	0	0	0	0	0	1	1	1	1	0	0	0	0	0	0	0	0	0	0
1936	protein	5	5	0	0	0	0	0	0	1	0	1	1	0	0	0	0	0	0	1	0	1	0	0	0	0	0	0	0	0	0	0	0
1937	protein	5	5	0	0	0	0	0	0	1	1	1	1	0	0	0	0	0	0	0	0	0	1	0	0	0	0	0	0	0	0	0	0
1938	protein	5	5	0	0	0	0	0	0	0	1	1	0	0	0	0	0	0	0	0	0	1	1	1	0	0	0	0	0	0	0	0	0
1939	protein	5	5	0	0	1	0	0	1	0	0	0	0	0	0	0	0	0	0	0	1	1	0	1	0	0	0	0	0	0	0	0	0
1940	protein	5	5	0	0	0	0	0	0	1	1	1	1	0	0	0	0	0	0	0	0	0	1	0	0	0	0	0	0	0	0	0	0
1941	protein	5	5	0	0	0	0	0	0	1	1	1	1	0	0	0	0	0	0	1	0	0	0	0	0	0	0	0	0	0	0	0	0
1942	protein	5	5	0	0	0	0	0	0	1	1	1	1	0	0	0	0	0	0	1	0	0	0	0	0	0	0	0	0	0	0	0	0
1943	protein	5	5	0	0	0	0	0	0	0	1	1	0	0	0	0	0	0	0	0	1	1	0	1	0	0	0	0	0	0	0	0	0
1944	protein	5	5	0	0	0	0	0	0	0	0	0	1	0	0	0	0	0	0	0	1	1	1	1	0	0	0	0	0	0	0	0	0
1945	protein	5	5	0	0	0	0	0	0	1	1	0	1	0	0	0	0	0	0	1	0	0	1	0	0	0	0	0	0	0	0	0	0
1946	protein	7	7	0	0	0	0	0	0	1	0	1	0	1	0	1	1	1	1	0	0	0	0	0	0	0	0	0	0	0	0	0	0
1947	protein	7	7	0	0	1	1	1	0	0	0	0	0	0	0	1	1	1	1	0	0	0	0	0	0	0	0	0	0	0	0	0	0
1948	protein	8	6	0	0	0	2	1	2	0	0	0	0	0	0	1	0	1	1	0	0	0	0	0	0	0	0	0	0	0	0	0	0
1949	protein	6	6	0	0	1	1	0	1	0	0	0	0	0	0	1	0	1	1	0	0	0	0	0	0	0	0	0	0	0	0	0	0
1950	protein	6	6	1	0	0	1	0	1	0	0	0	0	0	0	1	0	1	1	0	0	0	0	0	0	0	0	0	0	0	0	0	0
1951	protein	6	6	0	0	0	0	0	0	1	1	0	1	0	0	1	0	1	1	0	0	0	0	0	0	0	0	0	0	0	0	0	0
1952	protein	6	6	0	0	0	0	0	0	1	1	0	1	0	0	1	0	1	1	0	0	0	0	0	0	0	0	0	0	0	0	0	0
1953	protein	6	6	0	0	0	0	0	0	1	1	1	0	0	0	1	1	0	1	0	0	0	0	0	0	0	0	0	0	0	0	0	0
1954	protein	5	5	0	0	0	0	0	0	1	0	0	1	1	0	1	0	0	1	0	0	0	0	0	0	0	0	0	0	0	0	0	0
1955	protein	5	5	1	1	0	0	0	0	0	0	0	0	1	0	1	0	0	1	0	0	0	0	0	0	0	0	0	0	0	0	0	0
1956	protein	5	5	0	0	0	0	0	0	1	1	0	0	1	0	0	1	0	1	0	0	0	0	0	0	0	0	0	0	0	0	0	0
1957	protein	5	5	1	1	0	0	0	0	0	0	0	0	0	1	0	0	1	1	0	0	0	0	0	0	0	0	0	0	0	0	0	0
1958	protein	5	5	0	1	0	0	1	0	0	0	0	0	0	1	1	0	1	0	0	0	0	0	0	0	0	0	0	0	0	0	0	0
1959	protein	6	5	0	1	0	0	1	1	0	0	0	0	0	0	0	2	1	0	0	0	0	0	0	0	0	0	0	0	0	0	0	0
1960	protein	5	5	0	0	0	0	0	0	1	1	0	1	0	0	1	0	0	1	0	0	0	0	0	0	0	0	0	0	0	0	0	0
1961	protein	5	5	0	0	1	1	0	1	0	0	0	0	0	0	0	0	1	1	0	0	0	0	0	0	0	0	0	0	0	0	0	0
1962	protein	5	5	0	0	0	0	0	0	0	0	0	0	0	0	1	1	0	0	1	0	1	1	0	0	0	0	0	0	0	0	0	0
1963	protein	5	5	0	0	0	0	0	0	0	0	0	0	1	1	0	0	0	0	1	1	0	0	1	0	0	0	0	0	0	0	0	0
1964	protein	5	5	0	0	0	0	0	0	1	1	0	1	0	0	1	1	0	0	0	0	0	0	0	0	0	0	0	0	0	0	0	0
1965	protein	5	5	0	0	0	0	0	0	1	1	1	0	0	0	1	0	0	1	0	0	0	0	0	0	0	0	0	0	0	0	0	0
1966	protein	5	5	0	0	0	0	0	0	0	1	1	1	0	0	0	1	0	1	0	0	0	0	0	0	0	0	0	0	0	0	0	0
1967	protein	5	5	0	0	0	0	0	0	1	1	0	1	0	0	1	1	0	0	0	0	0	0	0	0	0	0	0	0	0	0	0	0
1968	protein	4	4	0	0	0	0	0	0	1	0	0	1	0	1	1	0	0	0	0	0	0	0	0	0	0	0	0	0	0	0	0	0
1969	protein	4	4	1	1	0	0	0	0	0	0	0	0	0	1	1	0	0	0	0	0	0	0	0	0	0	0	0	0	0	0	0	0
1970	protein	4	4	0	0	0	0	0	0	1	0	0	1	0	1	0	1	0	0	0	0	0	0	0	0	0	0	0	0	0	0	0	0
1971	protein	4	4	0	0	0	0	0	0	0	0	0	0	0	1	0	1	0	0	0	1	0	0	1	0	0	0	0	0	0	0	0	0
1972	protein	4	4	0	0	0	0	0	0	1	0	0	1	0	1	0	0	1	0	0	0	0	0	0	0	0	0	0	0	0	0	0	0
1973	protein	4	4	0	0	0	0	0	0	1	0	1	0	0	1	0	1	0	0	0	0	0	0	0	0	0	0	0	0	0	0	0	0
1974	protein	4	4	0	1	0	1	0	1	0	0	0	0	0	0	0	0	1	0	0	0	0	0	0	0	0	0	0	0	0	0	0	0
1975	protein	4	4	0	0	1	1	0	1	0	0	0	0	1	0	0	0	0	0	0	0	0	0	0	0	0	0	0	0	0	0	0	0
1976	protein	4	4	0	1	1	0	0	1	0	0	0	0	0	0	0	0	0	1	0	0	0	0	0	0	0	0	0	0	0	0	0	0
1977	protein	4	4	0	0	1	1	0	1	0	0	0	0	0	0	0	0	1	0	0	0	0	0	0	0	0	0	0	0	0	0	0	0
1978	protein	4	4	0	0	1	1	0	1	0	0	0	0	0	0	1	0	0	0	0	0	0	0	0	0	0	0	0	0	0	0	0	0
1979	protein	4	4	0	0	1	1	1	0	0	0	0	0	1	0	0	0	0	0	0	0	0	0	0	0	0	0	0	0	0	0	0	0
1980	protein	4	4	0	0	1	1	0	1	0	0	0	0	0	1	0	0	0	0	0	0	0	0	0	0	0	0	0	0	0	0	0	0
1981	protein	4	4	0	0	1	1	0	1	0	0	0	0	0	1	0	0	0	0	0	0	0	0	0	0	0	0	0	0	0	0	0	0
1982	protein	4	4	0	0	1	1	0	1	0	0	0	0	0	0	0	0	1	0	0	0	0	0	0	0	0	0	0	0	0	0	0	0
1983	protein	4	4	0	0	1	0	1	1	0	0	0	0	1	0	0	0	0	0	0	0	0	0	0	0	0	0	0	0	0	0	0	0
1984	protein	4	4	0	0	1	1	0	1	0	0	0	0	0	0	0	0	0	1	0	0	0	0	0	0	0	0	0	0	0	0	0	0
1985	protein	4	4	0	0	0	0	0	0	1	0	1	1	0	0	0	1	0	0	0	0	0	0	0	0	0	0	0	0	0	0	0	0
1986	protein	4	4	0	0	0	0	0	0	1	0	1	1	0	0	0	1	0	0	0	0	0	0	0	0	0	0	0	0	0	0	0	0
1987	protein	4	4	0	0	0	0	0	0	1	0	1	1	0	0	0	1	0	0	0	0	0	0	0	0	0	0	0	0	0	0	0	0
1988	protein	4	4	0	0	0	0	0	0	1	0	1	1	0	1	0	0	0	0	0	0	0	0	0	0	0	0	0	0	0	0	0	0
1989	protein	4	4	0	0	0	0	0	0	1	0	1	1	0	0	0	1	0	0	0	0	0	0	0	0	0	0	0	0	0	0	0	0
1990	protein	4	4	0	0	0	0	0	0	1	0	1	1	0	1	0	0	0	0	0	0	0	0	0	0	0	0	0	0	0	0	0	0
1991	protein	4	4	0	0	0	0	0	0	0	1	1	1	0	0	0	0	0	1	0	0	0	0	0	0	0	0	0	0	0	0	0	0
1992	protein	4	4	0	0	0	0	0	0	1	1	1	0	0	1	0	0	0	0	0	0	0	0	0	0	0	0	0	0	0	0	0	0
1993	protein	4	4	0	0	0	0	0	0	0	1	1	1	0	0	1	0	0	0	0	0	0	0	0	0	0	0	0	0	0	0	0	0
1994	protein	4	4	0	0	0	0	0	0	0	1	1	1	0	0	0	1	0	0	0	0	0	0	0	0	0	0	0	0	0	0	0	0
1995	protein	4	4	0	0	0	0	0	0	1	0	1	1	0	0	0	1	0	0	0	0	0	0	0	0	0	0	0	0	0	0	0	0
1996	protein	4	4	0	0	0	0	0	0	1	0	1	1	0	0	1	0	0	0	0	0	0	0	0	0	0	0	0	0	0	0	0	0
1997	protein	4	4	0	0	0	0	0	0	0	0	0	0	1	0	0	0	0	0	1	0	1	1	0	0	0	0	0	0	0	0	0	0
[truncated: 7,923 more rows]
